# Supplementary material for: Evolution of intermolecular contacts with temperature and pressure in bromoethane and iodo­ethane – a comparative study
Source: Acta Crystallogr B Struct Sci Cryst Eng Mater. 2022 Nov 9;78(Pt 6):868–75. doi: 10.1107/S2052520622010149 (PMC9728020; doi:10.1107/S2052520622010149)
Supplement: Supplementary file 1 [file b-78-00868-sup1.cif]

data_global 

_audit_update_record
;
2022-10-25 # Formatted by IUCr publCIF

;
_publcif_datablock.id '{4808521f-b9c3-46c2-ae10-5df77eb5d1dc}'

# publcif _publ_body_element loop start
loop_
_publ_body_element
_publ_body_title
_publ_body_contents

 section 
;
Introduction
; 
;

;
 section 
;
Experimental
; 
;

;
 subsection 
;
Synthesis and crystallization
; 
;

;
 subsection 
;
Refinement
;
;
Crystal data, data collection and structure refinement details are summarized
in Table 1.
;

 section 
;
Results and discussion
; 
;

;
# publcif _publ_body_element loop end
#==============================================================================

# PROCESSING SUMMARY (IUCr Office Use Only)

_journal_date_recd_electronic      2022-07-13
_journal_date_to_coeditor         ?
_journal_date_from_coeditor       ?
_journal_date_accepted     ?
_journal_date_printers_first      ?
_journal_date_printers_final      ?
_journal_date_proofs_out          ?
_journal_date_proofs_in           ?
_journal_coeditor_name            ?
_journal_coeditor_code      AW5073
_journal_coeditor_notes
?
_journal_paper_category      FA
_journal_techeditor_code      ?
_iucr_compatibility_tag          ACTA95
_journal_techeditor_notes  
;
;
_journal_coden_ASTM               ?
_journal_name_full                ?
_journal_year                     ?
_journal_volume                   ?
_journal_issue                    ?
_journal_page_first               ?
_journal_page_last                ?
_journal_suppl_publ_number        ?
_journal_suppl_publ_pages         ?

#==============================================================================


_audit_creation_method            'SHELXL-2018/3'

 
# SUBMISSION DETAILS 
 
_publ_contact_author_name
;
 Maciej Bujak; Marcin Podsiad\/lo
;
_publ_contact_author_address 
; Maciej Bujak
  Faculty of Chemistry
  University of Opole
  Oleska 48 
  45-052 Opole
  Poland

  Marcin Podsiad\/lo
  Faculty of Chemistry 
  Adam Mickiewicz University  
  Uniwersytetu Pozna\'nskiego 8
  61-614 Pozna\'n
  Poland 
; 
 
_publ_contact_author_email
;
 mbujak@uni.opole.pl; marcinp@amu.edu.pl
;

_publ_requested_journal              ? 
_publ_requested_category             FO 
_publ_requested_coeditor_name        ?

 
# TITLE AND AUTHOR LIST 
 
_publ_section_title 
;
Evolution of halogen bonds with temperature and pressure in bromo- and
iodoethane -- a comparative study
; 
 
loop_ 
_publ_author_name 
_publ_author_address 

 'Bujak, Maciej' 
; Faculty of Chemistry 
  University of Opole 
  Oleska 48 
  45-052 Opole 
  Poland 
; 
 
 'Podsiad\/lo, Marcin' 
; Faculty of Chemistry 
  Adam Mickiewicz University  
  Uniwersytetu Pozna\'nskiego 8
  61-614 Pozna\'n
  Poland  
;

 'Olejniczak, Anna' 
; Faculty of Chemistry 
  Adam Mickiewicz University  
  Uniwersytetu Pozna\'nskiego 8
  61-614 Pozna\'n
  Poland  
;
 
 
 ############################################################################# 


data_MBE_140K
_publcif_datablock.id '{b7417c94-6639-4d6a-b765-cb09abdfebf2}'

# CHEMICAL DATA
 
_audit_creation_method            'SHELXL-2018/3'
_shelx_SHELXL_version_number      '2018/3'
_chemical_name_systematic         'bromoethane'
_chemical_name_common             ?
_chemical_melting_point           ?
_chemical_formula_moiety          'C2 H5 Br'
_chemical_formula_sum
 'C2 H5 Br' 
_chemical_formula_weight          108.96

loop_
 _atom_type_symbol
 _atom_type_description
 _atom_type_scat_dispersion_real
 _atom_type_scat_dispersion_imag
 _atom_type_scat_source
 'C'  'C'   0.0033   0.0016
 'International Tables Vol C Tables 4.2.6.8 and 6.1.1.4'
 'H'  'H'   0.0000   0.0000
 'International Tables Vol C Tables 4.2.6.8 and 6.1.1.4'
 'Br'  'Br'  -0.2901   2.4595
 'International Tables Vol C Tables 4.2.6.8 and 6.1.1.4'

# CRYSTAL DATA
 
_space_group_crystal_system       monoclinic
_space_group_IT_number            14
_space_group_name_H-M_alt         'P 21/n'
_space_group_name_Hall            '-P 2yn'
 
_shelx_space_group_comment
;
The symmetry employed for this shelxl refinement is uniquely defined
by the following loop, which should always be used as a source of
symmetry information in preference to the above space-group names.
They are only intended as comments.
;
 
loop_
 _space_group_symop_operation_xyz
 'x, y, z'
 '-x+1/2, y+1/2, -z+1/2'
 '-x, -y, -z'
 'x-1/2, -y-1/2, z-1/2'
 
_cell_length_a                    5.5329(5)
_cell_length_b                    9.9018(10)
_cell_length_c                    7.0147(7)
_cell_angle_alpha                 90
_cell_angle_beta                  100.309(9)
_cell_angle_gamma                 90
_cell_volume                      378.10(6)
_cell_formula_units_Z             4
_cell_measurement_temperature     140.0(1)
_cell_measurement_reflns_used     1993
_cell_measurement_theta_min       3.76
_cell_measurement_theta_max       29.15
 
_exptl_crystal_description        irregular
_exptl_crystal_colour             colourless
_exptl_crystal_density_meas       ?
_exptl_crystal_density_method     ?
_exptl_crystal_density_diffrn     1.914          
_exptl_crystal_F_000              208
_exptl_transmission_factor_min    ?
_exptl_transmission_factor_max    ?
_exptl_crystal_size_max           0.1
_exptl_crystal_size_mid           0.1
_exptl_crystal_size_min           0.1
_exptl_absorpt_coefficient_mu     10.607
_shelx_estimated_absorpt_T_min    0.417
_shelx_estimated_absorpt_T_max    0.417
_exptl_absorpt_correction_type    multi-scan
_exptl_absorpt_correction_T_min   0.016
_exptl_absorpt_correction_T_max   1.000
_exptl_absorpt_process_details
;
CrysAlisPro 1.171.40.84a (Rigaku Oxford Diffraction, 2020)
Empirical absorption correction using spherical harmonics,
implemented in SCALE3 ABSPACK scaling algorithm.
;
_exptl_absorpt_special_details    ?

# EXPERIMENTAL DATA

_diffrn_ambient_temperature       140.0(1)
_diffrn_radiation_wavelength      0.71073
_diffrn_radiation_type            MoK\a
_diffrn_source                    ?
_diffrn_measurement_device_type   'KUMA KM4-CCD, Eos'
_diffrn_measurement_method        '\w scans'
_diffrn_detector_area_resol_mean  ?
_diffrn_reflns_number             5889
_diffrn_reflns_av_unetI/netI      0.0295
_diffrn_reflns_av_R_equivalents   0.0529
_diffrn_reflns_limit_h_min        -7
_diffrn_reflns_limit_h_max        7
_diffrn_reflns_limit_k_min        -12
_diffrn_reflns_limit_k_max        12
_diffrn_reflns_limit_l_min        -9
_diffrn_reflns_limit_l_max        9
_diffrn_reflns_theta_min          3.598
_diffrn_reflns_theta_max          27.494
_diffrn_reflns_theta_full         25.242
_diffrn_measured_fraction_theta_max   0.999
_diffrn_measured_fraction_theta_full  0.999
_diffrn_reflns_Laue_measured_fraction_max    0.999
_diffrn_reflns_Laue_measured_fraction_full   0.999
_diffrn_reflns_point_group_measured_fraction_max   0.999
_diffrn_reflns_point_group_measured_fraction_full  0.999
_reflns_number_total              872
_reflns_number_gt                 756
_reflns_threshold_expression      'I > 2\s(I)'
_reflns_Friedel_coverage          0.000
_reflns_Friedel_fraction_max      .
_reflns_Friedel_fraction_full     .
 
_reflns_special_details
;
 Reflections were merged by SHELXL according to the crystal
 class for the calculation of statistics and refinement.
 
 _reflns_Friedel_fraction is defined as the number of unique
 Friedel pairs measured divided by the number that would be
 possible theoretically, ignoring centric projections and
 systematic absences.
;
 
_computing_data_collection        
'CrysAlisPro 1.171.38.46 (Rigaku Oxford Diffraction, 2015)'
_computing_cell_refinement        
'CrysAlisPro 1.171.40.84a (Rigaku Oxford Diffraction, 2020)'
_computing_data_reduction         
'CrysAlisPro 1.171.40.84a (Rigaku Oxford Diffraction, 2020)'
_computing_structure_solution   'SHELXS-2013/1 (Sheldrick, 2013)'
_computing_structure_refinement 'SHELXL-2018/3 (Sheldrick, 2018)'
_computing_molecular_graphics     'Mercury (Macrae at al., 2020)'
_computing_publication_material 'SHELXL-2018/3 (Sheldrick, 2018)'

# REFINEMENT DATA 

_refine_special_details           ?
_refine_ls_structure_factor_coef  Fsqd
_refine_ls_matrix_type            full
_refine_ls_weighting_scheme       calc
_refine_ls_weighting_details
'w=1/[\s^2^(Fo^2^)+(0.0130P)^2^] where P=(Fo^2^+2Fc^2^)/3'
_atom_sites_solution_primary      direct 
_atom_sites_solution_secondary    difmap
_atom_sites_solution_hydrogens    difmap
_refine_ls_hydrogen_treatment     constr
_refine_ls_extinction_method      'SHELXL-2018/3 (Sheldrick 2018)'
_refine_ls_extinction_coef        0.0204(12)
_refine_ls_extinction_expression
 'Fc^*^=kFc[1+0.001xFc^2^\l^3^/sin(2\q)]^-1/4^'
_refine_ls_number_reflns          872
_refine_ls_number_parameters      30
_refine_ls_number_restraints      0
_refine_ls_R_factor_all           0.0272
_refine_ls_R_factor_gt            0.0211
_refine_ls_wR_factor_ref          0.0433
_refine_ls_wR_factor_gt           0.0416
_refine_ls_goodness_of_fit_ref    1.044
_refine_ls_restrained_S_all       1.044
_refine_ls_shift/su_max           0.001
_refine_ls_shift/su_mean          0.000

# ATOMIC COORDINATES AND DISPLACEMENT PARAMETERS
 
loop_
 _atom_site_label
 _atom_site_type_symbol
 _atom_site_fract_x
 _atom_site_fract_y
 _atom_site_fract_z
 _atom_site_U_iso_or_equiv
 _atom_site_adp_type
 _atom_site_occupancy
 _atom_site_site_symmetry_order  
 _atom_site_calc_flag
 _atom_site_refinement_flags_posn
 _atom_site_refinement_flags_adp
 _atom_site_refinement_flags_occupancy
 _atom_site_disorder_assembly
 _atom_site_disorder_group
Br1 Br 0.22329(5) 0.94168(3) 0.80655(4) 0.03806(13) Uani 1 1 d . . . . .
C1 C -0.1001(5) 0.8640(3) 0.7095(4) 0.0386(6) Uani 1 1 d . . . . .
H11 H -0.224931 0.932637 0.710497 0.046 Uiso 1 1 calc R U . . .
H12 H -0.107459 0.834873 0.576517 0.046 Uiso 1 1 calc R U . . .
C2 C -0.1528(5) 0.7472(2) 0.8284(4) 0.0371(6) Uani 1 1 d . . . . .
H21 H -0.312024 0.711212 0.776243 0.056 Uiso 1 1 calc R U . . .
H22 H -0.149796 0.776155 0.959431 0.056 Uiso 1 1 calc R U . . .
H23 H -0.030541 0.678601 0.826538 0.056 Uiso 1 1 calc R U . . .
 
loop_
 _atom_site_aniso_label
 _atom_site_aniso_U_11
 _atom_site_aniso_U_22
 _atom_site_aniso_U_33
 _atom_site_aniso_U_23
 _atom_site_aniso_U_13
 _atom_site_aniso_U_12
Br1 0.02607(17) 0.04072(19) 0.04835(19) -0.00326(11) 0.00927(12) -0.00667(11)
C1 0.0239(14) 0.0447(16) 0.0446(14) 0.0059(12) -0.0010(11) -0.0019(12)
C2 0.0292(13) 0.0278(12) 0.0514(15) 0.0006(11) -0.0007(11) -0.0029(11)

# MOLECULAR GEOMETRY
 
_geom_special_details
;
 All esds (except the esd in the dihedral angle between two l.s. planes)
 are estimated using the full covariance matrix.  The cell esds are taken
 into account individually in the estimation of esds in distances, angles
 and torsion angles; correlations between esds in cell parameters are only
 used when they are defined by crystal symmetry.  An approximate (isotropic)
 treatment of cell esds is used for estimating esds involving l.s. planes.
;
 
loop_
 _geom_bond_atom_site_label_1
 _geom_bond_atom_site_label_2
 _geom_bond_distance
 _geom_bond_site_symmetry_2
 _geom_bond_publ_flag
Br1 C1 1.955(3) . ?
C1 C2 1.485(3) . ?
C1 H11 0.9700 . ?
C1 H12 0.9700 . ?
C2 H21 0.9600 . ?
C2 H22 0.9600 . ?
C2 H23 0.9600 . ?
 
loop_
 _geom_angle_atom_site_label_1
 _geom_angle_atom_site_label_2
 _geom_angle_atom_site_label_3
 _geom_angle
 _geom_angle_site_symmetry_1
 _geom_angle_site_symmetry_3
 _geom_angle_publ_flag
C2 C1 Br1 111.72(17) . . ?
C2 C1 H11 109.3 . . ?
Br1 C1 H11 109.3 . . ?
C2 C1 H12 109.3 . . ?
Br1 C1 H12 109.3 . . ?
H11 C1 H12 107.9 . . ?
C1 C2 H21 109.5 . . ?
C1 C2 H22 109.5 . . ?
H21 C2 H22 109.5 . . ?
C1 C2 H23 109.5 . . ?
H21 C2 H23 109.5 . . ?
H22 C2 H23 109.5 . . ?
 
_refine_diff_density_max    0.382
_refine_diff_density_min   -0.337
_refine_diff_density_rms    0.074

_shelx_res_file
;
TITL MBE_140K in P2(1)/n
    mbe_140k.res
    created by SHELXL-2018/3 at 17:42:30 on 11-Oct-2021
REM P2(1)/n (#14 in standard setting)
CELL 0.71073   5.532872   9.901777   7.014713  90.0000 100.3092  90.0000
ZERR    4.00   0.000478   0.000978   0.000726   0.0000   0.0094   0.0000
LATT  1
SYMM -x+1/2, y+1/2,-z+1/2
SFAC C H Br
UNIT 8.00 20.00 4.00
L.S. 50
BOND $H
FMAP 2
PLAN 100
OMIT 0 55
ACTA
SIZE 0.1 0.1 0.1
HTAB
WGHT    0.013000
EXTI    0.020355
FVAR      10.30096
BR1   3    0.223295    0.941680    0.806547    11.00000    0.02607    0.04072 =
         0.04835   -0.00326    0.00927   -0.00667
C1    1   -0.100117    0.863981    0.709466    11.00000    0.02387    0.04467 =
         0.04456    0.00586   -0.00102   -0.00186
AFIX  23
H11   2   -0.224931    0.932637    0.710497    11.00000   -1.20000
H12   2   -0.107459    0.834873    0.576517    11.00000   -1.20000
AFIX   0
C2    1   -0.152777    0.747156    0.828441    11.00000    0.02923    0.02785 =
         0.05145    0.00056   -0.00066   -0.00290
AFIX 137
H21   2   -0.312024    0.711212    0.776243    11.00000   -1.50000
H22   2   -0.149796    0.776155    0.959431    11.00000   -1.50000
H23   2   -0.030541    0.678601    0.826538    11.00000   -1.50000
AFIX   0
HKLF 4

REM  MBE_140K in P2(1)/n
REM wR2 = 0.0433, GooF = S = 1.044, Restrained GooF = 1.044 for all data
REM R1 = 0.0211 for 756 Fo > 4sig(Fo) and 0.0272 for all 872 data
REM 30 parameters refined using 0 restraints

END

WGHT      0.0130      0.0000

REM Instructions for potential hydrogen bonds
HTAB C2 Br1_$13

REM Highest difference peak  0.382,  deepest hole -0.337,  1-sigma level  0.074
Q1    1   0.2369  0.9413  0.9474  11.00000  0.05    0.38
Q2    1  -0.1656  0.9239  0.5967  11.00000  0.05    0.30
Q3    1   0.3441  0.9457  0.5804  11.00000  0.05    0.28
Q4    1   0.1479  0.8411  0.7572  11.00000  0.05    0.27
Q5    1   0.2821  1.0661  0.8402  11.00000  0.05    0.26
Q6    1   0.0083  0.9383  0.7723  11.00000  0.05    0.25
Q7    1   0.4681  0.9235  0.7651  11.00000  0.05    0.24
Q8    1  -0.0351  0.6654  0.9268  11.00000  0.05    0.23
Q9    1  -0.0143  0.8151  0.6384  11.00000  0.05    0.22
Q10   1   0.0281  0.8782  1.0420  11.00000  0.05    0.22
Q11   1   0.1994  0.9401  0.6742  11.00000  0.05    0.21
Q12   1  -0.2490  0.9727  0.9422  11.00000  0.05    0.21
Q13   1   0.3095  0.9958  0.7792  11.00000  0.05    0.21
Q14   1   0.4340  0.9237  0.9183  11.00000  0.05    0.21
Q15   1   0.1406  1.0278  0.7565  11.00000  0.05    0.21
Q16   1  -0.3873  0.9073  0.9911  11.00000  0.05    0.20
Q17   1  -0.0391  0.9561  1.0057  11.00000  0.05    0.20
Q18   1  -0.0067  0.9832  0.5845  11.00000  0.05    0.19
Q19   1   0.3313  0.8621  0.8318  11.00000  0.05    0.19
Q20   1  -0.0659  0.6437  1.0880  11.00000  0.05    0.19
...
;
_shelx_res_checksum   16775

_shelx_hkl_file
;
   0   0  -2 999999. 7483.53   1
   0   0   2 993680. 7812.58   1
   0   0   3 24.8337 117.352   1
   0   0  -3 437.765 166.058   1
   0   0  -4 19475.8 2085.52  12
   0   0   4 18444.8 2103.39  13
   0   0   4 16748.6 2092.51   2
   0   0  -5 6252.77 2160.78   5
   0   0   5 1642.97 1935.77   2
   0   0   5 1337.05 1206.92  13
   0   0   6 60071.4 5220.99   2
   0   0  -6 43901.0 4417.85   5
   0   0   6 54736.8 4491.15  13
   0   0   7-460.911 670.082  13
   0   0  -7-78.8183 856.822   5
   0   0  -7 797.472 856.290  10
   0   0   7 745.783 947.116   2
   0   0  -8 33486.1 4671.36   5
   0   0   8 41524.3 4937.27  13
   0   0  -8 40441.8 5140.34  10
   0   0  -8 36468.8 4430.49  14
   0   0  -9 959.402 1499.46  10
   0   0  -9 32.1628 587.958  14
   0   0   9-1028.51 1400.24  13
   0   1  -1 128308. 2799.42   1
   0  -1  -1 129852. 2753.68   1
   0  -1   2 119788. 3055.81   1
   0  -1  -2 121022. 3211.06   1
   0   1  -2 122070. 3114.29   1
   0  -1  -2 118783. 3105.90   1
   0   1  -3 439877. 9233.33  10
   0  -1   3 438277. 8556.37  13
   0   1  -3 439410. 6693.43   1
   0  -1  -3 424047. 6729.74   1
   0  -1   3 426591. 6721.00   1
   0  -1  -3 431706. 6320.63   1
   0  -1  -4 76577.6 4344.19  12
   0  -1   4 81466.9 4349.92  13
   0   1   4 82900.5 4916.58   2
   0  -1  -4 78329.4 4977.33   5
   0   1  -4 77159.6 4582.50  10
   0   1   4 83490.6 6999.79   9
   0  -1   4 87311.0 4677.26   2
   0  -1   4 81911.3 4272.83  15
   0   1  -4 76015.5 4126.36   5
   0   1   4 76148.0 4210.86  13
   0   1   5 206545. 8841.73   2
   0   1  -5 198446. 7550.41  12
   0  -1  -5 207022. 8987.75   5
   0  -1   5 212131. 7801.63  15
   0   1  -5 204201. 7858.51   5
   0   1   5 213852. 8117.45  13
   0   1  -5 208825. 8589.33  10
   0  -1   5 216793. 8368.56   2
   0  -1   5 210551. 7985.59  13
   0  -1  -5 209642. 8092.08  12
   0   1   6 9943.17 2160.04   2
   0   1  -6 10842.3 2021.52   5
   0   1   6 9620.95 1961.51  13
   0  -1   6 10008.4 2014.51  13
   0  -1  -6 10877.3 1962.09  12
   0  -1  -6 10751.8 2341.70   5
   0   1  -6 9370.79 1983.43  10
   0   1   7 18724.1 2913.06  13
   0   1  -7 19054.6 3047.18   5
   0  -1   7 18332.3 3001.91  13
   0   1   7 21066.1 3550.07   2
   0  -1  -7 18194.9 3188.46   5
   0  -1  -7 20022.3 3100.68  14
   0   1  -7 19344.9 3252.13  10
   0  -1  -8 1619.63 1191.13  14
   0   1   8-1343.46 953.148   2
   0   1  -8 324.735 494.155  10
   0  -1  -8 263.040 441.800   5
   0  -1   8-1255.51 242.247  13
   0   1   8-52.0917 266.129  13
   0  -1  -9-217.708 647.868  10
   0  -1   9-489.155 553.556  13
   0  -1  -9 906.745 329.070  14
   0   1  -9-703.136 970.054  10
   0   2   0 404281. 6613.14   1
   0  -2   0 400494. 6596.84   1
   0  -2  -1 751698. 9125.65   1
   0   2   1 736486. 9357.13   1
   0  -2   1 758716. 9391.11   1
   0   2  -1 768094. 9138.68   1
   0  -2  -2 246348. 5247.61   1
   0  -2   2 247073. 5568.10   1
   0   2   2 242480. 5690.71   1
   0   2  -2 255938. 5615.52   1
   0  -2  -3 104307. 6002.16   5
   0  -2  -3 108380. 3727.90   1
   0   2  -3 112696. 4961.92  10
   0  -2  -3 98371.5 4013.51   1
   0  -2   3 101475. 3826.46   1
   0   2  -3 106456. 3930.94   1
   0  -2   3 109845. 4424.44  13
   0  -2  -3 106535. 4849.61  14
   0   2   3 108379. 5072.70   2
   0   2  -4 10490.9 1602.18  11
   0   2   4 9926.69 1691.32   2
   0  -2  -4 11241.2 1755.95  12
   0  -2  -4 10905.1 1785.10  14
   0   2   4 11551.5 1723.41  13
   0   2   4 13665.6 1761.19  17
   0   2  -4 11159.3 1710.97  10
   0  -2   4 10603.3 1632.40  15
   0  -2  -4 10394.4 1981.44   5
   0   2   4 12669.4 2633.37   9
   0  -2   4 10845.7 1616.65  13
   0   2   5 2800.45 984.256   2
   0   2   5 6404.28 1755.46  13
   0  -2   5 2777.40 772.145  15
   0  -2  -5 2314.10 978.557   5
   0  -2  -5 1639.20 458.248  12
   0   2   5 1517.81 1598.80   9
   0   2  -5 3109.35 1297.28  10
   0  -2  -5 4240.21 1196.58  14
   0   2  -5 2474.51 894.070  11
   0  -2   5 2404.46 847.405  13
   0   2   6 16349.3 2805.17   2
   0  -2  -6 14106.1 2369.05  12
   0   2  -6 14316.8 2534.97  10
   0   2   6 13502.9 2299.20  13
   0  -2  -6 12444.3 2238.02  14
   0  -2   6 12361.9 2213.64  13
   0  -2  -6 9333.80 2372.02   5
   0   2  -6 10618.6 1847.96   5
   0   2   7 24485.8 3855.38   2
   0  -2  -7 15745.8 3031.36   5
   0   2  -7 21382.5 3357.49  10
   0  -2  -7 20593.9 3207.20  14
   0   2  -7 19642.6 2968.95   5
   0  -2   7 22271.7 3381.39  13
   0   2   7 23035.1 3310.87  13
   0  -2   8 11691.5 2793.42  13
   0   2   8 13199.0 2964.26  13
   0   2   8 13759.5 3194.45   2
   0  -2  -8 9246.61 2685.36   5
   0  -2  -8 14813.4 2845.35  14
   0   2  -8 12253.3 3048.40  10
   0   2   9 6277.04 2198.25  13
   0  -2   9 7176.90 2093.59  13
   0  -2  -9 8705.51 2947.25   5
   0  -2  -9 9048.28 2585.87  14
   0   2  -9 6012.60 2440.48  10
   0   2   9 11984.2 3377.52   2
   0   3   0 765.315 406.422   1
   0  -3   0 464.459 307.222   1
   0  -3  -1 47308.8 2762.80   1
   0   3  -1 52607.4 2904.62   1
   0   3   1 50324.6 2916.30   1
   0  -3   1 48582.1 2888.95   1
   0  -3  -2 157659. 5151.60   1
   0   3  -2 158345. 5173.03   1
   0   3   2 160165. 5584.92   1
   0  -3   2 154953. 5333.44   1
   0   3   3 148646. 8319.73   9
   0   3   3 140209. 6227.24   2
   0  -3   3 142955. 5276.32  13
   0  -3   3 139720. 5253.33   1
   0  -3  -3 150465. 5113.84   1
   0  -3  -3 138444. 6035.45  14
   0   3  -3 157701. 6356.56  11
   0  -3   3 150801. 6173.28  15
   0   3  -3 149511. 5297.69   1
   0  -3  -3 139373. 6112.41  12
   0   3  -3 146535. 6263.43  10
   0   3   3 148459. 5926.38  13
   0   3   3 139539. 5471.05   1
   0  -3  -3 140424. 5635.81   1
   0   3   3 148217. 6136.37  17
   0  -3  -4 214314. 8212.55  12
   0   3   4 220082. 8749.93   2
   0   3   4 222595. 11388.5   9
   0  -3   4 223270. 8339.31  15
   0   3   4 218109. 7936.92  17
   0   3  -4 206732. 7283.39   4
   0   3  -4 222015. 8180.99  11
   0   3  -4 211004. 8210.23  10
   0  -3   4 208475. 7334.79  13
   0   3   4 216799. 7898.33  13
   0  -3  -4 220845. 10662.1   5
   0  -3  -4 212258. 8309.42  14
   0  -3   5 67000.5 4602.51  13
   0  -3  -5 64497.4 4949.85  12
   0  -3   5 68017.1 5083.39  15
   0   3  -5 66794.7 5124.25  10
   0   3   5 66250.6 7114.46   9
   0   3  -5 68113.2 4834.35  11
   0   3   5 63828.1 5235.34   2
   0   3   5 71050.3 4917.71  13
   0  -3  -5 62242.6 5799.06   5
   0  -3  -5 70498.3 5250.91  14
   0   3   6 58735.7 5649.88   2
   0  -3   6 59962.5 5068.03  15
   0   3   6 59450.6 5065.79  13
   0  -3  -6 60068.9 5057.64  12
   0   3  -6 55936.1 5033.41  10
   0  -3   6 58056.0 4887.73  13
   0  -3  -6 54101.6 5943.84   5
   0  -3  -6 65926.7 5541.34  14
   0   3   6 73526.0 8694.53   9
   0   3   7 9100.64 2261.32   2
   0  -3  -7 8612.68 2271.99   5
   0   3  -7 9911.23 2413.23  10
   0  -3   7 10031.9 2307.78  13
   0  -3  -7 8489.60 2087.94  14
   0   3   7 12354.3 2499.16  13
   0  -3   8 2182.76 1357.91  13
   0   3   8 2381.29 960.276  13
   0   3   8 630.237 728.032   2
   0  -3  -8 1664.66 987.506  14
   0   3  -8 1563.96 1115.68  10
   0  -3  -9 1540.83 789.077  14
   0   3  -9 369.104 311.341   3
   0   3   9-1355.28 2221.22   2
   0   3   9 744.677 436.502  13
   0   3  -9 798.799 1431.55  10
   0  -3   9 690.546 940.384  13
   0  -4   0 14683.7 1796.24   1
   0   4   0 16914.0 1915.29   1
   0  -4   1 759687. 13348.0   1
   0   4   1 771151. 13204.8   1
   0   4  -1 784618. 13145.8   1
   0  -4  -1 760422. 12928.6   1
   0  -4   2 2657.00 863.837  15
   0  -4  -2 2703.79 758.283   1
   0  -4   2 1948.21 694.324   1
   0   4   2 1706.79 654.190   1
   0  -4  -2 2874.12 823.647  14
   0  -4  -2 3929.18 1060.75  12
   0   4   2 2374.26 837.680  17
   0   4  -2 2073.39 763.065   1
   0   4  -2 2674.68 824.487   4
   0   4   2 2442.53 738.097   2
   0  -4   3 116069. 5526.04   1
   0   4  -3 125730. 5505.46   1
   0  -4  -3 118541. 6254.92  12
   0   4   3 123453. 6185.05  17
   0   4   3 116992. 5988.52   2
   0  -4  -3 122901. 5297.40   1
   0   4  -3 118937. 6315.74  10
   0  -4   3 125156. 6275.08  15
   0   4   3 122947. 5897.46   1
   0   4  -3 115718. 5782.48   4
   0   4   3 136199. 6634.02  13
   0  -4   3 124531. 5106.56  13
   0  -4  -3 127396. 6246.28  14
   0  -4  -4-458.100 628.454  14
   0  -4   4 421.637 623.977  15
   0  -4  -4 37.7299 74.9562  12
   0   4   4 853.310 420.014  17
   0   4   4 798.115 717.434   2
   0   4  -4 99.9100 412.903  11
   0   4  -4 296.983 344.795   4
   0   4  -4 334.886 227.924  10
   0  -4   4 197.999 142.431  13
   0   4   4 387.924 618.542  13
   0   4  -5 9201.55 1855.02  11
   0  -4   5 9852.37 1973.94  15
   0  -4  -5 9231.37 2021.55  14
   0  -4  -5 10101.8 1996.64  12
   0  -4   5 10656.8 1865.07  13
   0   4   5 10734.3 2011.04  13
   0   4  -5 10260.0 2091.89  10
   0   4   5 7942.25 2385.80   9
   0   4   5 10385.6 2134.56   2
   0   4  -6 2714.41 1142.63  11
   0   4   6 2259.12 1078.84   2
   0   4   6-105.828 789.000   9
   0  -4  -6 2973.24 1415.07  12
   0  -4   6 1750.81 660.018  13
   0   4   6 2573.23 1336.15  13
   0   4  -6 983.249 630.576  10
   0  -4  -6-36.1465 406.541  14
   0  -4   6 2516.29 1101.54  15
   0   4  -7 27302.3 4179.78  10
   0  -4   7 34221.0 4216.97  13
   0   4   7 32326.1 4410.00  13
   0   4   7 36859.8 4952.60   2
   0  -4  -7 33716.7 4578.38  14
   0   4   8 36.8843 476.662  13
   0  -4   8 286.388 623.798  13
   0  -4  -8-236.773 719.219  14
   0   4   8 1112.49 916.812   2
   0   4  -8-224.501 1002.42  10
   0  -4   9 9360.59 2846.87  13
   0   4   9 11753.2 2913.71   2
   0   4   9 11552.4 3010.81  13
   0   4  -9 10784.3 2601.36   3
   0  -4  -9 8696.55 2449.89  14
   0   4  -9 8598.96 2490.90  10
   0   5   0 8284.91 1433.19  16
   0   5   0 9604.29 1708.49   1
   0   5   0 3580.66 1744.89  17
   0   5   0 13705.7 1788.47   4
   0  -5   0 823.201 893.889  12
   0   5  -1 6291.05 1280.59  17
   0   5   1 6533.29 1297.39   1
   0   5  -1 8303.59 1506.23   4
   0  -5   1 5974.76 1263.37  15
   0  -5   1 5866.25 1227.88   1
   0   5  -1 4989.42 1149.76  16
   0  -5  -1 6961.72 1390.43   1
   0   5   1 6528.18 1379.81  17
   0  -5   1 5896.09 1543.09  12
   0   5  -1 6350.14 1322.60   1
   0  -5  -1 5250.91 1390.44  12
   0  -5  -1 5496.22 1340.65  14
   0   5   2 328405. 10594.7  17
   0  -5  -2 330550. 10616.4  14
   0   5   2 343737. 10516.4   1
   0  -5  -2 311948. 11078.8  12
   0   5   2 305590. 9096.66   2
   0  -5  -2 317320. 9467.41   1
   0   5  -2 322268. 10015.8   4
   0  -5   2 307796. 12420.5  12
   0  -5   2 324909. 10327.0  15
   0   5  -2 319617. 7752.24   3
   0  -5   3 22371.4 2761.64  15
   0  -5  -3 22012.8 2814.22  14
   0   5  -3 22548.5 2755.37   4
   0  -5  -3 22575.5 2516.30   1
   0   5   3 20914.2 2679.40   2
   0  -5   3 21374.7 2209.61  13
   0  -5  -3 20796.4 2826.89  12
   0   5   3 22889.1 2941.80  17
   0   5   3 23733.1 2872.60   1
   0  -5   3 21301.0 3259.52  12
   0  -5   4 313694. 11692.8  15
   0   5  -4 282732. 11127.8  10
   0   5   4 321227. 11412.7  17
   0   5  -4 298718. 10700.9   4
   0   5   4 313367. 11417.2   2
   0  -5  -4 331465. 11649.6  14
   0   5  -4 325231. 11485.1  11
   0  -5   4 306160. 9519.33  13
   0  -5  -4 327896. 11874.0  12
   0   5  -5 7982.11 1912.50  10
   0   5   5 8343.17 1988.75   2
   0   5   5 7662.31 1790.80   9
   0  -5   5 8619.40 1949.61  15
   0  -5   5 6993.05 1661.83  13
   0  -5  -5 8045.46 1885.10  14
   0   5   5 8639.64 1931.94  17
   0   5  -5 6923.30 1610.49  11
   0  -5  -5 8230.58 2062.51  12
   0  -5  -6 81361.5 6648.27  12
   0   5   6 78616.6 6936.90   2
   0   5  -6 76912.7 6373.84  11
   0   5  -6 71993.1 6405.74  10
   0  -5   6 79830.1 6756.74  15
   0  -5   6 72633.4 5766.60  13
   0  -5  -6 80208.9 6638.60  14
   0  -5   7-256.280 1072.01  15
   0  -5  -7 306.093 801.417  14
   0   5   7-1283.11 1414.53   2
   0  -5   7 335.555 96.0243  13
   0   5  -7 2282.53 1527.09  10
   0  -5  -7-123.222 1024.74  12
   0   5   8 1718.19 1017.83   2
   0   5  -8 2114.83 1237.40  10
   0   5  -8-312.264 950.318   3
   0  -5   8 1986.96 1340.27  13
   0  -5  -8 4187.26 1998.16  14
   0  -5  -9-42.5689 1054.96  14
   0   5   9 776.355 1061.61   2
   0  -5   9 364.594 383.005  13
   0   5  -9-367.415 378.895   3
   0   5  -9-114.858 1276.46  10
   0   6   0 226848. 9035.33  17
   0  -6   0 225963. 11360.7  12
   0  -6   0 227588. 8419.36  15
   0   6   0 231664. 8409.16   4
   0   6  -1 201063. 8237.46  17
   0  -6   1 206168. 8403.71  15
   0  -6  -1 210490. 10133.1  12
   0  -6  -1 216689. 7861.03  15
   0   6  -1 192334. 8171.03  16
   0   6   1 217455. 7770.12   4
   0   6  -1 212066. 8478.49   4
   0   6   1 211922. 8920.86  17
   0  -6   1 207776. 11335.5  12
   0   6  -2 87078.5 4242.65   3
   0  -6  -2 90521.6 6250.79  14
   0   6  -2 80166.8 4986.19  17
   0   6  -2 80943.1 5033.19  16
   0   6   2 90637.4 4748.53   4
   0   6   2 82154.6 5057.33   2
   0  -6  -2 85556.2 6352.72  12
   0  -6   2 78556.1 7108.68  12
   0   6  -2 85207.0 5547.45   4
   0   6   2 85310.1 5804.29  17
   0  -6   2 82179.5 5667.19  15
   0   6  -3 32657.5 2883.33   3
   0   6  -3 30777.5 3541.33   4
   0   6   3 34353.7 3591.92   2
   0  -6   3 31397.6 4448.98  12
   0  -6  -3 34349.0 4043.44  12
   0  -6   3 32505.3 2855.27  13
   0  -6   3 34735.3 3819.58  15
   0   6   3 32997.0 3667.58  17
   0  -6  -3 36642.5 3941.74  14
   0  -6   4-653.996 248.063  15
   0  -6   4-396.683 614.685  13
   0  -6  -4-732.035 189.948  14
   0   6   4-426.636 893.904  17
   0   6  -4 1201.83 861.265  11
   0   6   4 339.489 641.911   2
   0  -6  -4-303.804 296.237  12
   0   6  -5 1538.97 484.720  11
   0  -6   5 1830.53 1231.61  15
   0  -6  -5 3637.33 1202.71  14
   0   6  -5 635.488 241.784  10
   0   6   5 4405.56 1788.63   2
   0   6  -5 3241.63 1375.61   4
   0  -6  -5 3186.49 1090.59  12
   0   6   5 2176.00 820.183  17
   0  -6   5 1822.74 820.300  13
   0   6  -6 12754.1 2727.81  11
   0  -6   6 11478.5 2400.19  13
   0   6  -6 13865.4 2628.11   3
   0  -6  -6 14145.4 2901.03  12
   0   6   6 14082.4 3047.34   2
   0   6  -6 10486.1 2483.91  10
   0  -6  -6 17880.3 3142.72  14
   0  -6   6 14844.6 3092.37  15
   0  -6   7 8147.89 2142.18  13
   0   6   7 13624.4 3174.93   2
   0  -6   7 10438.9 2585.15  15
   0  -6  -7 14503.7 2844.86  12
   0   6  -7 9026.19 2653.44  10
   0   6  -7 12068.2 2430.25   3
   0  -6  -7 14948.7 3082.93  14
   0   6  -7 11852.9 2621.23  11
   0  -6  -8 5909.49 1889.50  14
   0   6   8 6052.94 2203.86   2
   0   6  -8 5298.44 2114.36  10
   0  -6   8 5444.00 1762.90  13
   0   6  -8 7028.02 1991.75   3
   0  -6   9 5082.24 2443.33  13
   0   7   0 211.924 148.393   4
   0   7   0 716.844 588.933  17
   0  -7   0 8.61462 610.339  15
   0  -7  -1 52597.0 5752.69  14
   0  -7   1 38193.3 5316.35  12
   0   7   1 38014.7 3525.32   4
   0  -7  -1 37604.4 4625.37  12
   0  -7   1 34823.1 3665.97  15
   0   7   1 36013.6 4005.82  17
   0   7  -1 37929.8 3779.31   4
   0   7  -1 34697.3 3685.74  17
   0   7  -1 33714.7 3687.26  16
   0  -7  -1 36867.4 3494.59  15
   0   7   2 17557.9 2420.60   2
   0   7   2 20483.8 2954.77  17
   0  -7   2 22982.1 3152.36  15
   0   7  -2 17907.3 2513.85  17
   0  -7  -2 21629.8 3217.24  14
   0  -7  -2 21098.0 3336.95  12
   0   7  -2 19240.3 2605.22  16
   0  -7   2 18372.3 3820.04  12
   0   7  -2 20372.2 2988.49   4
   0  -7   3 128992. 8187.25  15
   0   7   3 132709. 8146.14  17
   0   7   3 136828. 7535.73   2
   0  -7  -3 128245. 8491.40  12
   0   7  -3 129677. 6022.49   3
   0   7  -3 129441. 7852.38   4
   0  -7  -3 147041. 8573.84  14
   0  -7   3 130695. 10662.2  12
   0  -7  -4 34958.7 4257.30  14
   0  -7   4 32371.9 4320.33  15
   0   7  -4 34326.3 4136.09  11
   0   7   4 29892.2 3940.63   2
   0   7   4 27018.5 3693.08  17
   0   7  -4 32639.4 3351.12   3
   0   7  -4 32079.0 4009.03   4
   0  -7  -4 32083.4 4407.66  12
   0   7   5 70950.3 6352.41  17
   0   7   5 71063.6 6464.51   2
   0  -7  -5 76752.6 6812.37  12
   0  -7  -5 80639.9 6861.22  14
   0   7  -5 65283.8 5938.35   4
   0   7  -5 72346.3 6612.66  11
   0  -7   5 71683.6 6904.35  15
   0   7  -5 71891.0 5519.24   3
   0  -7  -6 14381.9 3079.11  14
   0   7  -6 14473.2 2965.70  11
   0  -7  -6 12339.1 2755.22  12
   0   7   6 13922.0 3025.13   2
   0   7  -6 11860.1 2242.02   3
   0  -7   6 12586.0 3110.90  15
   0  -7  -7 10933.6 2962.77  14
   0  -7  -7 11883.2 2868.57  12
   0   7  -7 5797.55 2146.38  10
   0   7   7 8634.77 2494.71   2
   0  -7   7 9258.61 2958.39  15
   0   7  -7 7869.79 2494.21  11
   0   7  -7 8493.19 2222.60   3
   0  -7  -8 3553.50 1498.13  14
   0   7  -8 164.040 1071.74   3
   0  -7   8 1814.83 1217.44  15
   0   7  -8 2910.80 1695.70  10
   0   7   8-86.2684 1538.69   2
   0   8   0 158264. 8870.79  17
   0  -8   0 180889. 11716.3  12
   0  -8   0 162181. 8256.86  15
   0   8   0 174147. 8488.18   4
   0  -8   1 18181.0 3952.98  12
   0  -8  -1 16716.4 3476.26  12
   0   8  -1 15346.2 2717.54  17
   0   8   1 19473.1 3037.78  17
   0   8   1 15830.2 2484.11   4
   0  -8   1 15492.2 2589.98  15
   0   8  -1 16432.0 2619.83   4
   0  -8   2 80820.0 9029.00  12
   0  -8   2 73128.3 6130.25  15
   0   8   2 79574.5 6432.90  17
   0  -8  -2 97777.9 7900.77  14
   0  -8  -2 84060.4 7208.89  12
   0   8  -2 73853.9 6056.63   4
   0   8  -3 5041.41 1330.33   4
   0  -8   3 3712.17 1435.71  15
   0   8  -3 3307.20 1291.59  11
   0  -8   3 5339.24 2518.81  12
   0  -8  -3 2507.20 968.180  12
   0  -8  -3 4391.65 1546.25  14
   0   8   3 3000.53 1300.94  17
   0   8   3 4573.98 1434.38   2
   0   8  -4 1190.37 794.385   4
   0   8  -4 1840.89 1062.40   3
   0  -8  -4 599.711 400.712  12
   0  -8   4 1709.16 1047.83  15
   0   8  -4 2248.61 860.671  11
   0   8   4 888.020 845.459  17
   0  -8  -4 1353.20 310.186  14
   0   8   4 1584.99 798.186   2
   0  -8   5-2420.95 2331.75  15
   0   8  -5 1316.08 764.456  11
   0   8   5 990.599 1036.89   2
   0  -8  -5-1943.30 1078.14  12
   0   8  -5-836.886 137.219   3
   0   8  -5-1226.39 827.082   4
   0  -8  -5 50.0598 1025.94  14
   0   8   5-689.837 953.620  17
   0   8   6 8282.38 2402.16  17
   0   8   6 6707.70 2050.47   2
   0  -8  -6 7370.92 2436.06  12
   0   8  -6 7778.28 1891.86   3
   0  -8   6 8503.21 2772.05  15
   0  -8  -6 7611.90 2170.91  14
   0   8  -6 7588.21 2266.20  11
   0  -8   7-316.299 1713.45  15
   0  -8  -7 440.797 292.005  14
   0   8   7 1194.11 1033.87   2
   0   8  -7 1133.65 478.943   3
   0  -8  -7 2034.48 1022.08  12
   0   8  -7 2511.52 1625.08  11
   0   8  -8 6161.86 2109.54   3
   0  -8   8 4950.41 413.999  15
   0   8   8 6685.37 2364.05   2
   0  -9   0-948.368 623.579  12
   0   9   0 323.363 497.982   4
   0   9   0 15.2849 440.072  17
   0  -9   0 937.073 788.786  15
   0  -9   1 19145.4 4457.06  12
   0  -9  -1 21250.2 4188.30  12
   0   9  -1 18405.0 3184.63   4
   0   9  -1 17033.8 3177.88  17
   0  -9   1 17403.2 3030.79  15
   0   9   1 19563.9 2854.86   4
   0   9   1 16435.1 3121.81  17
   0  -9   2 1621.36 1894.75  12
   0  -9  -2 576.092 929.944  12
   0   9   2 55.8252 516.603  17
   0  -9   2 672.212 949.663  15
   0   9  -2 592.372 517.178   4
   0  -9   3 76993.8 9997.25  12
   0   9  -3 84515.3 6897.52  11
   0  -9   3 72857.3 6953.70  15
   0  -9  -3 96283.5 8155.67  14
   0   9   3 83620.3 7270.37  17
   0  -9  -3 83159.8 7675.70  12
   0   9  -3 74222.6 6699.91   4
   0   9  -4 1589.16 876.119  11
   0   9   4 494.516 856.244  17
   0   9  -4 2291.15 1147.33   4
   0  -9  -4 845.571 1009.04  14
   0  -9   4 2688.42 1792.72  15
   0   9   4 1629.90 945.091   2
   0  -9  -4 1114.80 1122.26  12
   0   9  -5 45492.4 5836.22  11
   0   9   5 43354.5 5475.32  17
   0  -9   5 42391.5 5798.51  15
   0   9   5 46210.7 5613.59   2
   0   9  -5 41238.6 5338.18   4
   0  -9  -5 47589.8 6131.52  12
   0  -9  -5 48132.7 5947.63  14
   0   9  -6 3088.07 1665.77  11
   0  -9  -6 946.428 1261.82  14
   0  -9   6-427.628 1531.83  15
   0   9  -6-1173.84 1225.64   3
   0  -9  -6 41.6787 254.560  12
   0   9   6 2344.41 1757.00  17
   0   9   6-1013.49 1033.26   2
   0  -9  -7 7762.68 2532.07  12
   0   9  -7 5635.82 1782.15   3
   0   9   7 4382.83 1580.43   2
   0  -9   7 6680.31 2519.15  15
   0  -9  -7 4716.77 1893.80  14
   0   9  -7 6868.05 2664.21  11
   0  10   0 116171. 7896.95   4
   0 -10   0 135831. 11885.2  12
   0  10   0 106876. 8327.70  17
   0 -10   0 108130. 7546.42  15
   0 -10   1 22671.7 5231.69  12
   0 -10  -1 15180.5 3690.97  12
   0  10  -1 20396.4 3686.42   4
   0  10   1 19851.7 3540.99  17
   0  10  -1 18885.7 3589.09  17
   0  10   1 18647.9 2986.72   4
   0 -10   1 16094.6 3207.18  15
   0 -10   2 45055.2 5401.80  15
   0 -10   2 58717.0 8739.25  12
   0  10  -2 54807.2 5716.94   4
   0  10   2 49412.2 5802.63  17
   0  10  -2 51005.4 5218.04  11
   0 -10  -2 57613.5 6873.00  12
   0 -10  -3 1559.96 1127.82  12
   0 -10   3 2248.20 1053.97  15
   0  10  -3 908.842 1095.09   4
   0  10   3 753.396 205.723  17
   0  10  -3 3232.22 1391.82  11
   0  10   4-2393.31 1782.63  17
   0 -10  -4 1331.67 654.097  14
   0 -10  -4-1221.85 1636.03  12
   0  10  -4-1330.87 1660.38   4
   0 -10   4 1270.60 342.168  15
   0  10  -4 934.890 997.118  11
   0 -10  -5 2266.16 1020.21  14
   0  10  -5 1223.57 1092.40   4
   0 -10  -5 470.089 460.685  12
   0  10  -5 2758.79 1502.12  11
   0 -10   5 59.5062 691.025  15
   0  10   5 2672.95 1302.32  17
   0  10  -6 4871.17 1961.49   4
   0  10  -6 5655.68 2206.52  11
   0  10   6 6818.00 2340.49   2
   0  10   6 8693.38 2813.15  17
   0 -10  -6 3636.27 1593.12  12
   0 -10   6 5663.60 2697.28  15
   0 -10  -6 5763.31 2314.58  14
   0 -10  -7-651.959 983.325  12
   0  10   7 1833.35 771.409   2
   0  11   0 377.382 412.340   4
   0 -11   0-1498.45 1390.30  12
   0  11   0-1700.78 843.385  17
   0 -11   1 4231.18 2841.79  12
   0  11  -1 3002.68 1012.63  11
   0  11   1 1653.09 962.708  17
   0 -11  -1 4104.63 2175.28  12
   0  11  -1 840.145 968.110  17
   0 -11   1 873.965 532.414  15
   0  11  -1 1598.17 605.284   4
   0  11  -2 21505.6 3965.06   4
   0  11  -2 17850.7 3065.45  11
   0 -11   2 31788.7 7187.48  12
   0 -11   2 20559.2 3772.79  15
   0  11   2 19474.3 3724.73  17
   0 -11  -2 21740.7 4591.90  12
   0  11  -3 10443.3 2877.12   4
   0 -11   3 9183.27 2876.89  15
   0 -11  -3 9417.97 2935.42  12
   0  11   3 8702.94 2725.72  17
   0  11  -3 7278.27 2399.09  11
   0 -11   3 7928.20 2472.58  12
   0  11  -4 23740.8 4466.78   4
   0  11   4 21123.8 3855.85  17
   0  11  -4 22037.9 3950.01  11
   0 -11  -4 25674.6 4897.24  12
   0 -11   4 19147.8 3995.05  15
   0  11  -5 4620.41 1813.97  11
   0  11  -5 3406.39 1492.65   4
   0 -11  -5 5868.42 2241.00  12
   0  11   5 4803.31 2089.54  17
   0 -11  -5 2177.14 664.887  14
   0 -11   5 4400.38 1844.58  15
   0  11   6 5846.25 2436.95  17
   0  11  -6 5970.09 2331.82  11
   0 -11  -6 3996.89 1761.46  14
   0 -11  -6 3907.54 1153.70  12
   0  11  -6 6975.67 2518.22   4
   0  12   0 1805.00 1314.71  17
   0 -12   0 722.295 856.640  12
   0  12   0 1776.00 23.1892   4
   0 -12   1 38634.0 7891.64  12
   0  12   1 31233.6 5273.95  17
   0 -12   1 25299.9 4224.49  15
   0  12  -1 32817.6 4915.33   4
   0 -12  -1 34677.8 6327.77  12
   0  12  -2 3607.02 1565.72  11
   0 -12   2 4185.31 2089.03  12
   0 -12  -2 3386.82 2209.95  12
   0  12  -2-1566.04 1558.90   4
   0  12   2 1713.90 498.258  17
   0 -12   2 14.6120 1032.70  15
   0  12  -3 4404.58 1741.28   4
   0  12   3 5592.12 2404.11  17
   0 -12  -3 6865.65 2644.51  12
   0  12  -3 5302.37 1983.84  11
   0 -12   3 6392.73 2628.15  15
   0 -12   4 384.060 1817.84  15
   0  12   4 435.398 837.251  17
   0 -12  -4-1146.34 1808.57  12
   0  12  -4 1104.87 744.014  11
   0  12  -4-19.3690 1123.82   4
   0 -12   5 752.616 1524.60  15
   0 -12  -5 1822.96 1350.97  12
   0  12   5-2135.20 1615.19  17
   0  12  -5 2447.17 1271.52   4
   0  13   0 388.913 969.504   4
   0  13   0-1490.31 1807.11  17
   0 -13   0 2363.82 1501.52  12
   0  13   1 871.707 1522.12  17
   0 -13   1 1003.32 2041.44  12
   0 -13  -1 2216.47 771.935  12
   0  13  -1 23.3413 494.406   4
   0 -13   2 4329.98 1711.63  15
   0 -13   2 5422.51 2872.33  12
   0 -13  -2 7403.42 2991.19  12
   0  13   2 4888.81 2268.40  17
   0  13  -2 2984.87 1415.49  11
   0  13  -2 4554.64 1787.20   4
   0 -13   3 258.151 1099.87  15
   0  13  -3 1172.01 775.703  11
   0  13  -3 2474.97 1350.47   4
   0 -13  -3 2365.76 1783.54  12
   0  13   3 126.356 734.452  17
   0  14   0 779.031 533.317  17
   0 -14   0 993.476 1796.59  12
   0 -14   1 19396.8 6094.44  12
   0  14  -1 9900.73 2853.02   4
   0  14   1 10209.2 3065.30  17
   0 -14   2 2114.98 3609.98  12
   1   0 -10-112.529 1571.83   5
   1   0  -9 11943.7 2965.82   5
   1   0  -9 9707.62 2632.94  10
  -1   0   9 11038.5 2608.89  13
   1   0  -8-532.344 944.179  10
   1   0  -8 726.526 669.870   5
  -1   0   8 534.636 916.894  13
   1   0  -8 1324.64 808.165   3
   1   0  -7 45465.6 4478.59  14
   1   0  -7 42890.6 4759.10   5
   1   0  -7 46292.2 4472.11   3
  -1   0   7 45578.9 4481.16  13
  -1   0   7 54337.2 5259.21   2
   1   0  -6 2223.82 1304.17  14
  -1   0   6-848.253 655.880  13
   1   0  -6-179.118 993.456   5
  -1   0   6-698.598 1062.95   2
   1   0  -5 31755.0 3040.91  16
  -1   0   5 30931.0 2948.06  13
   1   0  -5 33161.6 3101.22  14
   1   0  -5 29780.9 3213.30   5
  -1   0   5 33245.6 3353.17   2
   1   0  -4 403.742 652.051  14
  -1   0   4 376.283 517.380  13
   1   0  -4 199.549 315.600   5
  -1   0   4 363.561 397.614   2
  -1   0   1 500722. 5868.80   1
   1   0  -1 507926. 6152.12   1
   1   0   0 5084.49 756.319   1
  -1   0   0 4912.71 740.882   1
   1   0   1 752216. 10027.9   1
  -1   0  -1 756981. 9985.69   1
  -1   0  -2 571.247 508.257   1
   1   0   2 589.447 281.133   1
   1   0   3 212889. 6537.98   1
  -1   0  -3 215961. 6567.64   1
  -1   0  -3 214525. 6998.86  12
   1   0   3 195147. 10881.7   9
   1   0   3 221893. 7378.88  15
   1   0   3 209227. 7255.16  13
   1   0   4 5163.82 1142.80   1
   1   0   4 2754.27 1209.21   2
   1   0   4-65.5938 1633.85   9
  -1   0  -4 4360.90 1045.83  11
  -1   0  -4 1609.52 1019.57  12
   1   0   4 1291.48 721.996  13
   1   0   4 6384.98 1396.68  15
  -1   0  -4 1166.73 706.633   5
   1   0   5 2703.91 1378.45   2
  -1   0  -5 2524.94 1135.85  12
   1   0   5 447.149 791.526  13
   1   0   5-1088.42 1939.85   9
   1   0   5-97.5583 358.301  15
  -1   0  -5 765.238 638.598   5
   1   0   6 694.271 713.376  13
  -1   0  -6 217.968 793.045  10
  -1   0  -6 337.337 630.006  12
   1   0   6 660.237 1138.26   9
   1   0   6 80.9177 672.984   2
  -1   0  -7 30444.8 3887.72  12
  -1   0  -7 30055.1 4168.70  10
   1   0   7 29830.9 4261.66  13
  -1   0  -8 1422.69 678.973  10
   1   0   8-2058.03 1540.87  13
   1   0   9 13963.1 3502.41  13
  -1   0  -9 12437.6 3136.14  10
   1  -1 -10 1003.52 1615.55   5
   1   1 -10 772.026 1004.82   5
  -1   1   9 873.531 648.015  13
   1  -1  -9-70.8976 158.133  10
   1  -1  -9 360.602 755.536   5
   1   1  -9 689.240 819.816   5
   1   1  -9 85.8762 1018.87  10
  -1  -1   9 537.435 489.728  13
   1   1  -9 1845.26 1384.54   3
  -1  -1   8 1936.21 1093.79  13
   1  -1  -8 447.673 339.746  14
  -1   1   8 2873.63 1470.37  13
   1   1  -8 1403.90 1221.88   3
  -1   1   8 2464.65 1072.04   2
   1  -1  -8 81.9471 898.510   5
   1   1  -8 2048.58 1281.86   5
   1   1  -8 870.870 527.270  10
   1   1  -7 2460.01 1094.16   5
  -1   1   7 1967.13 914.597   2
   1   1  -7 1470.60 614.473   3
  -1   1   7 2291.08 862.738  13
   1  -1  -7 2022.63 1253.13   5
   1   1  -7 2318.80 1010.95  10
  -1  -1   7 2634.87 1292.11  13
   1  -1  -7 1973.95 762.419  14
   1   1  -6 87755.8 5548.70  14
   1   1  -6 98007.1 6004.01   3
   1   1  -6 95444.2 6267.36  10
  -1   1   6 98505.0 5893.28  13
   1  -1  -6 96086.4 6171.52  14
   1  -1  -6 99444.3 6832.90   5
  -1   1   6 94098.8 6583.24   2
   1   1  -6 91615.1 6072.89   5
  -1  -1   6 93163.6 6291.49   2
  -1  -1   6 97092.3 6082.60  13
  -1   1   5 29022.2 2837.38  13
  -1  -1   5 29777.6 3021.56   2
  -1  -1   5 27372.6 2842.92  13
   1   1  -5 29307.1 3093.18  10
   1  -1  -5 29153.7 3254.11  14
   1  -1  -5 30747.9 3529.05   5
  -1   1   5 29181.1 3196.94   2
   1   1  -5 27579.9 2869.30   3
  -1  -1   4 538554. 11801.3   2
  -1   1   4 525897. 10327.7  13
  -1  -1   4 525011. 11214.3  13
   1  -1  -4 514656. 11722.9  14
   1   1  -4 505495. 10965.1   3
  -1   1   4 538946. 12424.5   2
   1  -1  -4 530823. 12650.5   5
   1   1  -3 84229.0 3898.15   3
   1  -1  -3 92254.7 4511.60   5
  -1   1   3 88012.9 4359.98   2
  -1  -1   3 82571.3 2211.48   1
  -1  -1   3 82622.3 3920.10  13
   1   1  -3 87749.0 2290.64   1
  -1  -1   2 726070. 7789.13   1
  -1   1   2 729249. 6194.01   1
  -1  -1   2 725426. 7546.31   1
   1  -1  -2 738020. 6249.77   1
   1   1  -2 740097. 7414.11   1
   1  -1  -1 147520. 3373.19   1
  -1  -1   1 135769. 3646.97   1
  -1  -1   1 144512. 3750.79   1
   1   1  -1 142471. 3650.43   1
  -1   1   1 143809. 3261.62   1
   1   1   0 102715. 3609.11   1
  -1  -1   0 103454. 3562.62   1
   1  -1   0 100813. 3193.23   1
  -1   1   0 102317. 3206.58   1
  -1  -1   0 97591.6 3379.02   1
   1  -1   1 41127.3 2357.80   1
  -1  -1  -1 42905.5 2557.05   1
   1   1   1 42463.8 2603.36   1
  -1   1  -1 42453.2 2314.32   1
   1  -1   2 211983. 5970.09   1
  -1   1  -2 221096. 5910.75   1
  -1  -1  -2 224693. 6410.07   1
   1   1   2 219217. 6213.79   1
   1  -1   3 24331.9 2264.75  13
   1  -1   3 25593.1 2485.32  15
  -1  -1  -3 28877.5 2580.66  12
   1  -1   3 23586.0 2204.13   1
  -1   1  -3 24709.2 2314.90  10
   1   1   3 22084.0 2672.73  13
  -1   1  -3 26114.1 2240.44   1
   1  -1   3 19056.6 3184.04   9
   1   1   3 25694.5 2697.03   2
   1   1   3 23859.1 2337.95   1
  -1  -1  -3 26173.9 2376.77   1
   1  -1   4 331183. 9880.55   2
   1   1   4 337490. 10371.7  15
   1   1   4 293391. 15662.8   9
   1   1   4 323121. 9527.37  17
   1  -1   4 326044. 9974.96  15
   1   1   4 330503. 10477.6  13
   1  -1   4 247943. 13531.9   9
   1   1   4 332672. 11008.7   2
  -1   1  -4 332152. 9908.86  10
  -1  -1  -4 332293. 10307.0  12
  -1  -1  -4 264525. 9818.34   5
  -1   1  -4 334244. 9665.53  11
   1  -1   4 325780. 9598.18  13
  -1   1  -4 309830. 8477.31   5
   1  -1   4 339980. 9129.35   1
   1   1   5 29107.5 3481.88  13
  -1  -1  -5 31664.1 3374.38  12
   1   1   5 25985.9 4883.89   9
  -1   1  -5 28841.5 3176.02  12
   1  -1   5 30363.2 3223.38  13
   1  -1   5 30829.1 3283.92  15
  -1  -1  -5 24484.8 3163.00   5
   1  -1   5 29505.1 3422.99   2
  -1   1  -5 28653.1 3293.01  10
   1   1   5 31995.8 3817.80   2
   1  -1   5 26514.6 4973.99   9
   1   1   6 106449. 7126.65  13
   1   1   6 79413.2 10057.7   9
  -1  -1  -6 85610.1 6747.06   5
  -1   1  -6 99347.6 6426.44  12
   1   1   6 99724.6 7411.14   2
   1  -1   6 98777.9 6726.63  13
  -1  -1  -6 102389. 6656.50  12
  -1   1  -6 108656. 7091.46  10
   1   1   7 7700.97 3620.40   9
   1  -1   7 10495.0 2557.79  13
   1   1   7 8691.59 2356.27  13
   1   1   7 9755.46 2494.14   2
  -1   1  -7 10495.2 2459.59  10
  -1   1  -7 8711.74 1934.86  12
  -1  -1  -7 7300.31 1620.75  12
  -1   1  -8 4849.03 1454.80  10
   1  -1   8 6251.50 1943.00  13
   1   1   8 8107.11 2746.47  13
  -1  -1  -8 6166.28 2407.40  10
   1   1   9-883.984 365.023  13
  -1  -1  -9-1125.83 1801.89  10
  -1  -1  -9 671.448 788.339  14
  -1   1  -9-1446.67 1346.37  10
   1  -1   9-1882.51 1149.44  13
   1  -2  -9 8623.63 2605.48   5
  -1   2   9 13792.9 3680.94   2
  -1   2   9 11977.2 2687.90  13
   1   2  -9 10501.1 2415.37   3
   1   2  -9 9673.64 2564.34  10
   1  -2  -9 11648.4 2755.47  14
  -1  -2   9 13152.5 3073.70  13
   1   2  -9 8313.47 2451.24   5
   1   2  -8 10456.1 2501.42   5
  -1   2   8 13043.3 3006.73   2
   1  -2  -8 13282.4 2829.60  14
   1  -2  -8 10281.3 2826.94   5
  -1  -2   8 11584.7 2652.72  13
   1   2  -8 10678.9 2537.84  10
  -1   2   8 12907.6 2624.20  13
   1   2  -8 14982.3 2892.74   3
  -1  -2   7 49248.9 4810.70  13
  -1   2   7 49625.2 4662.61  13
   1   2  -7 45363.4 4633.25   3
   1  -2  -7 45051.4 4827.54  14
   1   2  -7 45863.1 4824.28  10
   1  -2  -7 40660.5 4806.39   5
   1   2  -7 38804.8 4318.83   5
  -1   2   7 48400.1 5359.22   2
  -1  -2   6 23768.1 3057.55  13
   1  -2  -6 21359.5 3329.46   5
   1   2  -6 22839.9 3095.78  10
   1  -2  -6 23777.8 3167.08  14
  -1   2   6 28540.3 3669.03   2
   1   2  -6 25592.6 3169.88   3
  -1   2   6 24252.5 2823.16  13
  -1  -2   5 25197.7 2807.82   2
   1   2  -5 21735.5 2597.09  10
   1  -2  -5 20883.7 3032.32   5
  -1  -2   5 22711.5 2728.96  13
   1  -2  -5 25251.9 2852.82  14
  -1   2   5 22563.6 2456.66  13
  -1   2   5 29432.5 3297.52   2
   1   2  -5 23898.7 2744.89   3
   1  -2  -4 679.372 411.872   5
  -1  -2   4 1073.90 517.410   2
   1   2  -4 329.698 525.432  10
  -1  -2   4 1178.50 253.761  15
   1  -2  -4 397.414 227.351  12
  -1   2   4 686.163 556.901  13
  -1  -2   4 560.403 458.807  13
   1   2  -4 282.700 238.926  16
   1   2  -4 195.350 108.170   3
   1  -2  -4-141.977 434.635  14
   1   2  -3 73422.6 3006.88   1
   1   2  -3 70650.6 3767.21   3
  -1   2   3 68863.5 4021.33   2
   1  -2  -3 70576.6 2422.40   1
  -1   2   3 70686.2 4410.66   8
  -1  -2   3 67564.1 2963.97   1
   1  -2  -3 75210.0 4363.14  14
   1  -2  -3 80551.5 4924.40   5
  -1   2   3 70097.3 2752.34   1
  -1  -2   3 72771.3 3965.52  13
   1   2  -2 217173. 5353.95   1
  -1  -2   2 203973. 5380.13   1
   1  -2  -2 210557. 4610.85   1
  -1   2   2 208862. 4671.55   1
   1   2  -1 811879. 10629.0   1
  -1   2   1 779155. 9334.40   1
   1  -2  -1 791181. 9543.40   1
  -1  -2   1 787723. 10686.6   1
   1   2   0 423411. 8092.10   1
  -1   2   0 420419. 7379.06   1
  -1  -2   0 442796. 8567.28   1
   1  -2   0 420616. 7460.66   1
  -1  -2   0 415538. 7982.81   1
  -1   2  -1 744924. 10557.1   1
   1  -2   1 719553. 10636.4   1
  -1  -2  -1 726660. 11085.9   1
  -1  -2  -1 742934. 11885.9   1
   1  -2   2 162577. 5471.39   1
  -1  -2  -2 170777. 6125.32   1
  -1  -2  -2 165934. 5557.61   1
   1   2   2 169956. 5904.49   1
  -1   2  -2 170376. 5556.38   1
   1  -2   3 112069. 7532.46   9
   1   2   3 112654. 5406.97  17
  -1   2  -3 115958. 5390.01  10
   1  -2   3 119936. 5534.55  15
  -1  -2  -3 114358. 5593.84  12
   1   2   3 102137. 5012.94   1
   1  -2   3 112293. 4979.13   1
   1   2   3 105506. 5755.33   2
   1   2   3 110925. 6348.72  13
   1  -2   3 113725. 4935.52  13
  -1   2  -3 118417. 5449.20  11
  -1   2  -3 110872. 4838.22   1
  -1  -2  -3 105150. 5203.24   1
  -1  -2  -3 111110. 4776.57   1
  -1   2  -4 2570.29 883.508  11
  -1   2  -4 3481.96 958.102  10
   1  -2   4 3942.03 1835.17   9
   1   2   4 5883.28 2222.06   2
   1   2   4 4646.51 2087.51   9
  -1   2  -4 3424.08 771.952   5
   1   2   4 4222.80 1376.72  17
   1  -2   4 3497.66 1032.07  15
   1  -2   4 2757.88 807.413   1
  -1  -2  -4 3902.88 1021.48  12
   1   2   4 5669.96 1559.43  13
   1  -2   4 9154.89 1592.98  13
   1  -2   5 2433.39 925.681  13
  -1   2  -5 1697.90 901.662  11
  -1   2  -5 4762.64 1327.88  10
   1  -2   5 1711.67 825.075  15
   1   2   5 379.400 1020.68   9
   1   2   5 916.919 846.898  13
   1   2   5 3301.68 1366.80   2
  -1  -2  -5 1530.66 690.820  12
   1  -2   6 16938.0 2768.70  13
   1  -2   6 16667.9 2874.39  15
   1   2   6 13771.1 4559.66   9
  -1   2  -6 15205.2 2448.95  12
  -1   2  -6 16925.4 2827.12  10
   1   2   6 15935.2 2939.61  13
   1   2   6 17622.9 3294.07   2
  -1  -2  -6 16357.4 2735.21  12
   1   2   7 20468.5 3820.26   2
   1  -2   7 19144.2 3266.68  13
  -1  -2  -7 19830.4 3207.54  12
   1   2   7 13060.6 4815.57   9
  -1   2  -7 16630.5 3089.52  10
   1   2   7 16814.5 3201.06  13
  -1  -2  -8 9818.24 2405.42  14
   1  -2   8 11008.0 2889.19  13
   1   2   8 13028.6 3395.27   2
   1   2   8 12786.4 3107.95  13
  -1   2  -8 8810.84 2166.43  10
   1  -2   9 7065.02 2649.46  13
  -1  -2  -9 6476.14 2500.21  14
  -1  -2  -9 4823.56 2152.25  10
  -1   2  -9 5762.22 2407.17  10
   1   2   9 4942.33 2281.78  13
  -1   3   9 1191.05 621.184  13
   1   3  -9 975.003 1001.83   5
   1   3  -9 1214.57 396.675   3
   1  -3  -9 2168.31 1249.03  14
   1  -3  -9-1411.45 1958.31   5
  -1   3   9 4512.79 2194.75   2
   1   3  -9 2372.82 1601.56  10
  -1  -3   9-1266.68 1303.40  13
  -1   3   8 466.485 563.065   2
  -1  -3   8-670.923 1322.38  13
   1  -3  -8 390.282 495.357  14
   1  -3  -8-214.229 435.474   5
   1   3  -8-78.6628 548.674  10
  -1   3   8-281.184 826.524  13
   1   3  -8-562.418 501.117   3
   1   3  -8 849.555 959.020   5
  -1   3   7 17270.5 3224.65   2
   1   3  -7 15373.7 2840.49   3
   1  -3  -7 17535.8 2992.66  14
   1  -3  -7 16661.6 3455.44   5
  -1   3   7 16681.7 2736.18  13
  -1  -3   7 16501.4 2912.61  13
   1   3  -7 13776.1 2672.79  10
   1  -3  -6 12756.2 2350.41  14
   1   3  -6 12287.5 2319.27  10
  -1  -3   6 12498.8 2340.59  13
   1  -3  -6 12674.1 3029.12   5
  -1   3   6 11811.5 2340.45   2
   1   3  -6 12128.2 2201.10   3
  -1   3   6 11800.6 1981.57  13
   1  -3  -5 235238. 9022.13  12
   1  -3  -5 236130. 9873.52  14
  -1  -3   5 239357. 9240.65  13
   1   3  -5 241138. 9108.72   3
   1   3  -5 223064. 8868.32  10
   1  -3  -5 222219. 11022.9   5
  -1   3   5 244499. 10024.7   2
  -1  -3   5 239462. 9491.68  15
  -1   3   5 244960. 8120.47  13
  -1   3   4 57387.8 4236.41   2
   1  -3  -4 57141.7 5240.26   5
   1   3  -4 56925.9 3921.31   3
  -1  -3   4 57268.2 4256.11  15
  -1  -3   4 55241.6 4070.24  13
   1   3  -4 53367.4 3703.30   4
   1  -3  -4 57225.9 4350.13  14
   1   3  -4 52576.6 3901.07  10
  -1   3   4 53226.1 3772.86  17
   1   3  -4 52779.7 3584.66  16
   1  -3  -4 55150.9 3990.90  12
  -1   3   4 58881.1 3446.93  13
   1  -3  -3 624932. 9592.61   1
   1  -3  -3 564726. 15443.5   5
  -1   3   3 640947. 12460.3  17
   1   3  -3 608543. 11881.9   4
  -1  -3   3 589878. 12304.7  13
  -1  -3   3 589622. 10979.3   1
  -1   3   3 620957. 10410.9   1
  -1  -3   3 642554. 13768.6  15
   1  -3  -3 598981. 13589.5  14
  -1   3   3 620809. 12570.8   2
   1   3  -3 647862. 10698.2   1
   1   3  -3 622769. 11781.8   3
   1   3  -3 591687. 11765.1  10
  -1   3   3 615516. 13483.2   8
   1  -3  -2 56776.4 2949.62   1
   1  -3  -2 59679.8 4118.73  14
  -1  -3   2 52948.2 3253.48   1
   1   3  -2 59523.1 3325.11   1
  -1   3   2 59277.4 3078.06   1
   1  -3  -1 283339. 6801.69   1
  -1  -3   1 274295. 7406.15   1
   1   3  -1 301168. 7692.15   1
  -1   3   1 279708. 6686.17   1
   1  -3   0 600.243 422.034   1
   1   3   0 1275.78 576.750   1
  -1  -3   0 221.018 158.299   1
  -1   3   0 1343.69 713.238   1
   1  -3   1 72430.9 3806.57   1
  -1  -3  -1 73654.5 3909.58   1
  -1   3  -1 73485.2 3687.96   1
   1   3   1 73370.9 4090.39   1
  -1  -3  -1 73905.0 4261.22   1
   1   3   2 38764.9 3160.57   1
   1   3   2 37760.4 3309.55   2
  -1   3  -2 39238.3 2892.48   1
  -1  -3  -2 39019.5 3124.91  12
  -1   3  -2 37180.9 3234.01  10
  -1  -3  -2 39892.7 3285.56   1
  -1  -3  -2 39296.0 2994.89   1
  -1   3  -2 41650.7 3148.43  11
   1  -3   2 34817.8 3886.97  14
   1  -3   2 38159.0 2935.21   1
   1   3   2 40998.3 3266.31  17
   1  -3   2 40497.0 3006.11  15
   1   3   3 308327. 10458.8   2
  -1   3  -3 323600. 9667.80  11
  -1   3  -3 310451. 9719.41  10
   1  -3   3 320042. 9693.84  15
   1   3   3 322918. 9886.87  17
  -1   3  -3 333762. 9008.10   1
   1   3   3 346172. 12906.2  13
  -1  -3  -3 326049. 8918.23   1
   1  -3   3 310569. 8084.35  13
  -1  -3  -3 304568. 9687.29   1
  -1  -3  -3 313817. 9790.48  12
   1  -3   3 312836. 8876.53   1
   1  -3   4 52702.4 3866.95  13
  -1   3  -4 54991.2 4439.50  10
  -1  -3  -4 55683.5 4470.68  12
   1   3   4 54927.7 5112.79  13
   1  -3   4 60127.1 4515.25  15
   1   3   4 56271.7 4890.29   2
   1   3   4 57017.9 4413.62  17
  -1   3  -4 58132.5 4458.63  11
  -1  -3  -5 163560. 8345.71  12
   1   3   5 163235. 9404.79  13
   1  -3   5 158159. 8225.93  15
   1   3   5 168101. 9332.49   2
   1  -3   5 161439. 7629.07  13
  -1   3  -5 162522. 8334.83  10
  -1   3  -5 165281. 8169.97  11
   1  -3   6 16865.3 3101.97  15
   1   3   6 17592.7 4700.55   9
  -1  -3  -6 16946.4 2885.82  12
  -1   3  -6 14749.4 2848.06  10
   1   3   6 17620.4 3357.24   2
   1  -3   6 17061.9 2795.63  13
   1   3   6 15348.0 2991.64  13
  -1  -3  -7 20375.9 3470.19  12
  -1   3  -7 18514.4 3517.68  10
   1  -3   7 16848.1 3439.42  15
   1   3   7 19157.8 5396.90   9
   1   3   7 21292.7 3982.44   2
   1   3   7 17458.3 3469.94  13
  -1  -3  -7 19068.6 3127.37  14
   1  -3   7 17184.1 3231.34  13
  -1   3  -8 1215.13 1102.15  10
  -1  -3  -8-1378.14 1065.29  14
   1   3   8 724.706 575.911  13
   1   3   8 1169.54 353.553   2
   1  -3   8 172.970 715.942  13
  -1   3  -9-220.090 613.327  10
   1  -3   9 970.530 1198.60  13
   1   3   9 30.6314 1046.12  13
  -1  -3  -9 585.906 971.998  14
   1   3   9 666.906 1080.97   2
   1   4  -9 850.442 761.150   3
   1   4  -9 671.920 901.218  10
  -1   4   9-614.662 1732.43   2
  -1  -4   9-1205.78 1358.57  13
   1  -4  -9 201.385 517.500  14
   1   4  -8 28426.4 4195.12   3
   1   4  -8 21422.2 3638.52   5
   1  -4  -8 31792.7 4542.96  14
   1   4  -8 26048.4 4291.93  10
  -1   4   8 31311.8 4984.67   2
  -1  -4   8 29020.5 4453.71  13
   1   4  -7 143.066 492.988   3
  -1   4   7 1457.54 1247.92   2
   1  -4  -7 33.2309 688.752   5
   1   4  -7-1087.91 1128.50  10
   1  -4  -7 786.964 1062.48  14
  -1  -4   7-1046.42 369.734  13
   1  -4  -6 46191.3 5664.66   5
  -1  -4   6 55877.7 5335.59  15
   1   4  -6 56727.2 5061.85   3
   1   4  -6 49774.1 4855.97  10
   1   4  -6 55256.5 5057.37  11
   1  -4  -6 60031.5 5585.90  14
  -1   4   6 58248.6 5562.22   2
  -1  -4   6 54693.3 5097.08  13
  -1  -4   5 787.026 469.841  13
   1  -4  -5 933.357 612.027  12
  -1   4   5 1170.64 528.204   2
   1   4  -5 334.371 299.691  10
   1   4  -5 1440.15 800.946   3
  -1  -4   5-16.2401 614.674  15
   1  -4  -5 951.119 657.078   5
   1  -4  -5 343.195 226.086  14
  -1   4   4 1035.93 655.268   2
   1   4  -4 410.050 369.201   3
  -1  -4   4 1590.32 819.025  15
   1   4  -4 392.988 422.915  10
   1  -4  -4 391.387 309.486  14
   1   4  -4 1576.40 708.023   4
   1  -4  -4 2711.72 1021.44  12
  -1   4   4 287.557 445.690  17
  -1  -4   4 927.555 591.526  13
  -1   4   3 323.672 168.354   2
   1   4  -3 1214.47 517.039   3
   1   4  -3 903.035 397.367  16
  -1  -4   3 1081.45 1590.96  15
  -1  -4   3 411.635 664.341  13
   1  -4  -3 755.419 434.402   1
  -1   4   3 1259.57 679.483   1
   1   4  -3 570.945 212.976  10
   1   4  -3 486.497 287.039   4
  -1   4   3 710.736 417.654  17
  -1  -4   3 1767.95 952.385   1
  -1   4   3 680.772 399.869   8
   1   4  -3 827.831 468.647   1
   1  -4  -3 965.029 144.623  14
   1  -4  -2 217903. 8390.16  12
  -1  -4   2 218287. 8198.73  13
  -1   4   2 237039. 8147.36  17
  -1  -4   2 227201. 8913.71  15
   1  -4  -2 242258. 9570.86  14
   1   4  -2 240874. 7700.33   1
  -1   4   2 220848. 6886.58   2
   1   4  -2 229870. 7677.19   4
  -1  -4   2 215494. 7493.39   1
   1   4  -2 212273. 7473.98  16
   1   4  -2 234909. 7093.50   3
   1  -4  -2 222866. 6946.35   1
  -1   4   2 230667. 7104.03   1
   1  -4  -1 625.392 495.945  12
  -1  -4   1 660.555 359.679   1
  -1  -4   1-485.073 640.454  15
   1   4  -1 652.224 472.526   4
  -1   4   1 727.580 358.398   1
   1  -4  -1 803.139 810.845  14
   1   4  -1 668.949 435.334   1
   1  -4  -1 328.947 257.665   1
  -1   4   1 680.968 406.738  17
   1  -4   0 779424. 16180.8  12
   1  -4   0 760758. 13390.1   1
  -1   4   0 794541. 13186.3   1
   1   4   0 827067. 14748.8   1
   1   4   0 719225. 14997.6  16
  -1  -4   0 777664. 14008.0   1
  -1   4  -1 18464.6 2042.44   1
   1  -4   1 17372.6 1944.71  15
   1   4   1 15860.1 2350.43  16
  -1  -4  -1 15838.7 1954.18   1
   1   4   1 16146.6 2117.86   1
   1  -4   1 16527.0 1988.72   1
   1  -4   1 18863.4 2513.57  12
   1   4   1 18910.6 2253.85  17
  -1   4  -1 17836.8 2016.10  11
   1  -4   2 449081. 11076.2  15
   1  -4   2 432385. 10873.3   1
   1   4   2 450863. 11822.6  17
   1   4   2 454550. 11861.1   1
  -1  -4  -2 438176. 10127.8  14
  -1   4  -2 454256. 11117.6  11
  -1   4  -2 449267. 10682.9   1
   1  -4   2 448713. 13233.7  12
   1   4   2 421897. 11918.5   2
  -1  -4  -2 447113. 10957.0   1
  -1  -4  -2 462989. 12339.9   1
  -1  -4  -2 441568. 11853.4  12
  -1   4  -3 21152.2 2206.18  17
  -1  -4  -3 31578.8 3481.74  12
   1   4   3 24525.2 2932.91  17
   1  -4   3 23552.2 2767.66  15
   1   4   3 26286.9 3122.53   2
  -1  -4  -3 29932.7 3074.53  14
  -1   4  -3 27342.0 2935.02  11
  -1   4  -3 23078.3 2889.07  10
   1  -4   3 24026.5 2228.58  13
   1   4   4 31098.3 3485.88  17
   1  -4   4 32595.5 2978.30  13
   1  -4   4 30103.4 3462.14  15
  -1   4  -4 32481.9 3718.24  10
  -1   4  -4 30724.4 3349.78  11
  -1  -4  -4 31664.9 3607.65  12
  -1  -4  -4 36289.3 3483.49  14
   1   4   4 31351.5 3890.35   2
  -1  -4  -5 8543.71 2003.65  12
   1  -4   5 9729.26 2204.20  15
   1   4   5 8084.50 2386.14  13
  -1   4  -5 9736.69 2144.85  10
  -1   4  -5 9519.91 2046.03  11
   1   4   5 9663.44 3402.63   9
   1   4   5 9686.22 2214.06   2
  -1  -4  -5 8626.04 1818.49  14
   1   4   5 8171.21 1920.44  17
   1  -4   5 9111.39 1849.41  13
   1   4   6 14463.4 3169.26   2
   1  -4   6 11952.9 2385.73  13
  -1   4  -6 9391.29 2375.04  10
  -1   4  -6 10835.2 2267.12  11
   1  -4   6 11853.2 2667.21  15
   1   4   6 10109.0 2722.29  13
  -1  -4  -6 14934.7 2719.75  14
   1   4   6 8692.36 3157.15   9
  -1  -4  -6 12532.4 2571.63  12
  -1  -4  -7-114.453 848.773  14
   1   4   7-678.186 695.420   9
  -1   4  -7-1051.92 1236.56  10
   1   4   7 646.682 1641.53   2
   1   4   7-1.38685 1050.49  13
  -1  -4  -7 461.091 360.072  12
   1  -4   7 1045.36 1190.51  13
   1  -4   7 1522.38 523.120  15
   1   4   8 19331.1 4494.75   2
   1   4   8 18984.2 3893.57  13
   1   4   8 12959.9 5174.02   9
  -1   4  -8 13531.4 3310.55  10
  -1  -4  -8 18267.6 3669.33  12
  -1  -4  -8 17862.7 3291.28  14
   1  -4   8 13257.8 2975.91  13
   1   4   9-600.543 1766.10   2
   1   4   9-1524.16 1433.43  13
   1  -4   9 2514.94 662.467  13
   1   5  -9 231.151 321.306   3
  -1   5   9 2870.05 1972.89   2
   1  -5  -9-1008.23 1039.24  14
   1   5  -9-61.4429 1125.75  10
  -1  -5   9 2598.94 1663.73  13
   1   5  -8 621.650 687.715   3
  -1   5   8-1029.14 992.559   2
   1   5  -8-302.415 231.596  10
   1  -5  -8 674.499 871.699  14
  -1  -5   8 129.180 790.998  13
  -1   5   7 7074.70 2080.76   2
   1   5  -7 8846.47 2192.20   3
  -1  -5   7 6320.52 1625.05  13
   1   5  -7 7922.62 2219.46  10
   1  -5  -7 9891.15 2645.43  14
  -1  -5   6 3870.35 1361.13  15
  -1  -5   6 846.529 331.988  13
   1   5  -6 2255.15 1174.13  10
   1   5  -6 3946.75 1334.24  11
   1   5  -6 5365.98 1654.19   3
  -1   5   6 5171.89 1595.51   2
   1  -5  -6 4484.28 1596.00  14
   1   5  -5 101772. 6265.31   3
  -1  -5   5 98988.5 6457.03  13
   1   5  -5 92184.4 6068.47   4
   1  -5  -5 97641.2 6662.06  12
   1   5  -5 84358.2 6230.17  10
  -1   5   5 97215.0 6617.40   2
  -1  -5   5 93522.8 7196.63  15
   1  -5  -5 104398. 7343.46  14
   1   5  -4 20590.2 2567.29   3
  -1  -5   4 21013.6 3165.94  15
   1  -5  -4 21133.1 3047.33  14
  -1  -5   4 19378.8 2592.91  13
   1   5  -4 17918.7 2706.57  10
   1   5  -4 20584.3 2668.58   4
  -1   5   4 22310.7 2794.13   2
   1  -5  -4 19772.1 2912.11  12
  -1   5   4 20967.5 2859.05  17
   1  -5  -3 227148. 9453.00  12
  -1  -5   3 221790. 9847.51  15
  -1  -5   3 214097. 8518.02  13
   1  -5  -3 229053. 7759.33   1
  -1   5   3 230010. 9043.31  17
   1   5  -3 232589. 7898.32   3
  -1   5   3 219820. 8219.56   2
  -1   5   3 214128. 8320.40   8
   1  -5  -3 233502. 10055.5  14
   1   5  -3 212129. 8173.62  16
   1   5  -3 221829. 8756.17   4
  -1   5   2 33614.4 3090.16   1
  -1   5   2 32041.9 2712.38   2
  -1   5   2 31685.1 2986.16   8
  -1  -5   2 27531.5 3177.86  13
   1   5  -2 27937.0 3033.80  16
   1   5  -2 31945.4 3149.33   4
   1  -5  -2 30798.0 3507.79  12
  -1  -5   2 31313.6 3607.06  15
   1  -5  -2 35247.9 4032.03  14
   1   5  -2 33514.7 2842.60   3
  -1  -5   2 25225.7 3850.84  12
   1  -5  -2 32150.7 2937.31   1
  -1   5   2 33449.3 3380.73  17
   1  -5  -1 110704. 7888.30  14
  -1  -5   1 94467.2 7161.00  12
   1   5  -1 83609.8 5375.90  16
  -1   5   1 96578.6 5054.13   1
   1   5  -1 96998.6 5200.60   4
  -1  -5   1 93971.2 6027.32  15
   1  -5  -1 87173.8 6023.71  12
   1  -5  -1 90164.0 5086.31   1
  -1   5   1 97378.3 5575.94  17
   1   5  -1 96425.6 5157.16  17
   1   5   0 2956.94 831.030  17
   1  -5   0 1533.54 724.641  14
  -1  -5   0 3339.34 1135.99  12
  -1  -5   0 1700.95 595.573  15
   1   5   0 3581.69 1235.02  16
   1   5   0 3040.58 852.213   4
  -1   5   0 3403.48 835.835  11
   1  -5   0 2017.36 625.282  12
  -1   5   0 2964.17 1065.44  17
  -1  -5  -1 10912.1 2074.66  12
   1   5   1 9217.77 1990.18  16
   1  -5   1 8749.53 2023.41  12
  -1   5  -1 11344.0 1734.55  11
   1  -5   1 10563.0 3296.49  14
  -1  -5  -1 10482.0 1847.05  15
   1  -5   1 9738.71 1628.75  15
   1   5   1 9518.28 1755.06  17
   1   5   1 11423.8 1584.25   4
  -1   5  -1 8724.76 1606.81  17
   1   5   2 9865.42 1800.05  17
  -1   5  -2 8436.76 1705.50  11
  -1  -5  -2 11211.1 1741.07  14
   1  -5   2 8169.87 2066.92  12
  -1   5  -2 7737.35 1426.27  17
   1   5   2 8569.55 1881.06   2
   1  -5   2 6434.41 2508.71  14
  -1  -5  -2 8748.55 1864.84  12
   1  -5   2 8669.51 1628.48  15
   1   5   3 151218. 7767.16  17
   1  -5   3 145740. 5730.58  13
  -1   5  -3 156150. 7597.47  11
  -1  -5  -3 158864. 8102.86  12
  -1  -5  -3 163612. 7287.93  14
   1  -5   3 156760. 7708.99  15
   1   5   3 156332. 8277.53   2
  -1   5  -4 12183.2 2344.37  10
  -1   5  -4 13617.0 2401.40  11
  -1  -5  -4 14478.3 2413.16  14
  -1  -5  -4 13979.2 2551.16  12
   1   5   4 14813.2 2812.60   2
   1  -5   4 11947.2 1838.94  13
   1   5   4 13141.5 2357.46  17
   1  -5   4 15257.2 2578.99  15
   1   5   5 142710. 13247.3   9
   1   5   5 113909. 7622.75  17
  -1  -5  -5 115619. 7852.52  12
  -1   5  -5 106701. 7608.14  10
  -1  -5  -5 124303. 7555.25  14
   1   5   5 121140. 8535.06   2
   1  -5   5 111745. 7757.94  15
  -1   5  -5 112280. 7473.90  11
   1  -5   5 105569. 6307.05  13
  -1  -5  -6 4261.77 1734.78  12
   1  -5   6 4012.23 1252.07  15
  -1  -5  -6 4173.88 1449.31  14
  -1   5  -6 5348.17 1814.44  11
   1   5   6 2953.45 1732.08   2
  -1   5  -6 3246.63 1391.28  10
   1   5   6 5660.72 3446.08   9
   1  -5   6 1567.84 545.810  13
   1  -5   7 19915.5 3939.87  15
   1   5   7 16065.7 5108.30   9
   1   5   7 19485.4 3908.28   2
  -1   5  -7 17706.5 3676.56  10
  -1  -5  -7 21038.8 3611.32  12
  -1  -5  -7 23839.0 3915.66  14
   1  -5   7 18592.7 3232.64  13
   1   5   8 2413.40 3074.53   9
   1   5   8 226.003 629.958   2
  -1   5  -8-1832.00 1509.13  10
  -1  -5  -8-1241.13 525.846  14
   1  -5   8-256.011 557.039  13
  -1  -5  -8 1093.10 647.830  12
   1  -5   9 2814.03 2261.37  13
   1   6  -9 3131.62 2109.46  10
  -1  -6   9 1491.38 832.987  13
  -1  -6   8 16031.4 3431.69  13
   1   6  -8 13926.4 2728.15   3
  -1   6   8 15689.0 3614.22   2
   1  -6  -8 18336.2 3661.78  14
   1   6  -8 12037.8 3090.16  10
  -1   6   7 14785.4 3283.09   2
  -1  -6   7 9265.15 2367.36  13
   1  -6  -7 13452.6 2906.18  14
   1   6  -7 11727.8 2605.81   3
   1   6  -7 6204.87 2091.23  10
  -1  -6   7 9321.66 2618.16  15
   1  -6  -6 27581.8 4064.70  14
   1   6  -6 18709.6 3365.07  10
  -1  -6   6 26488.5 3711.50  13
  -1   6   6 29840.9 4259.22   2
  -1  -6   6 27439.2 4342.84  15
   1   6  -6 25055.1 3687.02  11
   1   6  -6 30434.8 3752.59   3
  -1  -6   5 7329.67 1759.85  13
   1   6  -5 4333.23 1464.24  10
   1  -6  -5 7849.65 1975.46  14
   1   6  -5 8049.03 1777.37   3
   1  -6  -5 8345.79 2015.97  12
  -1   6   5 7044.40 1879.37  17
   1   6  -5 8402.75 1927.70   4
  -1  -6   5 5194.18 1923.92  15
  -1   6   5 6440.33 1853.31   2
   1  -6  -4 205.197 522.206  12
  -1  -6   4 1088.46 1214.21  15
   1  -6  -4 79.0691 443.929  14
  -1  -6   4-213.031 428.423  13
  -1   6   4-177.359 198.498   2
  -1   6   4-143.822 772.528  17
   1   6  -4 635.627 370.638   4
   1   6  -4-81.0911 149.330   3
   1   6  -3 4960.12 1320.53   3
   1  -6  -3 4792.41 1319.56  12
   1  -6  -3 4245.71 1565.52  14
  -1   6   3 5094.06 1533.32  17
  -1   6   3 4854.00 1341.75   2
  -1  -6   3 5669.20 1691.07  15
   1   6  -3 4921.15 1258.45  16
   1   6  -3 4794.74 1405.60   4
  -1  -6   3 4032.27 1241.13  13
   1  -6  -2 115439. 7359.00  12
  -1   6   2 117609. 5747.92   8
  -1  -6   2 117467. 7372.03  15
   1   6  -2 118058. 6486.71   4
   1   6  -2 127148. 5883.36   3
  -1   6   2 110945. 5460.19   2
  -1  -6   2 106259. 9012.61  12
   1  -6  -2 131918. 8518.72  14
  -1  -6   2 106385. 6454.53  13
   1   6  -2 106661. 6489.88  16
  -1   6   2 117161. 6885.75  17
   1  -6  -1 78714.0 6153.53  12
  -1  -6   1 84454.0 7481.66  12
   1   6  -1 79814.9 5297.39  17
  -1   6   1 72828.7 3952.34  11
   1   6  -1 98073.6 5788.71   3
   1   6  -1 73213.8 5414.32  16
   1   6  -1 84475.0 5435.69   4
  -1  -6   1 77369.2 5739.80  15
   1  -6  -1 91948.4 8171.34  14
  -1   6   1 77348.3 5337.75  17
   1  -6   0 348408. 13618.8  12
  -1  -6   0 372634. 14640.6  12
  -1  -6   0 351256. 12013.8  15
   1  -6   0 349097. 9795.88  15
   1   6   0 341277. 12259.2  16
   1   6   0 366413. 10689.5   4
  -1   6   0 335527. 9344.20  11
   1   6   0 352318. 11492.7  17
  -1   6   0 348385. 11362.0  17
   1  -6   1 130141. 6490.62  15
  -1  -6  -1 134989. 8183.83  12
  -1  -6  -1 147263. 7214.10  14
  -1   6  -1 122975. 6609.14  17
   1  -6   1 131033. 8697.05  12
  -1  -6  -1 132841. 7202.64  15
   1  -6   1 141835. 13853.9  14
   1   6   1 136024. 7397.27  17
   1   6   1 138896. 6323.98   4
  -1   6  -1 133877. 6366.55  11
   1   6   1 130396. 8155.88  16
  -1  -6  -2 226961. 10448.8  12
   1   6   2 230798. 9929.68  17
  -1   6  -2 217743. 8882.66  11
  -1  -6  -2 235997. 9011.26  14
  -1  -6  -2 231613. 9356.12  15
   1  -6   2 220967. 9125.17  15
   1   6   2 217588. 9768.90   2
  -1   6  -2 199276. 8281.14  17
   1  -6   2 231077. 12063.1  12
  -1  -6  -3 42150.1 4684.58  12
   1  -6   3 31221.9 5438.51  14
  -1   6  -3 44134.0 4259.62  11
  -1  -6  -3 46075.0 4235.90  14
   1  -6   3 40913.0 4218.25  15
   1   6   3 42328.0 4350.00  17
   1   6   3 42475.5 4553.73   2
   1   6   4 22090.6 3433.24   2
  -1  -6  -4 22219.0 3131.49  14
   1   6   4 22361.4 3263.24  17
  -1   6  -4 22456.4 3244.92   4
   1  -6   4 22928.5 3436.87  15
  -1  -6  -4 22317.8 3481.19  12
  -1   6  -4 23042.5 3253.89  11
   1   6   5 1921.22 1285.76  17
   1  -6   5-319.985 804.534  15
  -1  -6  -5 766.781 826.603  12
  -1   6  -5 808.920 423.634  11
  -1   6  -5 921.079 1226.96  10
   1   6   5 507.718 578.774   2
   1   6   5 161.087 1891.70   9
  -1  -6  -5-507.216 329.495  14
  -1  -6  -6 3849.72 1679.14  12
  -1   6  -6 1016.20 488.375  10
  -1   6  -6 2053.50 602.332  11
   1  -6   6 2877.36 1393.03  15
   1   6   6 1832.23 1381.27   2
  -1  -6  -6 2123.12 1321.51  14
   1  -6   7 3311.97 1144.66  15
   1   6   7 4442.64 2300.20   2
  -1   6  -7 3956.64 2056.26  10
  -1  -6  -7 6523.88 2349.25  12
  -1  -6  -7 8308.83 2363.59  14
  -1   6  -7 4239.48 1762.76  11
  -1  -6  -8 6722.52 2350.91  14
  -1   6  -8 4715.87 1862.07  10
   1  -6   8 5612.99 2153.99  15
   1   6   8 5331.39 2128.60   2
  -1  -6  -8 6395.73 2101.99  12
   1   7  -8-2258.93 1276.70  10
  -1   7   8-1713.62 1687.92   2
  -1  -7   8 1366.40 1270.41  13
   1   7  -8-1924.66 324.735   3
   1  -7  -8-1875.22 1623.24  14
   1  -7  -7 2257.37 1657.48  14
  -1   7   7 2669.70 1425.95   2
   1   7  -7 3352.46 1608.51   3
  -1  -7   7 2114.52 501.209  15
   1   7  -7 2230.88 1407.63  11
  -1  -7   7 2375.77 1430.48  13
   1   7  -6 19965.7 3270.02   3
   1  -7  -6 19760.3 3478.35  12
  -1   7   6 15337.6 2966.71   2
  -1  -7   6 18468.0 3244.71  13
  -1  -7   6 16890.1 3703.14  15
   1  -7  -6 20632.1 3776.61  14
   1   7  -6 18443.4 3517.65  11
   1  -7  -5 33557.4 4673.84  12
  -1   7   5 28923.3 3911.88  17
  -1   7   5 28833.4 3968.03   2
   1   7  -5 35893.5 3905.10   3
   1  -7  -5 33583.9 4690.36  14
   1   7  -5 29799.4 3944.58   4
  -1  -7   5 27758.5 3764.14  13
  -1  -7   5 31440.9 4951.93  15
   1  -7  -4 98111.5 7432.40  12
   1   7  -4 100323. 6050.03   3
   1  -7  -4 107313. 8007.45  14
  -1  -7   4 88868.3 6247.56  13
  -1  -7   4 90863.3 7599.58  15
  -1   7   4 90864.8 6818.14  17
  -1   7   4 92633.9 6390.81   2
   1   7  -4 95041.3 6892.52   4
   1  -7  -3 63627.3 6062.84  12
   1  -7  -3 78728.7 6631.88  14
   1   7  -3 68016.4 5622.86   4
  -1  -7   3 69334.7 6207.37  15
   1   7  -3 63819.2 5360.80  16
   1   7  -3 68443.7 4743.30   3
  -1   7   3 63518.9 4787.84   2
  -1  -7   3 62211.7 5083.45  13
  -1   7   3 70154.2 5761.63  17
  -1  -7   2 87222.2 8979.69  12
   1  -7  -2 95123.6 7197.30  12
   1   7  -2 84596.4 6161.28  16
   1   7  -2 98408.1 5562.59   3
   1   7  -2 93556.8 6256.02   4
  -1   7   2 94972.4 6720.40  17
  -1  -7   2 89103.9 6862.00  15
   1  -7  -2 114566. 8697.51  14
  -1  -7   1 26536.6 4638.68  12
   1   7  -1 23940.9 3252.85  16
  -1  -7   1 25863.3 3490.58  15
  -1   7   1 22366.2 3126.09  17
   1   7  -1 23046.8 3103.27  17
   1  -7  -1 21959.5 3654.97  12
   1  -7  -1 30727.3 5003.34  14
   1   7  -1 24346.1 3063.10   4
  -1   7   0 916.344 447.880  11
  -1  -7   0-311.210 965.229  12
  -1  -7   0 1358.54 572.882  15
   1  -7   0 1316.23 902.631  12
   1   7   0 603.463 511.210  17
   1   7   0-344.401 739.361  16
   1  -7   0 1375.63 1567.83  14
   1  -7   0 306.041 286.962  15
   1   7   0 1701.92 904.853   4
  -1   7   0 1348.74 916.279  17
  -1   7  -1 8344.17 1859.47  17
  -1  -7  -1 9198.03 1850.91  15
   1  -7   1 9101.87 1889.65  15
   1   7   1 10003.3 2437.31  16
   1   7   1 10416.1 2071.73  17
  -1   7  -1 8220.91 1649.47  11
  -1  -7  -1 8475.51 2273.15  12
   1   7   1 8948.21 1746.99   4
   1  -7   1 7347.33 2190.83  12
   1  -7   1 8263.39 3617.78  14
  -1  -7  -2 70378.8 6282.31  12
  -1   7  -2 63440.0 5127.69  11
  -1   7  -2 60489.7 4991.32  17
   1   7   2 63602.1 5583.10  17
   1  -7   2 48123.7 8782.87  14
   1  -7   2 62442.7 5195.57  15
  -1  -7  -2 68130.7 5287.46  15
  -1  -7  -2 73356.0 5609.19  14
   1   7   2 65796.6 5690.04   2
   1  -7   2 68562.8 7415.28  12
  -1  -7  -3 47310.1 5162.33  12
  -1   7  -3 44143.7 4727.07   4
   1   7   3 45815.4 4976.42   2
  -1   7  -3 45473.1 4571.54  11
   1  -7   3 43277.2 4664.48  15
  -1  -7  -3 49255.3 4675.68  14
   1   7   3 43488.1 4711.52  17
   1  -7   3 47390.4 6311.05  12
   1   7   4 89308.7 7489.46   2
  -1   7  -4 82413.1 6608.30  11
  -1   7  -4 79143.9 6598.55   4
   1  -7   4 78433.5 6792.07  15
  -1  -7  -4 88656.9 7248.03  12
   1   7   4 82314.0 6843.36  17
  -1  -7  -4 89805.5 6586.44  14
  -1  -7  -5 24128.1 3960.80  12
   1   7   5 24567.8 4054.12   2
   1   7   5 22485.2 3844.06  17
   1  -7   5 25009.4 3958.50  15
  -1  -7  -5 22928.7 3503.36  14
  -1   7  -5 27280.2 4013.37  11
  -1   7  -5 21045.2 3553.95   4
  -1   7  -6 21445.9 3763.90  11
  -1  -7  -6 20464.3 3856.93  12
   1   7   6 20063.0 4035.74   2
   1  -7   6 20364.9 3715.95  15
  -1  -7  -6 26331.5 4006.24  14
   1   7   6 19795.7 3715.90  17
   1  -7   7 3124.39 1679.19  15
   1   7   7 3393.39 1738.62   2
  -1  -7  -7 5166.42 2291.32  12
  -1  -7  -7 3325.66 1468.07  14
  -1   7  -7 1793.32 631.755  11
  -1   7  -8-217.751 471.323  10
  -1  -7  -8 1258.65 819.464  12
   1  -7   8-1951.39 1428.88  15
   1   7   8 188.410 1031.79   2
  -1  -7  -8 1201.54 1371.52  14
  -1  -8   8-1017.33 295.437  15
   1  -8  -8 98.1319 1310.72  14
   1   8  -8-607.751 692.377   3
  -1   8   8 318.287 231.879   2
   1  -8  -7 24664.9 4412.40  14
   1   8  -7 24674.9 4314.22  11
  -1  -8   7 25417.9 5082.91  15
  -1   8   7 24980.7 4465.31   2
   1   8  -7 25594.7 3915.38   3
   1   8  -6 787.893 511.077   3
   1   8  -6 1277.82 1195.56  11
  -1  -8   6-760.069 1502.63  15
  -1   8   6 1826.02 701.868   2
   1  -8  -6-141.882 822.579  14
   1  -8  -6 2096.64 1474.16  12
  -1   8   5 13609.0 2740.17  17
   1   8  -5 13820.8 2517.40   3
  -1   8   5 13149.8 2870.41   2
   1   8  -5 13334.9 2977.08   4
   1  -8  -5 16046.7 3476.59  14
  -1  -8   5 13711.9 3346.22  15
   1  -8  -5 14331.6 3187.43  12
   1   8  -4-209.394 162.088   3
   1  -8  -4 395.430 661.090  12
   1  -8  -4-755.076 1440.82  14
  -1  -8   4 941.143 551.155  15
  -1   8   4-416.905 782.123  17
  -1   8   4 465.839 372.877   2
   1   8  -4 367.719 614.496   4
   1  -8  -3 21023.4 3627.62  12
   1   8  -3 20955.8 2717.41   3
  -1   8   3 20597.7 3355.84  17
   1   8  -3 20836.5 3336.89   4
  -1  -8   3 17614.0 3365.03  15
   1  -8  -3 21183.2 3853.63  14
  -1  -8   2 4387.56 1971.59  12
   1   8  -2 1807.23 1028.75  16
  -1   8   2 2347.21 1160.02  17
  -1  -8   2 1973.57 525.673  15
   1  -8  -2 5607.57 2064.44  12
   1   8  -2 2726.01 1301.18   4
   1  -8  -1 229945. 12698.2  12
  -1  -8   1 248636. 15816.1  12
   1   8  -1 215338. 10897.6  16
   1   8  -1 216755. 9975.14   4
  -1  -8   1 215438. 10812.5  15
  -1   8   1 210735. 10562.4  17
   1   8  -1 208295. 10045.8  17
  -1  -8   0 9205.01 2722.88  12
  -1   8   0 5195.44 1326.83  17
   1   8   0 5287.23 1496.12  17
   1   8   0 6509.34 1746.76   4
  -1   8   0 5606.06 1316.23  11
   1  -8   0 6939.24 1610.17  15
  -1  -8   0 6282.09 1716.33  15
   1   8   0 6466.68 2192.90  16
   1  -8   0 11764.7 4201.37  14
   1  -8   0 4242.70 1930.62  12
  -1  -8  -1 269481. 13662.2  12
  -1   8  -1 230517. 10788.8  17
   1  -8   1 263545. 14793.2  12
   1  -8   1 230413. 10129.6  15
   1   8   1 258212. 10145.0   4
  -1  -8  -1 248429. 10882.1  15
  -1   8  -1 231571. 9651.38  11
   1   8   1 236814. 11303.1  17
   1   8   2 4427.24 1607.18  17
  -1  -8  -2 3955.92 1599.34  12
   1  -8   2 3760.05 1379.54  15
  -1   8  -2 4799.93 1649.26  11
  -1   8  -2 3997.57 1394.67   4
  -1   8  -2 4442.90 1575.94  17
   1  -8   2 4319.39 1795.38  12
  -1  -8  -3 51638.7 5855.34  12
  -1   8  -3 51877.5 5194.80  11
   1  -8   3 46277.6 5111.95  15
   1   8   3 55147.9 5691.08  17
  -1   8  -3 46608.7 5120.80   4
  -1  -8  -3 57167.0 5413.35  14
   1  -8   3 56493.6 7586.88  12
   1   8   3 46852.9 5419.17   2
   1   8   4 1857.50 765.876  17
   1  -8   4 870.754 370.884  15
  -1   8  -4 1556.66 745.355   4
   1   8   4 849.787 580.752   2
  -1   8  -4 2378.61 1110.09  11
  -1  -8  -4 1679.80 711.602  14
  -1  -8  -4-435.880 1073.41  12
   1   8   5-925.467 1411.67   2
  -1  -8  -5-363.389 820.080  14
   1   8   5 1932.61 1191.74  17
   1  -8   5 2142.31 1333.97  15
  -1  -8  -5-754.303 1049.34  12
  -1   8  -5-1191.00 996.597  11
  -1   8  -5 174.013 257.962   4
   1   8   6 842.628 539.106   2
  -1  -8  -6 447.021 1090.93  12
  -1  -8  -6-1018.09 174.268  14
  -1   8  -6 17.4429 1028.73  11
   1  -8   6-983.139 1068.84  15
   1   8   6-103.010 238.066  17
  -1  -8  -7 7335.44 2170.59  12
  -1   8  -7 5546.31 1734.41   3
   1  -8   7 9184.11 2656.15  15
   1   8   7 7826.37 2889.97   2
  -1   8  -7 7552.44 2302.91  11
  -1  -8  -7 8026.65 2532.58  14
   1   9  -7 1550.72 521.550   3
   1   9  -7-300.871 1411.46  11
  -1   9   7 645.691 1237.16   2
  -1  -9   7 2090.29 1961.58  15
   1  -9  -7 2867.33 1634.66  14
  -1   9   6 11499.8 2676.88   2
  -1  -9   6 18459.0 4526.60  15
   1   9  -6 10995.1 2776.81   4
   1  -9  -6 14902.5 3455.69  14
   1   9  -6 12182.2 3011.25  11
  -1   9   6 11917.0 2599.30  17
   1   9  -6 12157.6 2700.09   3
   1  -9  -6 14199.7 3177.24  12
   1   9  -5 1366.66 989.997   3
  -1   9   5 2010.52 1275.74   2
  -1   9   5 1879.66 395.212  17
   1  -9  -5 1948.63 1179.72  12
   1  -9  -5 700.866 621.006  14
  -1  -9   5 408.291 1335.83  15
   1   9  -5 2052.99 1464.90   4
   1  -9  -4 68741.4 6958.13  12
  -1   9   4 61871.5 6422.49  17
   1   9  -4 64786.4 6371.16   4
   1  -9  -4 70981.0 7231.08  14
  -1  -9   4 62299.8 7157.29  15
   1  -9  -3 2758.39 1504.41  12
  -1   9   3 1123.27 680.626  17
   1  -9  -3 2094.76 1233.11  14
   1   9  -3 2963.45 1251.26   4
  -1  -9   3 2585.66 1373.39  15
   1  -9  -2 74082.7 7478.30  12
  -1  -9   2 66011.3 6591.13  15
  -1   9   2 76126.6 6912.19  17
  -1  -9   2 84381.3 10599.3  12
   1   9  -2 73933.2 6613.91  16
   1  -9  -2 101624. 9518.64  14
   1   9  -2 73601.9 6318.26   4
   1  -9  -1-1354.23 1599.39  12
   1   9  -1-617.578 499.149  16
  -1  -9   1-803.086 629.068  15
   1   9  -1 32.0440 484.800  17
  -1  -9   1 1300.93 837.085  12
   1  -9  -1-836.932 1433.63  14
  -1   9   1-150.751 364.900   4
   1   9  -1-851.258 466.966   4
  -1   9   1 852.875 235.483  17
  -1  -9   0 3801.39 2335.61  12
   1  -9   0 5171.91 2292.68  12
   1   9   0 3193.54 1216.42  17
  -1   9   0 4585.22 1133.07  17
  -1  -9   0 4106.50 1402.46  15
   1   9   0 3867.11 1385.53   4
  -1   9   0 4342.62 1570.62   4
   1   9   0 4184.08 1215.88  16
   1  -9   1 8150.16 2650.59  12
   1   9   1 7593.59 1903.94   4
  -1  -9  -1 10753.2 2829.14  12
   1  -9   1 7734.78 1931.84  15
  -1  -9  -1 8314.71 1803.24  15
  -1   9  -1 7597.31 1898.85  11
  -1   9  -1 8034.79 1943.67   4
   1   9   1 7898.24 2030.20  17
  -1   9  -1 6929.60 2004.18  17
  -1  -9  -2 30987.5 4820.71  12
   1   9   2 31386.2 4433.29  17
   1  -9   2 28413.5 5412.56  12
   1  -9   2 28374.0 3862.44  15
  -1   9  -2 29005.8 4103.67   4
  -1   9  -2 32526.5 3974.19  11
   1  -9   3 7421.53 2725.65  12
   1   9   3 6431.14 2206.07  17
  -1   9  -3 8957.47 2282.98  11
  -1  -9  -3 6846.15 2195.62  12
   1  -9   3 7055.21 2207.28  15
  -1   9  -3 7191.80 2099.12   4
  -1  -9  -4 55301.6 6620.82  12
  -1   9  -4 52844.5 5966.09  11
   1  -9   4 47818.4 6015.88  15
   1   9   4 50071.7 6003.54  17
  -1   9  -4 55154.3 6127.72   4
   1   9   4 59940.1 6857.57   2
   1   9   5-786.855 764.252  17
   1  -9   5 550.934 425.895  15
  -1   9  -5 1742.04 1477.97  11
   1   9   5 727.389 866.977   2
  -1  -9  -5-1177.65 702.180  14
  -1  -9  -5 319.872 549.173  12
  -1   9  -5 1671.14 817.337   4
   1  -9   6 18946.2 4210.16  15
  -1   9  -6 19708.7 4126.93  11
   1   9   6 19392.6 4412.30   2
  -1  -9  -6 22627.9 4011.69  14
   1   9   6 16660.3 3839.31  17
  -1  -9  -6 18613.3 4135.52  12
  -1  -9  -7 170.398 792.155  14
  -1   9  -7 57.3642 530.338   3
  -1   9  -7 601.215 1101.83  11
   1  -9   7 61.3237 1399.21  15
   1   9   7 3323.03 2190.87   2
  -1  -9  -7 2045.39 1472.47  12
   1  10  -7 4079.89 1441.53   3
  -1 -10   7 3594.95 1692.73  15
   1  10  -7-1700.09 1627.41  11
  -1  10   7 3607.79 2010.39   2
  -1  10   6 2316.09 1299.81  17
  -1  10   6 4511.08 1688.75   2
   1  10  -6 3780.23 2348.35  11
  -1 -10   6 150.198 467.899  15
   1 -10  -6 4377.60 2161.12  14
   1 -10  -6 2675.55 2065.25  12
   1  10  -6 3180.86 1487.55   4
  -1  10   5 1551.50 1247.40  17
   1 -10  -5 3254.75 1306.55  12
   1  10  -5 892.635 997.034  11
  -1 -10   5 585.905 1016.19  15
   1 -10  -5 1129.78 558.619  14
   1  10  -5-1424.67 1067.12   4
   1 -10  -4 825.904 846.594  12
  -1  10   4-1019.63 1405.67  17
  -1 -10   4-221.900 1010.91  15
   1 -10  -4-678.211 316.180  14
   1  10  -4 84.8341 667.524   4
   1  10  -3 4812.77 1876.66   4
  -1  10   3 5675.02 2045.14  17
   1 -10  -3 4245.45 2203.72  14
   1 -10  -3 4649.60 1885.96  12
  -1 -10   3 2501.97 1257.61  15
   1 -10  -2 8729.76 2451.20  14
   1  10  -2 9708.03 2442.44  16
  -1 -10   2 5651.45 2027.36  15
  -1  10   2 8335.52 2373.00  17
   1 -10  -2 9621.74 2872.42  12
   1  10  -2 9598.14 2546.09   4
   1 -10  -1 37476.2 5732.10  12
  -1 -10   1 46446.2 7617.05  12
  -1  10   1 37161.0 5003.39  17
   1  10  -1 38815.5 4935.50  17
   1  10  -1 40045.4 5280.98  16
   1  10  -1 37899.7 4806.98   4
  -1  10   1 37261.9 4436.60   4
  -1 -10   1 35873.5 4776.97  15
  -1 -10   0 33694.0 5935.38  12
   1  10   0 29026.3 4500.40  17
  -1  10   0 31773.1 4676.61  17
   1  10   0 28808.2 3920.38   4
  -1 -10   0 26399.8 4181.43  15
  -1  10   0 29826.2 4095.40   4
   1 -10   0 35651.4 6137.00  12
  -1 -10  -1 60004.0 7478.16  12
  -1  10  -1 58137.6 5988.18   4
   1 -10   1 51351.5 5262.22  15
  -1  10  -1 51542.8 5610.36  17
  -1  10  -1 54229.6 5190.56  11
   1  10   1 54355.6 6118.82  17
   1 -10   1 63076.0 8312.47  12
   1  10   2 15613.5 3493.68  17
   1 -10   2 13351.0 4165.69  12
  -1 -10  -2 13938.3 3508.54  12
   1 -10   2 13871.9 2993.46  15
  -1  10  -2 16614.1 3046.39  11
  -1  10  -2 14708.4 3045.67   4
   1 -10   3 18969.1 5334.22  12
   1 -10   3 18765.2 3635.22  15
   1  10   3 17740.1 3541.25  17
  -1  10  -3 17628.3 3333.36  11
  -1 -10  -3 22868.6 4389.39  12
  -1  10  -3 23434.0 4013.51   4
  -1 -10  -4 1036.52 582.837  12
   1  10   4 830.082 222.226  17
  -1  10  -4 2618.53 1323.90  11
   1 -10   4 1064.47 376.680  15
  -1  10  -4 2429.47 1464.86   4
   1  10   5 302.383 1268.40   2
  -1  10  -5-236.814 516.830  11
   1 -10   5 1768.15 1884.25  15
  -1 -10  -5-229.176 451.148  12
  -1  10  -5 3475.27 1832.90   4
   1  10   5 2049.22 1788.09  17
   1  10   6-1639.89 1724.40   2
   1 -10   6-898.047 348.714  15
  -1 -10  -6-1341.30 1570.69  12
  -1 -10  -6 713.820 863.304  14
  -1  10  -6 583.493 1501.78  11
   1  10   6 877.491 1056.45  17
  -1  11   6 5988.38 2089.15  17
   1 -11  -6 1592.38 673.721  12
  -1 -11   6 5227.98 2690.86  15
   1  11  -6 3441.76 1846.86  11
   1  11  -6 1961.84 1237.96   4
   1 -11  -5 3239.97 1465.29  12
   1  11  -5 4995.00 2135.51  11
  -1  11   5 7299.42 2602.58  17
   1 -11  -5 5176.68 1567.90  14
   1  11  -5 5684.99 2326.36   4
  -1 -11   5 3459.35 1747.51  15
  -1  11   4 16047.1 3715.04  17
   1 -11  -4 16084.5 3797.88  12
  -1 -11   4 20023.8 4257.93  15
   1 -11  -4 20446.7 4174.07  14
   1  11  -4 17094.3 3540.21   4
   1 -11  -3 17352.3 4087.57  12
   1 -11  -3 17481.0 4004.10  14
  -1 -11   3 12849.4 3246.82  15
   1  11  -3 18381.4 3632.78   4
  -1  11   3 15642.2 3437.26  17
   1  11  -2 16813.5 3352.97  16
  -1 -11   2 15308.6 3461.19  15
  -1  11   2 19745.3 3876.17  17
   1 -11  -2 18981.5 4256.09  12
   1  11  -2 17267.7 3420.55   4
  -1 -11   1 12227.9 4149.13  12
  -1  11   1 6903.92 2249.36  17
   1  11  -1 10407.8 2616.83   4
  -1  11   1 10108.1 2406.69   4
   1 -11  -1 6060.36 2213.45  12
  -1 -11   1 7015.70 2023.12  15
   1 -11   0 6606.80 3095.61  12
  -1 -11   0 4051.89 1742.75  15
  -1  11   0 1663.73 694.055  17
   1  11   0 4668.53 1789.25   4
  -1  11   0 1833.97 414.454   4
   1  11   0 3586.22 1893.79  17
  -1 -11   0 6320.80 2689.40  12
   1  11   1-88.0288 383.270  17
  -1 -11  -1 1340.26 375.252  12
  -1  11  -1 457.119 1280.21  17
  -1  11  -1-305.127 700.071   4
   1 -11   1 1727.63 1294.41  12
  -1  11  -1-715.460 224.406  11
   1 -11   2 2676.86 2552.79  12
   1  11   2 1479.47 1010.73  17
  -1  11  -2 2799.38 1410.23  11
   1 -11   2 2543.02 1412.69  15
  -1 -11  -2 1402.19 1093.26  12
  -1  11  -2 3386.58 1561.55   4
   1 -11   3 10751.7 4388.48  12
  -1 -11  -3 10176.1 3034.72  12
   1  11   3 10218.2 2583.86  17
  -1  11  -3 13072.6 2891.77  11
   1 -11   3 9401.83 2722.09  15
  -1  11  -3 13103.5 3271.66   4
  -1 -11  -4 9848.55 3248.13  12
   1 -11   4 3978.57 955.723  15
  -1  11  -4 6923.77 2298.66  11
   1  11   4 11555.6 3104.22  17
  -1  11  -4 6645.06 2055.07   4
  -1 -11  -5 8822.14 2782.20  12
  -1  11  -5 7402.27 2422.32   4
   1  11   5 9547.63 2934.46  17
  -1  11  -5 7707.14 2795.17  11
   1 -11   5 5920.74 1507.12  15
   1 -12  -5-2050.53 1861.41  14
   1  12  -5-88.1068 968.612  11
  -1  12   5-344.463 674.039  17
   1 -12  -5 2164.90 1045.33  12
  -1 -12   5-1974.29 633.061  15
   1  12  -5-1673.21 1145.96   4
  -1  12   4-1874.94 1626.23  17
   1  12  -4-617.193 433.188  11
   1 -12  -4 1442.45 1921.65  12
  -1 -12   4 2359.20 1824.33  15
   1  12  -4 244.204 784.083   4
  -1  12   3 1554.04 1755.52  17
  -1 -12   3-321.033 492.115  15
   1 -12  -3 863.199 1231.52  12
   1  12  -3 3194.71 2405.42   4
   1 -12  -2 12266.3 3166.73  12
  -1 -12   2 9615.26 2745.73  15
  -1  12   2 10610.9 2623.18  17
   1  12  -2 13516.3 3181.83   4
  -1  12   1 2253.20 1307.69  17
   1 -12  -1 1206.21 686.463  12
  -1 -12   1 3842.48 1703.86  15
   1  12  -1 4849.09 1315.52   4
  -1  12   0 26906.7 4808.01  17
   1 -12   0 35617.5 6822.37  12
  -1  12   0 31699.4 4612.08   4
   1  12   0 32695.1 4589.11   4
  -1 -12   0 39291.6 7161.20  12
   1  12   0 29442.5 4922.80  17
   1 -12   1 2465.46 1941.06  12
   1  12   1 5366.02 2421.68  17
  -1 -12  -1 4395.27 1999.42  12
  -1  12  -1 3727.44 1611.30  17
  -1  12  -1 3881.14 1761.75   4
  -1 -12  -2 16289.8 4090.82  12
   1  12   2 14738.7 3683.42  17
  -1  12  -2 14243.5 3094.67   4
   1 -12   2 13274.4 3963.89  12
   1 -12   2 11781.2 3097.54  15
  -1  12  -2 12747.9 2912.17  11
   1 -12   3 1363.71 2134.56  12
  -1  12  -3-141.424 1010.75  11
   1  12   3 351.078 710.499  17
   1 -12   3-1197.31 248.108  15
  -1 -12  -3 1605.45 839.142  12
  -1  12  -3 1076.67 919.656   4
   1  12   4 1114.98 1492.90  17
  -1 -12  -4-3206.92 2162.25  12
   1 -12   4-1377.85 1581.14  15
  -1  12  -4 1642.33 1514.45  11
  -1  12  -4 1477.11 1704.29   4
  -1  13   3 17641.0 4144.86  17
   1  13  -3 20442.9 4147.84  11
   1 -13  -3 20362.2 4912.93  12
  -1 -13   3 16506.0 4136.38  15
   1  13  -3 22709.6 4555.94   4
   1 -13  -2-964.270 396.821  12
   1  13  -2 1367.83 1018.60   4
  -1 -13   2 1310.24 1774.02  15
  -1  13   2 213.736 1284.86  17
  -1 -13   1 11959.4 4870.06  12
   1 -13  -1 9706.38 3529.83  12
  -1  13   1 8359.31 2766.71  17
  -1 -13   1 4872.68 2040.67  15
   1  13  -1 5975.36 2442.95   4
   1 -13   0-1114.43 1822.37  12
   1  13   0 1760.47 548.577  17
  -1 -13   0-3060.88 2445.56  12
  -1  13   0-220.429 1104.58  17
   1  13   0 574.602 899.732   4
  -1  13   0-3201.99 1884.30   4
   1 -13   1 3939.32 2478.02  12
   1  13   1 64.5289 1534.21  17
  -1 -13  -1-2608.47 2416.03  12
  -1  13  -1 2298.69 1672.58   4
  -1  13  -2 1909.51 1310.53  11
   1 -13   2 2443.36 2766.68  12
   1  13   2-1919.68 1614.86  17
  -1  13  -2 403.771 881.083   4
  -1 -13  -2 3043.95 2540.60  12
   1 -13   3 12872.1 5879.83  12
  -1 -13  -3 12190.6 3745.85  12
   1  13   3 12252.1 3621.88  17
  -1  13  -3 9505.68 2546.97   4
  -1  13  -3 9714.43 2916.60  11
   1 -13   3 10043.9 3187.23  15
   1  14  -1 4341.74 2345.68   4
  -1 -14   0 8654.48 2992.61  12
  -1  14   0 6967.90 2124.75  17
  -1  14   0 9506.48 2632.49   4
   1  14   1 244.436 1401.85  17
   2   0 -10 4222.70 1999.30  10
   2   0  -9 1154.60 1078.35  10
   2   0  -9 44.5872 972.792   5
  -2   0   9-1140.12 1193.82  13
   2   0  -8 52449.1 5957.09   5
   2   0  -8 52480.4 5702.37  10
  -2   0   8 55389.1 6159.93   2
  -2   0   8 59759.2 5783.47  13
  -2   0   7 1204.74 938.317   2
   2   0  -7-114.847 547.869   3
  -2   0   7 882.396 468.580  13
   2   0  -6 124504. 7542.29   5
   2   0  -6 127926. 7306.37  16
   2   0  -6 128914. 6907.23   3
  -2   0   6 136967. 7313.39  13
  -2   0   6 142102. 8372.35   2
   2   0  -5 730.461 1254.27   3
   2   0  -5 5937.16 1823.47  16
   2   0  -5 4537.86 1910.82  14
  -2   0   5 2004.55 2042.96   2
  -2   0   5 1276.12 1555.53  13
   2   0  -4 19813.9 2239.59   3
   2   0  -4 18353.7 2341.57  16
  -2   0   4 19633.6 2246.42  13
   2   0  -4 17454.9 2053.98  14
  -2   0   4 15900.0 2604.28   8
   2   0  -3 222.698 155.156   1
  -2   0   3 468.839 230.263   1
  -2   0   3 309.109 182.210   1
  -2   0   3-200.476 146.563   6
   2   0  -3 221.373 282.921   3
  -2   0   3 292.322 134.838  13
   2   0  -3-194.193 285.481  16
   2   0  -2 268214. 6660.10   1
  -2   0   2 280888. 6107.38   1
  -2   0   1 55.8922 219.383   1
   2   0  -1-227.146 338.501   1
  -2   0   0 971437. 13818.0   1
   2   0   0 947102. 14618.1   1
   2   0   1 723.153 850.709   1
  -2   0  -1 3090.61 1126.02   1
  -2   0  -2 622688. 13021.9   1
   2   0   2 610292. 14594.6  15
   2   0   2 636577. 13406.1  17
  -2   0  -2 618688. 13744.5  11
   2   0   2 632881. 13223.9   1
   2   0   3 130.726 141.694  17
  -2   0  -3 1433.61 867.885  11
  -2   0  -3 1260.85 605.835  10
   2   0   3-865.367 723.876  13
   2   0   3-740.171 858.781  15
  -2   0  -4 60426.6 4622.99  12
  -2   0  -4 64177.0 4488.35  10
   2   0   4 42816.9 7300.58   9
   2   0   4 56487.6 4951.69  15
   2   0   4 63427.7 4954.76  17
   2   0   4 60745.2 5596.09  13
  -2   0  -4 60640.4 4628.77  11
  -2   0  -5 1124.98 1024.70  12
   2   0   5-582.692 529.258  15
  -2   0  -5 2079.57 1551.54  10
   2   0   5-689.269 1112.86   9
   2   0   5-293.749 762.492  13
   2   0   6 2290.07 1155.32  15
  -2   0  -6 2841.91 1242.70  10
   2   0   6 290.790 1535.31   9
   2   0   6 1300.08 450.324  13
  -2   0  -6 1853.90 996.154  12
  -2   0  -7 445.789 646.318  10
   2   0   7 303.884 2067.51   9
  -2   0  -7 901.597 146.934  12
   2   0   7 996.641 1225.20  13
  -2   0  -8 10005.5 2586.15  12
  -2   0  -8 6452.74 2357.38  10
   2   0   8 6118.62 1791.74  13
  -2   0  -9-895.593 705.941  10
  -2   1  10-1717.27 1858.24  13
   2  -1 -10 1195.55 1364.00  10
  -2   1   9 2194.64 861.717   2
   2  -1  -9 92.8217 604.601  10
   2   1  -9 628.118 664.027   5
   2   1  -9 202.802 1455.21  10
   2  -1  -9 672.623 789.735   5
   2   1  -9 1391.28 308.141   3
  -2   1   9 957.378 471.244  13
  -2  -1   9 3470.02 1619.79  13
  -2   1   8-373.072 978.216   2
   2   1  -8 1886.93 1436.91   5
   2  -1  -8-463.318 1058.50   5
   2   1  -8 359.825 742.618  10
   2   1  -8 1869.66 1148.16   3
  -2   1   8 625.051 702.796  13
  -2  -1   8 786.564 1191.48  13
  -2  -1   7 10432.2 2548.83   2
  -2   1   7 10695.5 2639.63   2
   2   1  -7 11699.8 2249.66   5
   2   1  -7 7105.03 1658.34   3
   2   1  -7 9432.46 2165.03  10
   2  -1  -7 11268.6 2587.60   5
  -2   1   7 9192.14 2004.87  13
  -2  -1   7 8592.95 2096.66  13
  -2   1   6 17119.3 2932.75   2
  -2  -1   6 17926.1 2933.05   2
   2  -1  -6 16492.1 2638.39  16
   2   1  -6 15675.4 2485.47  10
   2  -1  -6 16733.2 2823.03   5
   2  -1  -6 17551.6 2618.17  14
   2  -1  -6 18000.3 2413.22   3
   2   1  -6 18446.8 2634.89   3
  -2   1   6 17866.7 2548.72  13
   2   1  -6 15195.3 2545.32   5
  -2  -1   6 15098.9 2390.28  13
   2  -1  -5 180067. 7162.25   3
   2   1  -5 178440. 7861.54  16
   2  -1  -5 205473. 8940.12   5
  -2   1   5 180621. 8751.39   2
  -2  -1   5 189696. 8985.68   2
   2  -1  -5 179847. 7991.27  14
  -2  -1   5 182021. 8053.46  13
  -2   1   5 185656. 7318.42  13
   2   1  -5 185241. 7801.58   3
   2   1  -4 70322.3 4446.61   3
   2  -1  -4 70898.5 4137.68   3
   2  -1  -4 77307.6 4891.49   5
  -2   1   4 72575.0 5827.59   8
  -2   1   4 73419.5 5164.94   2
   2  -1  -4 67686.5 4518.48  14
   2   1  -4 73101.1 4652.79  16
  -2   1   4 71755.7 4045.01  13
  -2  -1   4 73933.5 4733.28  13
  -2  -1   3 543114. 13856.7   6
   2  -1  -3 541490. 11298.0   5
   2   1  -3 530117. 11554.5  16
  -2   1   3 577966. 17054.0   8
  -2   1   3 532260. 12884.0   6
  -2  -1   3 535554. 8209.61   1
  -2  -1   3 479907. 8618.69   1
   2  -1  -3 522013. 8119.45   1
  -2  -1   3 536516. 12801.5  13
  -2   1   3 525379. 7112.74   1
  -2  -1   3 558307. 14279.3   8
   2   1  -3 517817. 11693.5   3
   2  -1  -3 488590. 11680.6  14
  -2   1   3 552487. 10109.5  13
   2  -1  -2 57126.7 2992.06   1
  -2  -1   2 49872.5 2920.14   1
   2   1  -2 55174.3 3464.28  16
  -2   1   2 56292.4 2675.62   1
  -2  -1   2 54766.2 2912.70   1
   2   1  -2 54285.5 3139.15   1
   2  -1  -1 292604. 7278.14   1
  -2   1   1 289981. 6819.68   1
   2   1  -1 288603. 7717.05   1
  -2  -1   1 289525. 7293.56   1
   2  -1   0 23757.3 2232.63   1
  -2   1   0 26701.4 2393.30   1
   2   1   0 26015.1 2460.97   1
  -2  -1   0 25026.5 2353.77   1
   2  -1   1 14539.7 1786.60   1
  -2  -1  -1 14499.8 1911.38   1
  -2   1  -1 14028.9 1743.16   1
   2   1   1 13531.2 1866.13   1
  -2  -1  -2 68307.3 4405.93   1
   2  -1   2 66360.5 4217.54   1
  -2  -1  -2 69998.1 4171.90  12
  -2  -1  -2 63074.2 4283.17  11
  -2   1  -2 70818.0 4540.35  11
   2   1   2 72546.4 4565.08  17
   2  -1   2 61502.7 5013.14  13
  -2   1  -2 68138.1 4155.13   1
   2   1   2 69592.1 4520.30   1
   2  -1   2 68506.2 4655.22  15
  -2  -1  -3 225524. 8444.28  12
   2  -1   3 221593. 9029.47  15
  -2   1  -3 219927. 8569.00  11
   2   1   3 221510. 9521.86  15
  -2   1  -3 225836. 7548.49  10
   2   1   3 220220. 8633.22  17
  -2  -1  -3 216570. 8329.28  11
   2  -1   3 205370. 9337.16  13
   2  -1   3 197261. 8707.65   7
  -2   1  -4 40677.9 3833.68  11
  -2  -1  -4 43066.7 3792.84  11
   2  -1   4 41775.1 4223.37  15
  -2   1  -4 42176.6 3664.97  10
   2  -1   4 25655.8 5083.67   9
   2  -1   4 42648.9 4147.15  17
   2  -1   4 35597.1 4131.61  13
   2   1   4 37311.6 4828.28  13
   2   1   4 41891.1 4258.85  17
  -2  -1  -4 46966.9 4227.66  12
   2   1   4 39712.3 4433.38  15
  -2   1  -5 160222. 8180.78  11
  -2  -1  -5 175641. 8969.07  12
  -2   1  -5 157892. 8081.80  12
  -2   1  -5 165577. 8265.35  10
   2  -1   5 164964. 8965.51  15
   2   1   5 98794.3 12385.3   9
   2  -1   5 87386.7 10845.4   9
   2   1   5 155821. 9994.89  13
   2  -1   5 148898. 9051.66  13
   2   1   5 153638. 9036.28  15
  -2  -1  -6 9448.04 2173.61  10
  -2  -1  -6 10533.4 2273.51  12
  -2   1  -6 8873.99 2007.12  12
   2  -1   6 8352.36 2388.21  15
   2   1   6 6400.77 1786.12  13
  -2   1  -6 7877.49 2031.46  10
   2   1   6 6083.00 3056.74   9
   2   1   6 8299.94 2583.41   2
   2  -1   6 6967.77 3538.65   9
   2  -1   6 6740.96 1892.88  13
  -2  -1  -7 25449.6 3951.18  12
  -2   1  -7 24741.4 3686.98  12
  -2  -1  -7 29181.6 4132.62  10
   2   1   7 19810.9 6708.56   9
  -2   1  -7 27181.6 3999.64  10
   2   1   7 25888.6 4831.12  13
   2  -1   7 29528.2 4679.59  13
   2  -1   7 20555.7 5877.25   9
  -2  -1  -8 3093.53 1445.28  12
  -2   1  -8-958.968 1093.79  12
  -2   1  -8 2535.65 1747.71  10
  -2  -1  -8 882.303 1120.18  10
   2   1   8-29.6425 1179.01   9
   2   1   8 3202.55 1631.81  13
   2  -1   8-3804.67 2457.19  13
  -2  -1  -9 3192.60 1596.44  10
  -2   2  10 2798.22 2125.10   2
  -2   2  10-1262.07 1319.71  13
   2   2  -9 6916.67 2204.37   5
   2  -2  -9 6332.67 2588.34   5
  -2   2   9 7144.10 1736.61  13
  -2  -2   9 5615.13 2239.26  13
   2   2  -9 5651.90 1852.97   3
  -2   2   9 8161.31 2629.49   2
   2   2  -8 16097.4 3076.47  10
  -2   2   8 17735.2 3629.65   2
   2   2  -8 13728.3 2888.07   5
   2  -2  -8 15833.3 3421.53   5
   2   2  -8 18470.7 3277.21   3
   2  -2  -8 21960.5 3668.45  14
  -2   2   8 19717.0 3120.85  13
  -2  -2   8 19821.0 3712.73  13
   2  -2  -7 36358.2 4820.67   5
   2   2  -7 42316.5 4558.00   3
  -2   2   7 42823.6 5159.26   2
   2   2  -7 33807.5 4224.36   5
   2   2  -7 38004.9 4231.89  10
   2  -2  -7 44044.2 4847.11  14
  -2   2   7 44633.1 4240.68  13
  -2  -2   7 42599.0 4882.29  13
  -2   2   6 49197.8 4033.38  13
   2  -2  -6 51226.4 5288.31   5
   2   2  -6 46856.8 4256.34  10
   2   2  -6 48942.4 4412.59   3
  -2   2   6 52762.9 5072.23   2
   2  -2  -6 47864.7 4803.29  14
  -2  -2   6 52436.4 4963.24  13
   2   2  -5 48662.8 4150.71   3
   2   2  -5 49343.4 4062.66  16
   2  -2  -5 53879.9 4783.82   5
  -2  -2   5 52083.3 4696.01   2
  -2   2   5 49198.8 4626.96   2
  -2  -2   5 49962.4 4509.26  13
   2   2  -5 48115.1 3736.75  10
   2  -2  -5 45532.6 4110.48  14
  -2   2   5 51556.6 3687.51  13
  -2   2   4 13928.4 2687.72   8
   2   2  -4 16500.4 2251.15   3
   2  -2  -4 15569.6 1826.90   3
   2   2  -4 15099.2 2131.21  16
  -2  -2   4 16433.5 2410.79  13
   2  -2  -4 15643.3 2387.84   5
  -2  -2   4 15572.5 2411.27  15
   2   2  -4 14974.9 1827.56  10
  -2   2   4 16241.7 2370.23   2
   2  -2  -4 14473.9 2263.78  14
   2   2  -4 16868.6 2099.88   4
  -2   2   4 17625.0 1845.60  13
  -2  -2   4 18063.0 2636.81   6
  -2  -2   3 368.595 387.247   1
   2   2  -3 124.268 218.561   4
  -2  -2   3 528.011 307.423   1
   2  -2  -3 42.9346 415.690  14
   2   2  -3 664.524 360.786   3
  -2  -2   3 1124.94 528.380  15
   2   2  -3 573.359 214.047  16
  -2   2   3 265.710 211.509   1
   2  -2  -3 855.507 517.287   5
  -2  -2   3 615.941 753.256   6
  -2   2   3 548.879 204.936   8
   2  -2  -3 350.122 175.349   1
  -2  -2   3 152.577 316.184  13
   2  -2  -2 57873.8 4559.73  14
   2   2  -2 61665.0 3884.41  16
  -2   2   2 62197.3 3018.62   1
  -2  -2   2 54412.9 3377.47   1
   2  -2  -2 62158.4 3233.19   1
  -2   2   2 56594.7 6949.68   8
   2   2  -2 60021.3 3725.16   4
  -2   2   2 59930.6 3955.34   6
  -2  -2   2 61500.3 3393.22   1
   2   2  -2 68670.8 4732.51   3
  -2  -2   1 191646. 6518.58   1
  -2   2   1 204731. 5911.26   1
   2   2  -1 195903. 6902.61   1
   2  -2  -1 206533. 6358.74   1
  -2  -2   1 203785. 6676.81   1
  -2  -2   0 432731. 10104.0   1
   2   2   0 439242. 10701.7   1
  -2   2   0 444160. 9452.52   1
   2  -2   0 436421. 9733.06   1
  -2  -2   0 449438. 10603.0   1
  -2   2  -1 411632. 10631.4  11
   2  -2   1 391818. 9940.77   1
   2   2   1 432781. 10530.5  17
  -2   2  -1 401588. 9641.50   1
  -2  -2  -1 396109. 10097.1   1
  -2   2  -1 387979. 9743.30  17
   2  -2   1 380970. 13394.3  14
   2   2   1 415784. 10920.2   1
  -2  -2  -1 394964. 10609.0   1
   2  -2   1 392716. 11339.9   7
   2  -2   1 404546. 10285.7  15
  -2  -2  -2 388759. 10370.2  12
   2   2   2 386235. 10880.9  17
  -2   2  -2 386355. 10881.2  11
   2  -2   2 391271. 10993.7  15
  -2  -2  -2 379172. 10300.9   1
  -2   2  -2 395582. 10129.0  10
  -2  -2  -2 360542. 10401.2  11
   2   2   2 362400. 10751.1   1
   2  -2   2 365754. 11694.9   7
  -2  -2  -2 382949. 11060.7   1
  -2  -2  -3 129953. 6624.96  12
  -2  -2  -3 123875. 6149.49  11
  -2   2  -3 127863. 6683.73  11
  -2   2  -3 133313. 6313.15  10
   2   2   3 126539. 6731.85  17
   2  -2   3 129221. 6625.70  13
   2  -2   3 124195. 6749.99  15
  -2  -2  -4 60403.1 4862.55  12
  -2   2  -4 58061.8 4714.12  11
   2   2   4 51139.9 4606.32  17
   2  -2   4 51964.6 4636.26  15
  -2   2  -4 56345.7 4578.38  10
   2  -2   4 50746.4 4589.42  13
  -2   2  -5 4716.53 1337.97  11
   2  -2   5 2598.03 1128.56  15
  -2   2  -5 3426.75 1393.47  10
   2   2   5-2877.48 3608.30   9
   2   2   5 4329.39 1968.70   2
   2  -2   5 2734.62 1370.32   9
   2   2   5 4907.65 2101.46  13
   2  -2   5 4841.56 1462.33  13
  -2  -2  -5 2597.06 1143.97  12
   2   2   5 5091.33 2392.39  17
   2  -2   6 2346.09 1446.32  13
  -2  -2  -6 1091.27 587.208  12
   2   2   6 406.574 691.657  13
   2  -2   6 813.063 1107.64  15
  -2   2  -6 759.203 602.203  10
  -2   2  -6 296.089 771.277  12
   2   2   6 457.577 560.521   2
   2   2   6-281.726 912.604   9
   2  -2   6 90.5846 1028.90   9
  -2  -2  -7 4988.92 1705.37  12
  -2   2  -7 2571.49 956.681  12
  -2   2  -7 2825.50 1494.65  10
   2  -2   7 2530.54 1391.01  15
   2   2   7 5350.59 2160.73   2
   2   2   7 955.654 1730.72   9
   2   2   7 3931.38 1883.03  13
   2  -2   7 2561.12 1605.91  13
  -2  -2  -8 8340.38 2313.83  12
  -2   2  -8 7345.80 2390.26  12
  -2   2  -8 8997.69 2731.51  10
  -2  -2  -8 9640.20 2716.91  10
   2   2   8 5977.39 4594.20   9
   2   2   8 7509.11 2265.92  13
   2  -2   8 7384.37 2447.12  13
  -2   3   9 683.152 871.902   2
   2   3  -9 2190.16 1067.95   3
   2   3  -9 370.415 338.635   5
   2  -3  -9 2197.32 1433.32  14
  -2  -3   9 1976.17 1144.10  13
   2   3  -8 780.406 615.406   5
  -2   3   8 987.546 720.370   2
   2   3  -8 192.197 292.653   3
  -2  -3   8-481.404 850.221  13
   2  -3  -8 66.2485 1176.30   5
   2  -3  -8-437.319 481.440  14
  -2   3   7 871.338 571.196   2
   2   3  -7 352.128 341.379   3
   2   3  -7 1272.44 821.782  10
   2  -3  -7-177.942 1012.54   5
   2  -3  -7 1023.21 967.799  14
  -2  -3   7 381.077 384.323  13
  -2   3   6 29290.9 3792.16   2
   2   3  -6 29804.6 3471.23  10
   2   3  -6 31254.0 3745.51   3
   2  -3  -6 33757.3 4493.16   5
   2  -3  -6 32722.8 4144.33  14
  -2  -3   6 31499.6 3973.64  13
   2   3  -5 37074.0 3777.57   3
  -2   3   5 38813.2 4153.55   2
   2  -3  -5 42054.6 4593.96   5
   2   3  -5 34551.6 3596.63  16
   2   3  -5 37205.8 3424.22  10
   2  -3  -5 39072.0 4128.40  14
  -2  -3   5 34746.0 4008.88  13
   2   3  -4 234664. 8789.95   3
  -2  -3   4 234248. 10114.3  13
  -2  -3   4 245903. 10221.1   6
  -2  -3   4 231565. 10376.9  15
  -2   3   4 227616. 11171.9   8
   2  -3  -4 240535. 10384.6   5
  -2   3   4 235957. 9261.21   2
   2  -3  -4 231786. 9712.27  14
   2   3  -4 225736. 8381.44   4
   2   3  -4 226445. 8667.14  16
   2   3  -4 222560. 7723.98  10
  -2   3   3 128954. 5897.41  17
  -2  -3   3 122589. 7490.97  15
  -2  -3   3 114017. 4951.36   1
   2  -3  -3 115078. 6750.40  14
   2   3  -3 119201. 5842.49   4
   2  -3  -3 124962. 4770.91   1
   2   3  -3 122743. 6078.62  16
  -2  -3   3 111797. 5456.07   1
   2  -3  -3 128594. 7106.99   5
  -2   3   3 123333. 6005.44   2
   2   3  -3 129090. 5245.73   1
  -2   3   3 130247. 8626.12   8
   2   3  -3 125682. 6256.31   3
  -2  -3   3 131185. 7565.18   6
  -2  -3   3 117356. 7423.81  13
   2   3  -2 354874. 10205.4  16
  -2  -3   2 331407. 9322.18   1
   2   3  -2 370518. 9249.08   1
  -2   3   2 360248. 9480.29   6
   2  -3  -2 366879. 8626.07   1
  -2  -3   2 364730. 13287.6  15
  -2   3   2 382760. 10095.6  17
  -2  -3   2 355000. 9225.19   1
   2  -3  -2 353903. 12196.0  14
  -2   3   2 363505. 8278.06   1
   2   3  -2 367099. 11375.7   3
  -2   3   2 338567. 16620.6   8
   2   3  -2 361170. 9792.27   4
  -2  -3   1 115849. 5497.69   1
   2   3  -1 119012. 5869.28  16
   2  -3  -1 117864. 5076.90   1
  -2   3   1 116860. 4888.81   1
   2  -3  -1 125437. 7840.88  14
  -2  -3   1 111312. 5417.50   1
  -2   3   1 95584.3 11920.2   8
  -2   3   1 122072. 5573.81  17
   2   3  -1 116366. 5339.19   4
   2   3  -1 116347. 5438.98   1
   2  -3  -1 124389. 5874.08   7
  -2   3   0 89792.0 4811.61  11
  -2   3   0 94150.1 4954.22  17
   2   3   0 93964.4 4848.00  17
   2   3   0 90239.7 5426.26  16
   2  -3   0 89505.9 7274.35  14
  -2  -3   0 94671.3 5177.92   1
  -2   3   0 88959.2 4494.81   1
  -2  -3   0 88432.2 4918.36   1
   2  -3   0 87487.4 4643.69   1
   2  -3   0 93914.9 5470.30   7
   2  -3   0 87880.9 4885.42  12
  -2  -3  -1 13323.2 1922.37   1
  -2  -3  -1 15983.3 2007.66  12
  -2   3  -1 13744.8 1888.18  17
   2  -3   1 15658.9 2035.72   1
  -2   3  -1 14793.3 2024.54  11
  -2   3  -1 15239.8 1964.97   1
   2   3   1 14494.3 2057.10  17
   2  -3   1 14932.9 2269.91   7
   2   3   1 15230.6 2382.42  16
   2  -3   1 14926.1 2946.74  14
   2  -3   1 15060.8 1952.38  15
  -2  -3  -1 15401.8 2202.25   1
   2   3   2 56145.1 5129.31  16
  -2   3  -2 56691.0 4214.65  11
  -2   3  -2 52667.1 3888.04  17
   2  -3   2 60620.3 4378.42  15
  -2   3  -2 55021.0 4284.56  10
   2  -3   2 51078.2 5813.76  14
  -2  -3  -2 60421.2 4231.60  12
   2   3   2 59886.4 4489.62  17
  -2  -3  -3 15513.8 2311.82  12
   2   3   3 14127.4 2225.86  17
  -2   3  -3 14174.6 2271.46  11
  -2   3  -3 14112.1 2203.86  10
   2  -3   3 6843.91 1980.52   9
   2  -3   3 15440.2 2172.00  13
   2  -3   3 14652.4 2404.15  15
  -2  -3  -4 177724. 8700.67  12
  -2   3  -4 169918. 8400.66  11
   2  -3   4 179255. 8247.71  13
   2   3   4 176090. 8865.20  17
   2  -3   4 177760. 8846.11  15
  -2   3  -4 177494. 8466.29  10
  -2   3  -5 21839.3 3224.28  10
  -2  -3  -5 21909.9 3179.46  12
   2   3   5 21853.5 3662.73   2
  -2   3  -5 21779.6 3202.35  11
   2   3   5 20216.6 6343.58   9
   2  -3   5 15579.7 4270.78   9
   2  -3   5 20047.8 3093.12  13
   2  -3   5 18892.3 3097.88  15
   2   3   5 20311.6 3185.76  17
  -2  -3  -6 75250.7 6420.61  12
   2   3   6 79463.0 13119.4   9
   2  -3   6 71865.8 6728.61  15
  -2   3  -6 75642.5 6540.68  10
   2  -3   6 72294.3 6418.05  13
   2   3   6 81799.4 8040.47   2
  -2   3  -6 68794.7 6061.93  11
  -2  -3  -7 8767.33 2304.98  12
  -2   3  -7 3765.58 1552.86  12
   2   3   7 8683.45 4757.83   9
   2  -3   7 7484.84 2557.61  15
  -2   3  -7 7538.90 2294.83  10
   2   3   7 8430.93 2777.42   2
   2  -3   7 5407.55 1995.47  13
  -2  -3  -8 6026.14 2119.61  12
  -2   3  -8 6932.17 2378.92  10
   2   3   8 4225.13 3766.05   9
  -2  -3  -8 6907.18 2059.25  14
   2  -3   8 6058.47 2420.29  13
   2  -4  -9 7350.78 2840.26   5
   2   4  -9 12967.8 3096.58   3
  -2   4   9 13676.7 3970.64   2
   2   4  -9 5790.72 1710.27   5
   2  -4  -9 13099.8 3144.93  14
  -2  -4   9 8092.76 2596.41  13
  -2   4   8 452.420 765.891   2
   2   4  -8-1115.65 565.073   3
   2  -4  -8 2181.72 1536.57   5
   2  -4  -8 2109.07 984.034  14
  -2  -4   8-621.973 1381.95  13
   2  -4  -7 51344.4 6469.45   5
   2  -4  -7 54852.6 5823.16  14
  -2   4   7 53384.7 5933.33   2
  -2  -4   7 52934.1 5858.21  13
   2   4  -7 57599.9 5645.93   3
  -2   4   6-747.599 1078.63   2
   2   4  -6-84.2505 232.053   3
   2  -4  -6 599.871 956.674   5
   2  -4  -6 299.261 417.728  14
  -2  -4   6-557.778 184.031  13
  -2  -4   5 50480.4 5223.32  15
   2   4  -5 46227.8 4346.86   3
  -2   4   5 48510.6 4670.68   2
   2  -4  -5 44154.3 5389.64   5
   2   4  -5 46845.6 4184.21   4
   2  -4  -5 49368.1 4933.86  14
  -2  -4   5 45883.2 4804.42  13
   2   4  -4 3687.94 1154.51   4
  -2   4   4 4185.71 1298.46  17
   2   4  -4 4366.46 1253.88   3
   2   4  -4 3231.12 1043.78  16
  -2  -4   4 4739.24 1465.24  15
   2   4  -4 4026.96 1140.70  10
   2  -4  -4 4819.09 1558.43   5
   2  -4  -4 4177.88 1115.20  14
  -2   4   4 3925.77 1324.10   8
  -2  -4   4 3625.51 1168.44  13
  -2   4   4 5099.34 1269.06   2
   2  -4  -3 21119.2 2547.09  12
  -2  -4   3 17303.9 2349.91   1
   2   4  -3 20330.4 2695.87  16
  -2  -4   3 19546.8 3289.73  15
  -2   4   3 18906.9 2432.56   2
  -2   4   3 22019.1 2625.58  17
   2  -4  -3 23561.6 3229.04  14
   2   4  -3 23211.6 2798.09   3
  -2  -4   3 20577.6 3260.00   6
  -2   4   3 23609.0 3769.71   8
   2   4  -3 18555.6 2459.16   4
   2  -4  -3 28507.6 3969.26   5
  -2  -4   3 18446.3 3255.84  13
   2  -4  -3 21767.0 2257.65   7
   2   4  -3 21740.6 2435.47   1
   2  -4  -2 27865.6 2908.08  12
   2   4  -2 32376.7 3006.75   1
  -2   4   2 27381.5 2612.81   2
   2   4  -2 27888.1 3033.91  16
  -2  -4   2 29195.4 3926.99  15
  -2   4   2 25214.4 4205.61   8
   2  -4  -2 26903.1 2596.47   1
  -2   4   2 29798.8 3093.74  17
  -2  -4   2 25651.0 2855.21   1
   2   4  -2 30024.8 2976.38   4
   2  -4  -2 27625.7 3712.39  14
  -2  -4   2 28507.9 2838.92   1
  -2   4   2 29239.2 2591.07   1
   2   4  -2 31383.9 3414.53   3
   2  -4  -2 28659.8 2845.96   7
   2  -4  -1 426952. 11641.5  12
  -2  -4   1 373238. 16581.1   6
   2   4  -1 411532. 12236.7  16
   2  -4  -1 421831. 10635.7   1
  -2  -4   1 427909. 14611.1  15
  -2   4   1 423885. 10135.7   1
  -2  -4   1 425924. 11662.5   1
   2   4  -1 430371. 11103.7   4
   2  -4  -1 445057. 17307.7  14
   2  -4  -1 429541. 11694.5   7
  -2   4   1 424334. 11473.5  17
  -2  -4   0 19592.2 2534.66  12
   2  -4   0 24169.2 4112.44  14
   2   4   0 20835.0 2389.36   4
   2   4   0 20402.9 2441.70  17
   2   4   0 21158.2 2853.46  16
  -2   4   0 20028.3 2442.93  17
  -2   4   0 21101.8 2378.12  11
   2  -4   0 20456.6 2688.37  12
  -2  -4  -1 587525. 13876.5  12
  -2   4  -1 561369. 13273.0  17
   2   4   1 618014. 16882.6  16
   2   4   1 590988. 14101.8  17
  -2   4  -1 569118. 13251.3  11
   2  -4   1 586026. 12994.6  15
   2  -4   1 591515. 21726.8  14
   2   4   1 577919. 12597.7   4
   2  -4   1 571956. 14869.6  12
  -2   4  -2 561.818 552.942  11
   2   4   2 589.155 515.093  17
   2   4   2 358.268 138.811  16
  -2   4  -2 562.137 400.100  17
   2  -4   2 1295.42 654.923  15
   2  -4   2 1429.29 505.275  14
  -2  -4  -2 150.641 588.510  12
  -2  -4  -3 175966. 8396.88  12
  -2   4  -3 168937. 8216.70  11
   2   4   3 172390. 8582.83  17
   2  -4   3 160794. 6942.81  13
  -2   4  -3 171474. 8522.96  10
   2  -4   3 169170. 8304.80  15
   2  -4   3 154530. 9775.14   9
   2   4   4 1128.25 594.796  17
  -2  -4  -4 504.897 734.699  12
  -2   4  -4 572.852 784.315  10
  -2   4  -4 1533.03 931.775  11
   2  -4   4-431.378 377.558  13
   2  -4   4 9.22114 537.744  15
  -2  -4  -5 1124.51 535.124  12
   2   4   5 507.494 915.725  17
  -2   4  -5 1646.80 1029.72  11
   2  -4   5 558.032 1170.61  15
   2   4   5 947.894 1110.94   2
   2  -4   5 446.643 485.624  13
  -2   4  -5 782.294 988.059  10
  -2   4  -6 631.180 732.216  11
  -2  -4  -6 1319.47 1328.18  12
   2  -4   6 855.224 821.572  15
  -2   4  -6 1615.20 1025.46  10
   2   4   6 2936.31 1600.97   2
   2   4   6 2481.90 1834.77   9
   2  -4   6 630.290 781.039  13
  -2  -4  -7 12476.2 2820.59  12
   2  -4   7 13220.7 3385.13  15
  -2   4  -7 10090.7 2772.57  10
   2   4   7 11528.6 3344.20   2
   2   4   7 11336.6 5487.22   9
  -2  -4  -7 11596.4 2355.17  14
   2  -4   7 11607.9 2847.42  13
   2  -4   8-96.7101 1062.74  15
  -2   4  -8 107.849 880.053  10
  -2  -4  -8 1716.23 471.403  14
   2  -4   8 1330.50 1198.14  13
  -2  -4  -8 17.6204 1174.25  12
  -2   5   9-1014.24 977.081   2
   2   5  -9-1220.03 318.792   3
   2   5  -9 1425.68 542.343   5
   2  -5  -9-736.058 1139.17  14
  -2  -5   9-2610.18 2056.81  13
  -2   5   8 1856.93 1807.04   2
   2   5  -8 287.529 936.619   3
   2  -5  -8-487.039 809.077  14
  -2  -5   8 387.387 1002.07  13
  -2  -5   7 905.892 1407.26  13
  -2   5   7-1074.39 445.641   2
   2   5  -7-323.986 723.109   3
   2  -5  -7 492.676 917.155  14
   2   5  -6 41246.1 4538.90   3
  -2  -5   6 39166.7 5262.82  15
  -2  -5   6 36052.1 4859.25  13
  -2   5   6 38507.3 4678.90   2
   2  -5  -6 45358.6 5275.63  14
   2   5  -5 9143.90 1952.67   4
  -2   5   5 7084.57 1752.78   2
   2   5  -5 9062.01 1979.98   3
   2  -5  -5 8936.35 2200.73  14
  -2  -5   5 6752.10 1881.66  13
  -2  -5   5 8130.29 2377.67  15
   2  -5  -4 262170. 10410.0  12
  -2   5   4 264360. 12094.6   8
   2   5  -4 256585. 10162.6   4
  -2   5   4 272944. 10472.4  17
   2   5  -4 274499. 10202.8   3
  -2  -5   4 260930. 12794.7  15
  -2   5   4 254558. 10008.4   2
   2  -5  -4 268593. 11931.9  14
   2   5  -4 252685. 10242.1  16
  -2  -5   4 236246. 11634.0  13
   2   5  -3 18071.5 2682.54   3
   2   5  -3 19805.7 2716.69   4
   2   5  -3 14969.1 2400.77  16
   2  -5  -3 16981.1 2539.19  12
  -2   5   3 19274.6 2677.86  17
  -2   5   3 17625.2 2272.34   2
  -2  -5   3 17159.9 3203.10  15
   2  -5  -3 19218.6 3179.86  14
  -2   5   3 18719.7 3236.17   8
  -2  -5   3 15231.8 3065.55  13
   2  -5  -2 347978. 11735.6  12
   2   5  -2 385037. 12652.5   3
  -2   5   2 359221. 11698.9  17
   2   5  -2 340089. 11766.5  16
  -2  -5   2 351591. 14182.2  15
  -2   5   2 334610. 9268.33   2
   2  -5  -2 390354. 15102.1  14
  -2   5   2 350368. 15609.5   8
   2   5  -2 353748. 11192.1   4
   2  -5  -1 2856.17 938.964  12
  -2   5   1 3536.61 1263.75  17
  -2  -5   1 4332.02 1454.67  12
  -2  -5   1 2684.01 1323.94   6
   2  -5  -1 4996.22 1925.83  14
   2   5  -1 3143.10 1226.60  16
   2   5  -1 4285.59 1163.75  17
  -2  -5   1 4567.73 1431.99  15
  -2   5   1 3421.58 908.584  11
  -2   5   1 4968.33 2132.22   8
  -2   5   1 3688.70 809.152   2
   2   5  -1 4900.53 1317.50   4
  -2  -5   0 51427.1 4860.52  12
   2  -5   0 63414.0 7765.99  14
   2   5   0 53240.9 4244.72  17
   2   5   0 53302.3 4928.20  16
  -2   5   0 51623.6 4257.64  17
  -2   5   0 50535.0 3855.87  11
   2  -5   0 55931.9 3782.40  15
   2   5   0 52814.5 4104.64   4
   2  -5   0 51750.8 4720.95  12
   2   5   1 4316.17 1168.51   4
   2  -5   1 3797.11 1266.25  12
  -2   5  -1 4352.94 1274.97  11
  -2  -5  -1 2954.70 1083.65  12
   2   5   1 4655.30 1562.86  16
   2  -5   1 3921.87 1311.45  15
   2   5   1 4305.96 1228.13  17
   2  -5   1 4175.83 2623.86  14
  -2   5  -1 3773.02 1167.16  17
  -2  -5  -2 40812.4 4108.36  12
   2   5   2 46512.8 5336.64  16
   2  -5   2 38009.0 3737.60  15
  -2   5  -2 39721.3 3809.37  11
   2  -5   2 36496.7 6284.97  14
  -2  -5  -2 39579.1 3272.95  14
  -2   5  -2 38472.6 3652.89  17
   2   5   2 40513.5 4152.26  17
  -2   5  -3 17999.4 2773.12  11
  -2  -5  -3 17277.8 2861.64  12
  -2   5  -3 16276.4 2409.89  17
   2   5   3 18317.6 3016.64  17
  -2  -5  -3 16211.6 2335.07  14
   2  -5   3 16988.3 2626.51  15
  -2  -5  -4 105547. 7222.92  12
   2  -5   4 98370.8 7176.02  15
  -2   5  -4 103864. 7186.96  11
  -2   5  -4 91317.2 6980.07  10
  -2  -5  -4 98928.6 6365.91  14
   2   5   4 99128.8 7295.02  17
  -2  -5  -5 9380.99 2201.37  12
   2   5   5 8565.18 2415.75  17
  -2   5  -5 8054.89 2053.43  11
   2  -5   5 8286.97 2095.41  15
  -2  -5  -5 8189.03 1926.58  14
  -2   5  -5 8122.76 2227.30  10
   2   5   5 10073.1 2838.83   2
  -2  -5  -6 40004.1 4912.65  12
  -2   5  -6 33953.6 4442.15  11
   2  -5   6 36109.7 4954.25  15
  -2   5  -6 31090.0 4462.98  10
   2   5   6 35010.2 8838.30   9
  -2  -5  -6 40849.4 4649.22  14
   2   5   6 41276.2 6125.49   2
  -2   5  -7-114.818 985.796  11
   2  -5   7-703.268 1969.87  15
  -2   5  -7 1844.70 1052.79  10
   2   5   7-907.145 3144.51   9
   2   5   7 730.770 757.883   2
  -2  -5  -7 965.104 798.210  14
  -2  -5  -7-555.568 701.811  12
  -2  -5  -8 4316.94 1810.96  12
  -2  -5  -8 4645.08 1758.65  14
   2  -5   8 1904.23 1394.82  15
  -2   5  -8 5164.92 2367.18  10
   2   5   8 2938.45 3929.50   9
  -2   6   8 8596.86 2726.85   2
  -2  -6   8 8912.13 2796.63  13
   2  -6  -8 7998.01 2701.91  14
   2   6  -8 8102.96 2043.44   3
   2   6  -7 20857.9 3616.58   3
  -2  -6   7 15688.4 3316.08  13
   2  -6  -7 22495.6 4023.89  14
  -2   6   7 19304.3 3608.30   2
   2   6  -6 14636.1 2685.78   3
  -2  -6   6 15042.0 3428.60  15
   2  -6  -6 15756.0 3332.94  14
  -2   6   6 15340.0 3051.58   2
  -2  -6   6 14556.5 3125.84  13
  -2   6   5 15609.9 2726.21   2
   2   6  -5 17269.8 2843.50   4
   2  -6  -5 18344.4 3363.28  14
   2   6  -5 14253.5 2530.61   3
  -2  -6   5 14561.1 3055.69  13
  -2  -6   5 15238.5 3396.34  15
  -2   6   4 465.266 517.417   2
   2  -6  -4-794.258 764.150  12
   2   6  -4-126.788 319.311  16
  -2   6   4 1242.80 706.965  17
   2  -6  -4 1040.61 1173.64  14
   2   6  -4-604.108 200.736   3
  -2  -6   4 1329.56 1428.03  15
  -2   6   4 19.8356 424.438   8
  -2  -6   4-263.400 725.255  13
   2   6  -4 744.182 796.166   4
  -2   6   3 8116.13 1749.03   2
   2   6  -3 8999.59 2020.69  16
   2  -6  -3 6713.45 1673.63  12
  -2   6   3 8546.01 1995.18  17
   2  -6  -3 7792.24 2307.43  14
   2   6  -3 7593.60 1747.32   3
  -2  -6   3 16700.4 3210.66  15
  -2   6   3 7418.15 1935.76   8
  -2  -6   3 7868.84 2390.25  13
   2   6  -3 7491.60 1838.83   4
   2  -6  -2 71817.5 5772.25  12
   2   6  -2 84554.0 6153.77   3
  -2   6   2 72692.3 5565.82  17
  -2  -6   2 66576.6 6518.09  15
   2   6  -2 68555.7 5194.93   4
  -2   6   2 68501.9 4309.83   2
  -2   6   2 80490.0 6787.72   8
   2  -6  -2 85227.2 7579.95  14
   2   6  -2 69269.3 5586.83  16
   2  -6  -1 161236. 9043.45  12
  -2   6   1 165357. 8435.46  17
   2   6  -1 167262. 7926.80  17
   2   6  -1 158993. 8944.49  16
   2   6  -1 170640. 8017.55   4
  -2   6   1 147109. 10528.8   8
  -2  -6   1 167404. 9876.82  15
  -2  -6   0 171294. 9913.87  12
   2   6   0 169914. 9437.96  16
   2   6   0 158762. 8021.54  17
  -2   6   0 154559. 8042.53  17
  -2   6   0 154973. 7024.53  11
  -2  -6   0 158783. 9329.79  15
   2  -6   0 154101. 6774.37  15
   2   6   0 164454. 7704.75   4
   2  -6   0 154983. 9026.93  12
  -2  -6  -1 239483. 10966.5  12
  -2   6  -1 219815. 9588.60  17
   2   6   1 220493. 9954.20  17
   2   6   1 250551. 12278.8  16
   2  -6   1 221355. 8979.32  15
  -2   6  -1 221682. 9017.25  11
   2   6   1 238531. 9159.45   4
   2  -6   1 227913. 11560.5  12
  -2  -6  -2 59283.0 5373.53  12
   2   6   2 58018.8 5218.37  17
   2   6   2 67539.8 6921.91  16
  -2   6  -2 55790.5 4784.80  11
   2  -6   2 52990.7 4733.70  15
   2  -6   2 55237.1 8946.27  14
  -2   6  -2 56477.3 4818.34  17
   2  -6   2 58218.2 6210.14  12
  -2  -6  -3 71950.3 6178.17  12
   2   6   3 76664.2 6358.06  17
  -2   6  -3 79241.7 6034.59  11
   2  -6   3 72958.2 5933.03  15
   2  -6   3 66797.8 9724.23  14
  -2  -6  -3 80308.4 5372.63  14
   2   6   4 1271.59 980.627  17
  -2   6  -4-7.22221 405.618  11
   2  -6   4 509.332 922.032  15
  -2  -6  -4 1296.51 899.000  12
  -2  -6  -4 349.457 221.217  14
  -2   6  -5 2962.45 1264.14  11
   2  -6   5 448.832 1050.31  15
  -2  -6  -5 1074.20 973.919  12
  -2  -6  -5 1363.32 1151.44  14
   2   6   5 2013.93 1297.47  17
  -2  -6  -6 4729.16 1755.49  12
  -2   6  -6 4604.10 2035.75  11
   2  -6   6 3983.12 1594.23  15
  -2   6  -6 4907.12 1817.13  10
   2   6   6 4610.34 3310.97   9
  -2  -6  -6 8752.15 2184.78  14
   2   6   6 6163.71 2171.53  17
   2  -6   7 5108.92 2519.81  15
  -2   6  -7 2533.72 447.432  10
  -2  -6  -7 6099.17 2209.20  12
   2   6   7 3535.37 686.433   9
  -2   6  -7 5205.83 2127.49  11
  -2  -6  -7 3549.50 1567.02  14
  -2  -6  -8 2021.54 1285.60  12
   2  -6   8 5890.27 2621.04  15
   2   6   8 9204.73 6379.93   9
  -2   7   8-762.183 1748.53   2
   2  -7  -8 2364.34 1905.80  14
   2   7  -8-1022.20 1431.19   3
  -2  -7   8 128.137 747.461  13
   2   7  -7 478.100 593.040   3
  -2   7   7 727.194 1006.98   2
  -2  -7   7-1288.73 1649.27  15
   2  -7  -7-555.277 954.528  14
  -2  -7   7-604.219 1063.96  13
  -2   7   6 3928.87 1570.75   2
   2   7  -6 2931.23 1397.76   3
  -2  -7   6 3528.36 1403.89  15
   2  -7  -6 4006.21 1425.72  14
  -2  -7   6 1964.13 1183.94  13
   2   7  -5 42928.7 4586.08   3
  -2  -7   5 44292.7 6081.98  15
   2  -7  -5 49765.7 5897.76  14
  -2   7   5 40750.3 4545.75   2
   2   7  -5 41398.8 4918.31   4
  -2  -7   5 38179.3 5118.00  13
  -2   7   5 43373.1 4913.12  17
   2  -7  -4 33072.1 4253.98  12
  -2   7   4 35873.4 4321.25  17
   2   7  -4 35174.4 3991.51   3
   2   7  -4 31074.3 3987.87  16
  -2  -7   4 28601.3 4625.04  15
   2  -7  -4 36839.9 4982.17  14
  -2   7   4 28875.2 3476.27   2
   2   7  -4 31192.5 3965.49   4
  -2   7   4 31492.8 4019.66   8
  -2  -7   4 27101.8 4141.80  13
   2  -7  -3 140527. 8870.45  12
   2   7  -3 151538. 8260.28   3
  -2   7   3 146749. 8651.82  17
  -2  -7   3 140642. 10170.2  15
   2   7  -3 137722. 8393.53  16
  -2   7   3 134144. 6859.87   2
   2  -7  -3 155896. 10570.8  14
   2   7  -3 147179. 8464.16   4
  -2  -7   3 122469. 9565.00  13
   2  -7  -2 68129.0 6097.97  12
   2   7  -2 85920.2 6620.02   3
  -2   7   2 69288.7 5767.05  17
   2   7  -2 81651.2 6750.44  16
  -2  -7   2 69864.5 6929.25  15
   2  -7  -2 81579.8 7981.76  14
   2   7  -2 82575.4 6181.16   4
  -2  -7   2 61738.4 7951.20  13
   2  -7  -1 96359.4 7649.44  12
  -2  -7   1 127916. 10576.4  12
  -2   7   1 96625.6 6895.99  17
   2   7  -1 98021.0 6525.67  17
   2   7  -1 98542.2 7516.21  16
  -2  -7   1 97501.4 7916.59  15
   2  -7  -1 138536. 11913.2  14
   2   7  -1 96902.9 6525.19   4
  -2  -7   0 34722.2 5070.14  12
  -2   7   0 34304.9 3456.00  11
   2   7   0 34231.5 4374.43  16
   2   7   0 34687.7 4076.04  17
   2   7   0 37521.8 3895.48   4
   2  -7   0 31083.9 3267.11  15
  -2  -7   0 35004.6 4595.33  15
   2  -7   0 54529.0 8570.15  14
  -2   7   0 34764.5 4019.83  17
   2  -7   0 34420.1 4687.78  12
   2   7   1 76.2235 608.574   4
  -2  -7  -1 1649.05 664.706  12
   2   7   1 258.677 594.936  16
   2  -7   1-1078.26 881.972  14
  -2   7  -1-269.797 506.438  11
   2  -7   1 714.984 1307.34  15
  -2  -7  -1 1153.40 707.107  15
  -2   7  -1 625.908 616.819  17
   2   7   1 793.882 707.926  17
   2  -7   2 129.727 871.343  12
   2   7   2-380.982 607.061  16
  -2   7  -2 5.51892 452.281  11
   2  -7   2 751.870 841.290  15
   2  -7   2-1575.67 2194.12  14
   2   7   2-267.558 342.596  17
  -2  -7  -2 657.016 752.239  12
  -2   7  -2 18.9039 510.579  17
  -2  -7  -3 39307.0 4870.08  12
   2   7   3 40142.4 4835.88  17
  -2   7  -3 36303.8 4440.04  11
   2  -7   3 35147.6 4437.16  15
   2  -7   3 31670.1 7528.49  14
   2   7   4 15934.2 3223.62  17
  -2  -7  -4 19025.9 3524.57  12
  -2   7  -4 14555.1 2878.10  11
   2  -7   4 15529.8 3097.94  15
  -2  -7  -4 19792.8 3092.54  14
  -2  -7  -5 41653.9 5491.13  12
   2   7   5 33003.6 4919.94  17
  -2   7  -5 35915.2 4941.75  11
   2  -7   5 34267.3 5007.14  15
  -2  -7  -5 40086.6 4780.17  14
   2   7   6 11432.1 2955.21  17
  -2  -7  -6 10843.4 2792.06  12
  -2   7  -6 11692.4 3049.80  11
   2  -7   6 12165.3 3070.20  15
  -2  -7  -6 13800.0 3076.35  14
   2  -7   7 7006.18 3052.45  15
  -2   7  -7 6044.98 2484.39  11
  -2  -7  -7 6528.73 2169.16  12
  -2  -7  -7 6122.20 2217.84  14
  -2   8   8 6128.26 2445.41   2
   2   8  -8 5062.60 1729.01   3
  -2  -8   8 4710.82 1847.92  13
  -2   8   7 1005.51 1387.51   2
   2   8  -7 2985.38 1688.18  11
  -2  -8   7 2700.12 977.681  15
   2  -8  -7 1516.30 579.222  14
  -2  -8   7 3495.63 2267.28  13
   2   8  -7 2959.70 1021.85   3
   2   8  -6 19998.3 3461.18   3
  -2   8   6 16403.5 3085.18   2
  -2  -8   6 15830.5 4206.36  15
   2  -8  -6 18843.6 3785.12  14
  -2  -8   6 12253.9 3286.70  13
   2   8  -6 18579.0 3562.68   4
   2  -8  -5 1802.16 759.535  14
  -2   8   5 547.421 612.061  17
   2   8  -5 353.492 192.929   3
  -2  -8   5 1424.52 941.425  15
  -2   8   5 426.718 513.037   2
   2   8  -5 944.988 524.985   4
   2  -8  -4 4630.93 1752.76  12
  -2   8   4 2795.24 1126.45   2
  -2   8   4 3922.21 1429.90  17
   2   8  -4 4931.84 1728.14   3
  -2  -8   4 5182.84 2436.63  15
   2  -8  -4 3132.72 1762.67  14
  -2  -8   4 3525.04 1207.85  13
   2   8  -4 3797.33 994.151   4
   2  -8  -3 847.311 808.440  12
  -2   8   3-791.948 853.841  17
   2   8  -3-170.062 407.735  16
   2   8  -3-607.484 752.187   3
  -2  -8   3 618.532 1204.97  15
   2  -8  -3 394.272 594.723  14
   2   8  -3-241.887 685.537   4
  -2  -8   3-169.899 250.789  13
   2  -8  -2 33335.2 4781.56  12
  -2   8   2 33556.1 4212.99  17
  -2  -8   2 33147.9 5017.15  15
   2  -8  -2 40073.3 6111.85  14
   2   8  -2 35848.2 4259.10   4
   2   8  -2 37504.4 4847.79  16
  -2  -8   2 30415.2 5187.18  13
   2  -8  -1 797.878 384.414  12
  -2   8   1 2218.23 1487.87  17
   2   8  -1 4771.67 1614.48  17
  -2  -8   1 2167.32 516.268  15
   2  -8  -1 1420.50 419.235  14
   2   8  -1 1750.87 1199.87  16
   2   8  -1 3044.15 1093.67   4
   2   8   0 161951. 9374.17  17
  -2  -8   0 192097. 12684.1  12
  -2   8   0 162544. 9468.63  17
  -2   8   0 157913. 7839.10  11
  -2  -8   0 164530. 10200.5  15
   2   8   0 166868. 8862.61   4
   2   8   0 177006. 11131.8  16
   2  -8   0 171037. 11396.0  12
   2   8   1 8198.52 1990.41   4
   2  -8   1 11420.3 3098.52  12
   2   8   1 11094.6 2565.07  17
   2   8   1 7847.87 2438.19  16
  -2   8  -1 7595.72 1869.17  11
  -2   8  -1 8604.23 2118.52  17
   2  -8   1 6817.42 1615.61  15
  -2  -8  -1 8601.15 2314.23  15
   2  -8   1 17907.9 5519.36  14
  -2  -8  -1 11546.3 2821.46  12
  -2  -8  -2 143531. 9921.26  12
   2   8   2 133173. 8955.08  17
  -2   8  -2 122506. 8158.68  17
   2   8   2 167311. 12162.9  16
   2  -8   2 123939. 8081.63  15
  -2  -8  -2 134966. 8958.64  15
   2  -8   2 161686. 19925.0  14
  -2   8  -2 128434. 7979.26  11
   2  -8   2 143821. 11637.6  12
  -2  -8  -3 5443.45 1664.11  12
   2   8   3 6366.41 2148.47  17
  -2   8  -3 7494.04 2113.04  11
   2  -8   3 5883.55 1805.99  15
   2  -8   3 2315.23 2726.75  14
   2   8   4 15269.9 3307.84  17
  -2   8  -4 16883.6 3290.49  11
   2  -8   4 14768.3 3283.29  15
  -2  -8  -4 15832.6 3417.80  12
  -2  -8  -5 2539.15 949.425  12
   2   8   5 1335.44 1194.16  17
  -2   8  -5 2657.99 1662.44  11
   2  -8   5 1402.29 772.677  15
  -2  -8  -5 2636.57 1237.27  14
  -2   8  -5 1722.65 1031.10   4
   2   8   6 1305.66 1551.26  17
  -2   8  -6 1913.23 1683.54  11
   2  -8   6 1822.14 1560.92  15
  -2  -8  -6 1113.84 243.514  14
  -2  -8  -6 765.438 906.453  12
  -2  -8  -7-2866.75 1524.49  12
  -2   8  -7-379.179 650.188  11
  -2  -8  -7 1098.55 1640.66  14
   2  -8   7-1581.20 1381.67  15
   2   9  -7 488.982 842.771  11
   2   9  -7 325.297 539.890   3
  -2  -9   7 3416.62 1601.41  15
  -2   9   7 3049.67 1608.96   2
   2  -9  -6-441.477 1005.38  14
  -2   9   6-1674.54 1341.64   2
   2   9  -6-255.779 1107.58   3
  -2  -9   6 1459.42 1588.91  15
   2   9  -6 1071.64 1070.18   4
   2  -9  -5 35404.8 5131.44  12
  -2   9   5 39375.5 5102.00  17
   2   9  -5 37588.8 4605.01   3
  -2  -9   5 33553.2 6197.57  15
   2  -9  -5 40502.0 6018.53  14
   2   9  -5 35194.0 4837.23   4
   2  -9  -4 1989.40 1248.76  12
  -2   9   4-419.895 376.978  17
   2   9  -4 2845.11 1084.04   3
  -2  -9   4-338.262 1524.42  15
   2  -9  -4 1407.12 828.373  14
   2  -9  -3 97211.1 8293.58  12
   2   9  -3 95866.5 7806.60   4
  -2   9   3 93652.6 7748.19  17
   2   9  -3 94834.5 8068.50  16
  -2  -9   3 86775.7 8777.46  15
   2  -9  -3 107827. 9816.45  14
   2  -9  -2 3864.13 1445.29  12
   2   9  -2 4482.93 1768.10  16
  -2  -9   2 3569.60 1702.93  15
   2  -9  -2 4233.90 1529.26  14
  -2   9   2 3689.78 1375.67  17
   2   9  -2 4499.87 1461.86   4
   2  -9  -1 56903.5 6751.79  12
  -2   9   1 56596.3 5903.85  17
   2   9  -1 52358.9 5383.62   4
   2   9  -1 59972.2 6540.59  16
   2   9  -1 55623.4 5529.74  17
  -2  -9   1 54053.1 6302.27  15
   2  -9   0 4291.42 1973.20  12
  -2  -9   0 4820.59 2287.11  12
  -2  -9   0 3840.09 1999.00  15
   2   9   0 3817.37 1151.70  16
   2  -9   0 4753.41 2163.76  14
  -2   9   0 2291.22 601.495  17
   2   9   0 3411.23 1488.45  17
   2   9   0 2846.46 1293.81   4
   2  -9   1-1347.93 1386.92  12
  -2   9  -1 1612.81 826.509  17
  -2  -9  -1-1676.78 1626.08  12
   2   9   1-842.779 1526.53  16
  -2   9  -1-306.634 488.529  11
   2  -9   1-2.20632 309.131  15
  -2  -9  -1-71.0455 244.538  15
   2  -9   1 625.148 2762.86  14
   2   9   1-1995.23 1488.67  17
   2   9   1 516.748 833.822   4
   2  -9   2 1149.27 674.271  12
  -2  -9  -2 294.811 932.438  12
  -2   9  -2 712.425 1057.50  17
  -2   9  -2 143.145 546.570  11
   2  -9   2 1175.41 1106.28  15
   2   9   2 239.566 454.812  17
  -2  -9  -3 33784.9 5159.40  12
   2   9   3 30230.0 4519.51  17
  -2   9  -3 27918.8 4207.72  11
   2  -9   3 24803.9 4033.21  15
   2  -9   4 1672.56 1171.66  15
   2   9   4 1900.10 1257.29  17
  -2  -9  -4 1183.76 674.010  12
  -2   9  -4 2096.37 1185.63  11
  -2   9  -4 851.176 879.091   4
   2   9   5 23613.0 4447.62  17
  -2   9  -5 26988.3 4476.11  11
   2  -9   5 21376.4 4332.26  15
  -2  -9  -5 26866.0 4870.29  12
  -2   9  -5 19096.5 3646.25   4
   2   9   6 2577.90 1595.47  17
   2  -9   6 128.288 406.433  15
  -2   9  -6-400.193 1571.67  11
  -2  -9  -6-149.081 668.178  12
  -2  10   7 205.354 903.601   2
   2  10  -7 1664.18 1134.68   3
  -2 -10   6 13207.5 4472.62  15
   2 -10  -6 12350.4 2954.10  14
   2  10  -6 7646.10 2593.49   4
   2 -10  -5-182.175 459.091  12
   2 -10  -5 841.040 1523.99  14
  -2 -10   5 462.819 1163.06  15
  -2  10   5 3320.13 1886.16  17
   2  10  -5 1180.97 609.505   4
  -2  10   4 562.889 180.836  17
  -2 -10   4 1551.87 1639.06  15
   2 -10  -4 663.786 805.783  12
   2 -10  -4 1169.52 1419.42  14
   2  10  -4 649.213 1039.24   4
   2  10  -3 3238.27 1611.35  16
   2 -10  -3 435.732 411.571  12
  -2 -10   3 2271.98 950.307  15
   2 -10  -3 2292.12 1213.86  14
   2  10  -3 2474.44 1459.68   4
  -2  10   3 3677.48 1983.88  17
   2 -10  -2 18224.0 3892.10  12
  -2  10   2 16478.9 3435.58  17
   2  10  -2 16334.8 3678.20  16
  -2 -10   2 13958.4 3715.49  15
   2 -10  -2 18662.1 4325.79  14
   2  10  -2 17800.0 3514.62   4
  -2  10   1 19314.2 3538.94  17
   2 -10  -1 19742.4 4102.45  12
   2  10  -1 21210.3 4364.65  16
  -2 -10   1 16003.8 3298.18  15
   2 -10  -1 26132.0 5675.42  14
   2  10  -1 19246.4 3602.26   4
  -2 -10   0 73428.6 9147.62  12
  -2  10   0 60036.5 6403.45  17
   2  10   0 55450.2 6152.56  17
   2  10   0 64090.3 7421.49  16
  -2 -10   0 58213.2 6606.90  15
   2  10   0 60774.2 6038.41   4
   2 -10   0 66167.1 8030.95  12
   2 -10   1 19970.8 4666.31  12
  -2 -10  -1 24653.7 4659.14  12
  -2  10  -1 22718.1 3933.17  17
  -2  10  -1 19050.0 3252.24  11
   2  10   1 26435.3 4955.13  16
  -2 -10  -1 17639.3 3293.06  15
   2  10   1 20010.3 3753.86  17
  -2 -10  -2 42953.6 5905.35  12
   2  10   2 36674.6 5289.43  17
  -2  10  -2 38295.2 4860.28  11
   2 -10   2 34238.1 4709.86  15
   2 -10   2 41717.1 7341.29  12
  -2 -10  -3 2442.03 175.267  12
   2  10   3 2737.66 1313.58  17
  -2  10  -3 3313.39 2012.90  11
   2 -10   3 2269.03 1536.43  15
  -2  10  -3 3116.64 1452.56   4
  -2 -10  -4 4790.89 2160.46  12
   2  10   4 2290.21 1292.60  17
  -2  10  -4 4908.05 1884.15  11
   2 -10   4 4620.99 2056.77  15
  -2  10  -4 5950.12 1961.59   4
   2  10   5 2017.87 1535.78  17
   2 -10   5 1406.24 1197.22  15
  -2  10  -5 521.892 743.540  11
  -2  10  -5 976.881 1180.20   4
   2  10   6 2099.24 1593.10  17
  -2  11   6 2965.08 1996.36  17
   2  11  -6 4000.84 2266.25   4
   2 -11  -5 4477.55 1916.54  12
  -2  11   5 6481.46 2355.28  17
  -2 -11   5 6101.92 2667.04  15
   2 -11  -5 5440.96 2460.54  14
   2  11  -5 2896.50 1157.22   4
   2 -11  -4 23295.2 4593.54  12
  -2 -11   4 18123.4 4056.80  15
   2 -11  -4 19863.1 4353.12  14
  -2  11   4 16640.9 3503.80  17
   2  11  -4 22530.4 4213.32   4
   2 -11  -3 15917.8 3883.21  12
  -2  11   3 13363.9 3260.94  17
  -2 -11   3 12098.2 3578.04  15
   2 -11  -3 15790.0 3997.87  14
   2  11  -3 10874.5 2820.41   4
   2 -11  -2 22124.5 4687.40  12
  -2  11   2 19356.5 3952.47  17
   2  11  -2 21345.4 4067.38  16
  -2 -11   2 17693.3 4112.28  15
   2 -11  -2 31052.1 6079.22  14
   2  11  -2 23070.0 3912.02   4
   2 -11  -1 10643.4 3591.10  12
  -2  11   1 7804.58 2339.13  17
   2  11  -1 11261.6 3323.89  16
  -2 -11   1 6723.24 2189.22  15
  -2  11   1 8606.19 2212.49   4
   2  11  -1 10004.5 2576.23   4
   2 -11   0 3602.94 2063.99  12
  -2 -11   0-3866.59 2261.88  12
   2  11   0-656.334 975.259  17
   2  11   0 1349.77 1476.28  16
  -2 -11   0-1120.62 1126.96  15
  -2  11   0-810.875 839.919  17
  -2  11   0 1726.86 1401.40   4
   2  11   0-314.351 167.321   4
   2 -11   1-2007.78 1993.56  12
  -2 -11  -1 2444.24 2535.89  12
  -2  11  -1 891.991 1048.52  17
   2  11   1 2023.78 1002.34  17
  -2  11  -1-1469.07 811.002   4
   2 -11   2 8306.07 3594.48  12
  -2 -11  -2 5522.47 2492.58  12
   2  11   2 8915.21 2388.74  17
  -2  11  -2 8512.66 2220.95  11
   2 -11   2 5670.29 1986.28  15
  -2  11  -2 5843.78 1881.64   4
  -2  11  -3 5101.60 2295.43  11
   2 -11   3 2582.42 1319.30  15
  -2  11  -3 2514.11 1454.90   4
   2  11   3 7979.34 2871.01  17
  -2 -11  -3 3386.67 2027.37  12
  -2 -11  -4 10810.6 3000.93  12
   2  11   4 7259.76 1854.87  17
  -2  11  -4 6530.10 2024.27  11
   2 -11   4 8521.96 2614.82  15
  -2  11  -4 10124.5 2668.97   4
   2  11   5 5335.29 2272.19  17
   2 -11   5 8603.31 2580.12  15
  -2  11  -5 3798.43 1505.95   4
   2 -12  -5 2631.14 1421.99  14
   2 -12  -5 3999.52 2020.72  12
  -2  12   4 810.823 853.102  17
  -2 -12   4 3501.83 2178.79  15
   2 -12  -4-316.425 937.959  14
   2  12  -4 1203.08 1378.42   4
   2 -12  -3-1189.43 586.143  12
  -2  12   3-1620.36 684.527  17
  -2 -12   3 634.597 1485.09  15
   2 -12  -3-227.758 732.116  14
   2  12  -3-1008.97 1084.34   4
   2 -12  -2 27.7099 1252.63  12
  -2  12   2 757.038 1128.74  17
  -2 -12   2-379.743 873.581  15
   2  12  -2-1717.40 1665.73  16
   2  12  -2 730.203 1213.80   4
   2 -12  -1 15562.9 4071.91  12
   2  12  -1 15268.6 3694.58  16
  -2 -12   1 13421.3 3272.83  15
  -2  12   1 18409.4 3608.74   4
   2  12  -1 15730.1 3572.75   4
  -2  12   1 18979.8 4065.74  17
   2 -12   0 1972.51 1630.34  12
  -2 -12   0 1343.97 1862.65  12
  -2  12   0 2080.07 1795.32  17
   2  12   0 1867.55 1376.64  17
  -2 -12   0 804.336 826.963  15
  -2  12   0-300.207 970.405   4
   2  12   0-458.952 693.678   4
   2 -12   1 27858.4 6181.91  12
  -2 -12  -1 32332.6 6081.31  12
  -2  12  -1 22286.9 4287.06  17
   2  12   1 25663.3 4713.96  17
  -2  12  -1 22677.3 4203.86   4
   2 -12   2-24.8793 1123.40  12
  -2 -12  -2 6602.48 2467.28  12
   2  12   2 6092.26 2090.63  17
  -2  12  -2 5497.79 2252.07  11
  -2  12  -2 4961.49 2151.36   4
  -2 -12  -3 10899.6 3459.92  12
   2  12   3 11845.8 3442.69  17
  -2  12  -3 9483.91 2588.78  11
   2 -12   3 8355.60 2491.55  15
  -2  12  -3 13535.2 3697.55   4
   2 -12   4 1114.82 810.330  15
   2 -13  -3 2059.68 1503.73  12
  -2 -13   3-1849.42 1890.71  15
   2  13  -3-107.758 679.565   4
   2 -13  -2 12037.9 3359.62  12
  -2  13   2 11469.4 3258.43  17
   2  13  -2 14713.0 3993.70  16
  -2 -13   2 9022.74 2929.92  15
   2  13  -2 14266.2 3522.51   4
   2 -13  -1-433.019 1073.64  12
  -2  13   1-2404.28 1620.28  17
  -2 -13   1 1124.78 1605.88  15
   2  13  -1-339.735 261.717   4
   2 -13   0 2223.86 783.047  12
  -2  13   0 1654.28 843.692  17
  -2  13   0 2974.24 1330.06   4
  -2 -13  -1-1580.80 2327.93  12
  -2  13  -1-388.375 255.119  17
   2  13   1-285.369 1115.79  17
  -2  13  -1 239.967 363.145   4
   2 -13   2 2018.93 963.877  12
  -2 -13  -2 5040.99 1997.80  12
  -2  13  -2 3850.88 1810.95   4
   2 -13   3 1728.91 834.809  15
   3   0  -9 10572.2 2838.25   5
  -3   0   9 14341.9 3223.45  13
  -3   0   8 1072.21 1025.61   2
   3   0  -8 1961.32 735.993   5
  -3   0   8-198.047 959.971  13
   3   0  -7 78475.6 6282.83   3
   3   0  -7 77448.7 6743.30  16
   3   0  -7 73379.3 6531.40   5
  -3   0   7 78428.4 7746.21   2
  -3   0   7 77769.9 6492.81  13
   3   0  -6-1107.22 769.383   3
   3   0  -6 344.892 742.672  16
  -3   0   6-159.060 373.303   2
  -3   0   6-124.379 110.640  13
   3   0  -5 107166. 6855.18  16
   3   0  -5 101492. 6381.60   3
  -3   0   5 97075.7 8603.04   8
  -3   0   5 113455. 6800.65  13
   3   0  -5 105318. 6472.04   5
   3   0  -4 7.92818 419.799  16
  -3   0   4-555.337 994.456   6
   3   0  -4 267.191 162.530   3
  -3   0   4-244.539 497.519   8
  -3   0   4-221.220 632.336  13
  -3   0   3-123.243 536.968   6
   3   0  -3-26.8101 185.293  16
  -3   0   3 945.561 1323.51   8
  -3   0   3 280.311 522.467  13
  -3   0   2-348.079 285.117   1
  -3   0   2-91.6886 744.037   6
   3   0  -2-159.053 265.554  16
   3   0  -2 88.8554 219.773   1
  -3   0   2-2262.52 4317.52   8
  -3   0   1 410997. 10666.7   1
  -3   0   1 401320. 14201.8  11
  -3   0   1 428506. 14583.3   6
   3   0  -1 419223. 10712.5  16
   3   0  -1 398144. 11218.9   1
  -3   0   0 336.544 293.439  11
   3   0   0 434.788 384.549  16
  -3   0   0-532.966 806.281   6
   3   0   0-308.365 385.120  14
   3   0   0 526.934 452.704   7
  -3   0  -1 752705. 18253.7   6
  -3   0  -1 783430. 18330.1  11
   3   0   1 783248. 18334.2   7
   3   0   2 1254.89 1087.72   7
   3   0   2 649.899 613.486  17
   3   0   2 284.520 478.079  15
  -3   0  -2 289.675 297.119  10
  -3   0  -2 399.518 563.091  11
  -3   0  -3 321620. 10990.9  12
  -3   0  -3 300379. 11700.6  11
   3   0   3 303143. 13109.5  15
  -3   0  -3 317427. 9279.10  10
   3   0   3 315667. 12215.2  17
  -3   0  -4 697.904 1103.17  12
   3   0   4 822.574 675.402  17
  -3   0  -4 729.002 730.311  11
   3   0   4-840.475 387.316  15
  -3   0  -4-226.096 533.219  10
   3   0   5 10908.6 2516.66  15
  -3   0  -5 14929.9 2569.58  10
  -3   0  -5 10490.2 2261.55  12
   3   0   5 7075.88 3912.73   9
  -3   0  -6 664.023 129.747  12
   3   0   6-2048.95 1790.63  15
  -3   0  -6-1512.68 1018.62  10
   3   0   6 360.182 3554.85   9
  -3   0  -7 7336.71 2191.42  12
  -3   0  -7 6558.17 1820.47  10
   3   0   7 5334.70 5149.15   9
  -3   0  -8-273.087 633.112  12
  -3   0  -8-633.598 538.439  10
   3   0   8 2382.31 3164.40   9
  -3   1   9-901.193 1697.42   2
   3   1  -9 2156.29 1264.95   5
   3  -1  -9 1306.46 1136.38   5
  -3   1   9 1990.50 1179.27  13
  -3  -1   9 1380.10 548.503  13
  -3   1   8 3574.67 1805.05   2
   3   1  -8 1795.44 596.401   3
   3   1  -8 2081.64 1163.95   5
   3  -1  -8 1543.86 460.239   5
  -3   1   8 2992.25 1323.04  13
  -3  -1   8 2851.46 1425.28  13
   3   1  -7 197.896 567.870   5
   3   1  -7-283.283 479.300   3
   3  -1  -7-358.226 698.242   5
   3  -1  -7 102.248 443.872  16
  -3   1   7 575.147 502.672  13
  -3  -1   7-53.2187 731.469  13
  -3  -1   7 215.177 483.992   2
   3   1  -6 25226.6 3474.67   3
   3  -1  -6 26600.9 3756.69   5
   3  -1  -6 23077.4 3435.96  16
  -3   1   6 27726.9 4160.05   2
  -3   1   6 24603.8 3083.09  13
  -3  -1   6 22346.4 3428.51  13
  -3  -1   6 23459.4 3828.04   2
   3   1  -6 21963.0 3407.54  16
   3  -1  -5 8479.71 1786.83   3
   3  -1  -5 6818.23 1573.91  16
   3   1  -5 9587.26 2232.03   3
   3   1  -5 10247.3 2216.41  16
  -3  -1   5 9537.38 2471.42   6
   3  -1  -5 9068.03 1983.00   5
  -3   1   5 11604.7 2648.15   2
  -3   1   5 9077.22 3039.67   8
  -3  -1   5 9612.61 2511.09   8
  -3   1   5 8475.76 1850.73  13
  -3  -1   5 10181.3 2074.80  13
   3  -1  -4 229225. 9348.45   3
  -3  -1   4 269850. 12809.1   6
   3   1  -4 270489. 10168.7  16
  -3   1   4 284137. 12039.5   6
   3  -1  -4 288757. 10489.2  16
   3  -1  -4 286539. 9730.13   5
   3  -1  -4 239450. 9329.64  14
  -3   1   4 277072. 16143.2   8
  -3  -1   4 267797. 13621.1   8
   3   1  -4 233952. 9958.80   3
  -3   1   4 285511. 9403.76  13
  -3  -1   4 278066. 11621.2  13
   3  -1  -4 274113. 9373.30   7
  -3   1   3 71633.7 4337.35  17
  -3   1   3 68514.2 5622.14   6
   3   1  -3 51526.9 4931.35   3
   3   1  -3 61982.8 4560.97  16
   3  -1  -3 66917.4 4681.66  16
  -3  -1   3 65692.5 6141.06   6
  -3  -1   3 55097.9 6454.33  15
   3  -1  -3 68048.1 4199.84   5
   3  -1  -3 53037.8 4283.28  14
  -3   1   3 59039.1 9133.92   8
  -3  -1   3 65013.9 8217.63   8
  -3   1   3 72803.6 4837.56  13
  -3  -1   3 68219.4 6355.04  13
   3  -1  -3 67669.4 4633.45   7
  -3  -1   2 486996. 11025.7   1
  -3   1   2 490735. 10511.6   1
  -3   1   2 523563. 12001.8  17
  -3  -1   2 501974. 17199.6   6
   3   1  -2 490430. 12313.5  16
   3  -1  -2 498413. 11797.8  16
  -3   1   2 508364. 14691.9   6
   3  -1  -2 396450. 12230.9  14
  -3   1   2 361432. 38052.1   8
  -3  -1   2 314636. 32294.6   8
   3   1  -2 459693. 11936.2   1
   3  -1  -2 482818. 12791.2   7
   3  -1  -2 485601. 11828.2   1
   3  -1  -1 93857.3 5347.04   1
  -3  -1   1 95824.4 5253.13   1
  -3  -1   1 99024.8 7548.95   6
  -3   1   1 98694.4 6357.48   6
  -3   1   1 88797.6 6612.33  11
   3   1  -1 97293.4 5379.99  16
  -3   1   1 93908.2 4904.83   1
   3  -1  -1 93411.6 4808.80  16
   3  -1  -1 80049.2 5555.63  14
   3   1  -1 99273.0 5855.66   1
   3  -1  -1 88590.8 5671.34   7
  -3  -1   0 172711. 9515.59   6
  -3   1   0 183177. 8657.57   6
  -3   1   0 177381. 8765.12  11
   3  -1   0 177470. 8825.76  14
   3   1   0 175398. 7621.13  17
   3   1   0 190176. 7813.97  16
   3  -1   0 181879. 8489.70   7
  -3  -1   0 173511. 8910.57  11
   3  -1   1 11667.9 2266.91   7
  -3  -1  -1 11600.8 2340.73   6
  -3  -1  -1 12872.9 1745.52  12
  -3   1  -1 14841.9 2662.70   6
   3   1   1 14588.8 2215.66  16
  -3  -1  -1 14421.6 2447.16  11
   3   1   1 12607.9 2203.19  17
  -3   1  -1 11968.5 2298.00  11
   3  -1   1 12923.8 2525.37  15
   3  -1   1 13245.1 2434.18  14
   3   1   1 12949.5 2308.57   7
   3  -1   2 8933.85 2140.48   7
  -3  -1  -2 8442.52 1483.53  12
  -3  -1  -2 7047.44 1789.46  11
  -3   1  -2 6265.45 1615.15   6
   3   1   2 7032.61 1702.75  17
  -3   1  -2 7121.05 1653.19  11
   3  -1   2 6682.10 1812.09  15
  -3   1  -2 6360.30 1278.12  10
   3   1   2 12856.1 2445.52   7
   3  -1   3 9538.26 2365.98   7
  -3  -1  -3 11285.3 2205.94  12
  -3  -1  -3 9653.19 2106.49  11
  -3   1  -3 10836.9 2081.09  11
   3  -1   3 10561.7 2271.55  15
   3   1   3 8080.32 1977.57  17
  -3   1  -3 8506.82 1570.20  10
  -3  -1  -4 90167.1 6429.78  12
   3  -1   4 87051.5 6987.33  15
  -3   1  -4 87178.8 6477.25  11
  -3  -1  -4 88407.4 6342.44  11
  -3   1  -4 88550.1 5725.00  10
   3   1   4 87735.3 6912.53  17
   3  -1   4 92524.6 7207.43  17
  -3  -1  -4 95593.5 5665.84  10
  -3  -1  -5 16749.1 2698.79  10
  -3   1  -5 14988.4 2612.71  12
  -3  -1  -5 15449.5 2860.54  12
  -3   1  -5 14059.6 2620.75  11
   3  -1   5 12736.2 2872.33  15
  -3   1  -5 15140.6 2473.27  10
   3   1   5 16185.6 3337.24  17
   3   1   5 6557.12 4651.95   9
   3  -1   5 7858.46 3462.78   9
  -3  -1  -6 38876.0 4724.26  12
  -3   1  -6 41727.6 4954.14  12
   3  -1   6 40212.7 5704.03  15
  -3  -1  -6 47156.1 5000.60  10
  -3   1  -6 42362.9 4738.62  10
   3   1   6 19064.5 6736.40   9
   3  -1   6 11320.5 4566.86   9
   3  -1   6 44460.6 6535.94  13
  -3  -1  -7 3836.92 1664.35  12
  -3   1  -7 4683.34 2134.41  12
   3  -1   7 3058.15 1211.28  15
  -3  -1  -7 3951.35 1514.06  10
  -3   1  -7 2297.61 1344.96  10
   3   1   7-308.210 2703.09   9
   3  -1   7 2945.01 2520.54   9
   3  -1   7 2548.52 1806.71  13
  -3  -1  -8 2984.57 1455.96  12
  -3   1  -8 4116.56 1586.38  12
  -3  -1  -8 3243.79 1144.96  10
  -3   1  -8 6786.20 2384.77  10
   3  -1   8 2365.52 2941.27   9
  -3   2   9 10740.6 3241.35   2
   3   2  -9 7035.85 1940.89   3
   3   2  -9 7432.21 2073.72   5
   3  -2  -9 7759.78 2690.73   5
  -3  -2   9 10191.9 3521.82  13
  -3   2   8 16878.2 3689.29   2
   3   2  -8 15343.2 3029.40   3
   3   2  -8 14063.5 2930.32   5
   3  -2  -8 14743.9 3617.01   5
  -3  -2   8 19550.1 4002.53  13
   3   2  -7 41140.2 4792.45   3
   3  -2  -7 39322.0 4972.58  16
   3  -2  -7 45376.0 5407.47   5
  -3   2   7 41113.6 5388.84   2
  -3  -2   7 40541.2 5337.65  13
   3   2  -6 40552.8 4587.95  16
   3  -2  -6 40884.2 4879.04  16
   3   2  -6 38482.5 4270.43   3
   3  -2  -6 42242.1 4875.60   5
  -3  -2   6 39844.4 5297.34   2
  -3   2   6 41520.4 5127.09   2
   3  -2  -6 42261.7 4632.64  14
  -3  -2   6 41633.0 4896.23  13
   3   2  -5 39816.3 4309.19   3
  -3  -2   5 43983.7 5544.29   6
   3   2  -5 40863.3 4242.50  16
   3  -2  -5 44447.2 4668.09   5
  -3   2   5 46220.5 4987.71   2
   3  -2  -5 38820.6 4221.21  14
  -3   2   5 38082.8 5756.15   8
  -3  -2   5 42587.5 4851.97  13
  -3  -2   4 10406.7 2509.49   6
   3   2  -4 8960.25 1933.72   3
   3  -2  -4 7492.06 1689.84   5
   3   2  -4 8087.50 1733.42  16
   3  -2  -4 7386.14 1760.30  14
  -3   2   4 7246.98 2875.83   8
  -3  -2   4 8771.29 2304.96   8
  -3  -2   4 8860.97 2147.98  13
  -3  -2   3 1898.18 980.508   6
  -3   2   3 684.733 334.520   6
   3   2  -3 2213.46 908.949  16
   3   2  -3 774.836 229.677   3
   3  -2  -3 2160.28 904.763   5
  -3  -2   3 2919.07 1443.49  15
  -3   2   3 1271.44 662.804  17
   3  -2  -3 1399.91 790.818  14
  -3   2   3 790.214 629.997   8
  -3  -2   3 3857.48 1775.27   8
  -3  -2   3 1754.51 1367.71  13
   3  -2  -3 1703.81 707.942   7
   3  -2  -2 66482.2 4306.34   1
  -3   2   2 68654.6 4551.99  17
  -3   2   2 67365.8 6173.92  11
  -3  -2   2 62502.5 4437.36   1
  -3  -2   2 65063.8 6738.67   6
  -3   2   2 69926.8 5050.78   6
   3   2  -2 67096.5 4716.27  16
  -3   2   2 69592.4 3971.83   1
   3  -2  -2 61296.6 5298.89  14
   3   2  -2 64733.4 4657.32   1
  -3   2   2 56618.4 13637.8   8
  -3  -2   2 61424.3 11681.9   8
   3  -2  -2 66433.0 4864.07   7
  -3  -2   2 65980.6 4250.16   1
  -3  -2   1 151288. 10120.4   6
  -3   2   1 156847. 7567.48   6
  -3   2   1 150414. 6895.54  17
  -3   2   1 156309. 8539.17  11
   3   2  -1 154870. 7211.45  16
   3  -2  -1 152693. 6163.58  16
   3  -2  -1 155136. 8713.68  14
   3   2  -1 152573. 6581.53  17
   3  -2  -1 155896. 7623.08   7
  -3  -2   0 308294. 8474.87  12
  -3  -2   0 310946. 13424.2   6
  -3   2   0 313142. 10251.7  17
  -3   2   0 322198. 10768.4   6
   3   2   0 316362. 10134.4  17
  -3   2   0 322942. 11692.4  11
   3  -2   0 313435. 8157.26  16
   3  -2   0 309472. 11233.9  15
   3   2   0 322418. 10822.5  16
   3  -2   0 307994. 11400.3   7
   3  -2   0 310201. 12825.5  14
   3  -2   1 223982. 9728.06  15
  -3  -2  -1 230059. 8071.63  12
  -3   2  -1 215577. 8894.49   6
   3   2   1 227279. 9125.71  17
   3   2   1 246758. 10331.5  16
   3  -2   1 230015. 11995.8  14
  -3   2  -1 224275. 9751.89  11
   3  -2   1 223306. 10373.4   7
   3   2   2 214451. 9453.12  17
  -3  -2  -2 221297. 8763.17  12
  -3   2  -2 196207. 8545.34   6
   3  -2   2 219346. 10034.5  15
  -3  -2  -2 207408. 9600.80  11
  -3   2  -2 230353. 8559.47  10
   3   2   2 213736. 9897.73   7
   3  -2   2 215180. 10990.5   7
  -3   2  -2 210907. 9623.67  11
  -3  -2  -3 94749.2 6105.86  12
  -3  -2  -3 84741.3 6159.09  11
  -3   2  -3 86972.0 6371.55  11
   3  -2   3 84522.8 6657.14  15
  -3   2  -3 91385.9 5564.17  10
   3   2   3 89692.0 6636.61  17
   3  -2   3 84361.0 7390.67   7
  -3  -2  -4 30301.8 3730.49  12
   3   2   4 30244.6 4185.41  17
   3  -2   4 32313.6 4301.32  17
  -3   2  -4 30400.8 3819.05  11
   3  -2   4 27786.5 4013.68  15
  -3   2  -4 29944.6 3553.68  10
   3  -2   4 15261.5 4499.28   9
  -3  -2  -5 4382.36 1361.18  12
  -3   2  -5 4415.50 1433.98  11
   3  -2   5 4437.16 1602.24  15
  -3  -2  -5 5946.87 1629.66  10
  -3   2  -5 4427.60 1109.01  10
   3  -2   5 419.815 1533.79   9
   3   2   5 3785.18 1875.10  17
   3  -2   5 6809.03 2330.09  13
  -3  -2  -6 1141.82 1240.77  12
  -3   2  -6-3.96681 1026.18  12
   3  -2   6 863.533 887.916  15
  -3  -2  -6 1025.32 1339.75  10
  -3   2  -6 124.423 542.028  10
   3   2   6-1310.94 1358.82   9
   3  -2   6 2587.50 2332.16   9
   3  -2   6-542.829 875.993  13
  -3  -2  -7 329.414 587.079  12
  -3   2  -7 921.036 633.915  12
   3  -2   7 99.8181 1278.47  15
  -3  -2  -7 983.597 234.015  10
  -3   2  -7 178.733 812.098  10
   3   2   7 1350.19 2771.83   9
   3  -2   7 1286.02 1209.33   9
   3  -2   7 5333.80 2817.26  13
  -3  -2  -8 2955.60 1323.46  12
  -3   2  -8 3554.68 1344.37  12
  -3  -2  -8 5130.71 1916.29  10
  -3   2  -8 4919.93 2197.20  10
   3   2   8 1136.95 4055.95   9
   3  -2   8 6279.04 2617.07  13
   3   3  -9 3337.22 1649.41   3
   3   3  -9 1524.89 466.336   5
   3  -3  -9 1126.17 1375.71   5
  -3  -3   9 4443.58 1565.45  13
  -3   3   9 3769.86 1367.53   2
  -3   3   8 659.333 750.839   2
   3   3  -8-599.100 939.919   3
   3   3  -8-2040.66 1635.58   5
   3  -3  -8-233.694 1360.41   5
  -3  -3   8-1564.54 1868.72  13
  -3   3   7 1246.12 52.2071   2
   3   3  -7 1899.51 623.190   3
   3  -3  -7 630.346 1124.84   5
   3  -3  -7 721.998 897.821  14
  -3  -3   7 1107.18 1338.33  13
   3   3  -6 9449.41 2226.40   3
   3   3  -6 9373.36 2170.12  16
   3  -3  -6 11134.1 2820.36   5
   3  -3  -6 9368.31 2298.51  14
  -3  -3   6 9377.08 2386.14  13
  -3   3   6 7347.94 1960.27   2
   3   3  -5 96279.4 6664.13  16
   3   3  -5 95280.2 6787.76   3
   3  -3  -5 112173. 7761.51   5
  -3   3   5 100963. 7278.66   2
   3  -3  -5 100239. 7053.11  14
  -3   3   5 96076.2 9619.24   8
  -3  -3   5 94927.0 8124.07  13
  -3  -3   5 98485.4 8549.72   6
   3   3  -4 61404.1 5031.91  16
  -3  -3   4 66003.3 7045.87   6
  -3   3   4 69319.0 5548.09   2
   3  -3  -4 72692.7 5661.45   5
  -3  -3   4 62630.8 6826.16  15
   3  -3  -4 60814.0 5459.35  14
  -3   3   4 75172.8 8712.76   8
  -3  -3   4 58613.4 6707.34  13
   3   3  -4 63541.6 5429.51   3
  -3   3   3 340729. 10811.9  17
  -3  -3   3 293708. 15538.2   6
   3   3  -3 305269. 12299.9   3
   3   3  -3 304569. 10984.0  16
   3  -3  -3 344152. 11532.5   5
  -3  -3   3 288718. 15614.6  15
  -3  -3   3 285219. 10121.1   1
   3  -3  -3 280097. 11719.0  14
  -3   3   3 317974. 20865.7   8
  -3  -3   3 337382. 13447.1   8
  -3   3   3 311276. 11250.0   6
  -3  -3   3 264398. 16681.0  13
   3  -3  -3 328829. 10733.3   7
  -3  -3   2 105036. 9460.20   6
   3   3  -2 116500. 5520.66  17
  -3   3   2 113561. 6379.24   6
   3  -3  -2 132724. 6804.08   5
  -3   3   2 116989. 5410.92   1
   3  -3  -2 99625.1 7554.04  14
  -3   3   2 126955. 8167.63  11
  -3   3   2 111436. 16342.4   8
  -3  -3   2 134323. 12435.3   8
   3   3  -2 114483. 6598.95  16
   3  -3  -2 118278. 6610.76   7
   3  -3  -2 112941. 5414.18  12
  -3   3   2 125324. 6596.73  17
  -3  -3   1 205697. 12690.1   6
  -3   3   1 207407. 8445.78  17
  -3   3   1 201893. 7997.03   6
  -3   3   1 214213. 9644.83  11
   3   3  -1 201709. 8883.60  16
   3   3  -1 193560. 7724.44  17
   3  -3  -1 190673. 10786.5  14
   3  -3  -1 203908. 9060.66   7
   3  -3  -1 190996. 7392.20  12
  -3  -3   0 25458.9 2600.83  12
  -3  -3   0 26063.5 4127.25   6
  -3   3   0 26215.1 2811.66   6
  -3   3   0 25615.5 3213.81  11
   3   3   0 28991.4 3535.69  16
   3   3   0 25059.7 2941.03  17
   3  -3   0 24777.2 3028.09  15
   3  -3   0 26333.5 4020.72  14
  -3   3   0 24671.0 2888.26  17
   3  -3   0 24474.4 3330.07   7
   3  -3   1 3255.61 1372.15   7
  -3   3  -1 4391.60 1214.09  17
  -3  -3  -1 3442.37 1113.61  12
   3   3   1 2952.14 1042.29  17
  -3   3  -1 2872.79 880.747   6
   3   3   1 3959.32 1361.18  16
  -3   3  -1 2388.81 1021.32  11
   3  -3   1 3801.71 1130.65  15
   3  -3   1 2721.44 1544.71  14
   3  -3   2 5199.28 1707.82   7
  -3  -3  -2 7541.22 1653.43  12
   3   3   2 7281.38 1797.88  17
  -3   3  -2 6476.62 1600.94  11
   3   3   2 6890.62 2082.29  16
   3  -3   2 6089.28 1655.51  15
   3  -3   2 7100.18 2439.31  14
  -3  -3  -3 46451.6 4429.47  12
  -3   3  -3 47454.6 4688.73  11
   3  -3   3 47980.8 4870.53  15
  -3   3  -3 46511.6 4350.59  10
   3   3   3 48181.9 5018.46  17
  -3  -3  -4 34162.5 4045.59  12
   3   3   4 26463.4 3999.16  17
  -3   3  -4 27604.4 3758.36  11
  -3   3  -4 28663.0 3497.85  10
   3  -3   4 31360.1 4575.16  13
   3  -3   4 29554.2 4197.23  15
  -3  -3  -5 49956.2 5318.22  12
   3   3   5 45670.8 5555.70  17
  -3   3  -5 45152.1 5176.55  11
   3  -3   5 46920.6 5587.81  15
  -3   3  -5 44286.3 4820.27  10
   3  -3   5 50591.7 6076.90  13
  -3  -3  -6 18328.1 3543.29  12
  -3   3  -6 15840.5 3309.62  11
   3  -3   6 15021.5 3691.37  15
  -3   3  -6 14825.6 3005.26  10
   3   3   6 11100.7 6658.98   9
   3  -3   6 8121.07 4300.97   9
   3  -3   6 13554.8 3068.58  13
  -3  -3  -7 11439.1 2897.47  12
  -3   3  -7 9997.61 2821.47  12
   3  -3   7 12768.6 3344.38  15
  -3   3  -7 10186.4 2845.52  10
   3   3   7 3788.51 1337.71   9
   3  -3   7 7050.39 1797.90  13
  -3  -3  -8 5909.79 2498.00  12
  -3   3  -8 3502.25 1635.20  12
   3  -3   8 547.303 1199.43  15
  -3   3  -8-1141.80 1785.28  10
   3   3   8-1133.21 2109.68   9
   3  -3   8 4591.62 2253.19  13
  -3   4   9-259.593 277.503   2
   3   4  -9 121.496 657.209   3
   3   4  -9 1537.35 937.829   5
   3  -4  -9-707.721 1015.19   5
  -3  -4   9 708.464 913.192  13
  -3   4   8 27399.3 4657.62   2
   3   4  -8 25835.4 4326.18   3
   3  -4  -8 23464.6 4954.24   5
   3  -4  -8 28927.0 4703.97  14
  -3  -4   8 22271.3 4704.10  13
  -3   4   7 1257.17 629.906   2
   3   4  -7 1019.28 938.479   3
   3  -4  -7 1400.17 1330.65   5
   3  -4  -7 784.641 1276.40  14
  -3  -4   7 3055.57 1739.83  13
   3   4  -6 75756.9 6512.51   3
   3  -4  -6 74936.1 7458.37   5
  -3   4   6 78745.3 6920.55   2
   3  -4  -6 77092.3 6782.21  14
  -3  -4   6 71963.0 7521.53  13
   3   4  -5 7966.33 1816.27   3
   3   4  -5 5377.59 1511.51  16
   3  -4  -5 6595.77 2106.02   5
   3  -4  -5 5572.45 1664.03  14
  -3   4   5 6750.40 2393.16   8
  -3   4   5 5806.31 1674.81   2
  -3  -4   5 4384.07 2054.89  13
  -3   4   4 36730.7 3767.23  17
   3   4  -4 32576.5 3821.43  16
  -3  -4   4 36423.4 5604.49  15
   3  -4  -4 35741.8 4558.43   5
  -3   4   4 32951.1 3847.85   2
   3  -4  -4 34334.4 4156.90  14
  -3  -4   4 34222.3 5242.38   6
  -3   4   4 33634.6 5786.94   8
   3   4  -4 33878.3 3815.70   4
  -3  -4   4 29328.1 5217.64  13
   3   4  -4 30069.4 3817.56   3
  -3   4   3 13287.7 2137.21  17
  -3  -4   3 11699.9 3688.58   6
   3   4  -3 11651.2 2193.58  16
   3   4  -3 12841.6 2369.79   3
  -3  -4   3 13373.9 3345.95  15
   3  -4  -3 14800.2 2756.50   5
   3  -4  -3 11081.0 2420.70  14
   3   4  -3 12453.9 2283.73   4
  -3   4   3 14562.0 4074.62   8
   3  -4  -3 14043.7 2263.95   7
  -3  -4   3 9484.21 3094.65  13
  -3   4   2 47980.7 3887.07   6
  -3  -4   2 42691.3 6734.01   6
  -3   4   2 48194.1 4299.07  17
  -3  -4   2 46085.6 6231.61  15
   3   4  -2 49286.6 4675.73  16
   3  -4  -2 46302.4 5346.05  14
  -3   4   2 47317.1 9014.43   8
   3  -4  -2 48228.8 4462.63   7
   3  -4  -2 46936.3 3868.51  12
  -3   4   1 4989.47 1369.86  17
   3  -4  -1 4897.98 1400.26   7
   3  -4  -1 3990.35 1193.15  12
   3   4  -1 3604.27 1196.95  17
  -3   4   1 3830.06 1051.83  11
   3   4  -1 4084.94 1076.58  16
  -3   4   1 4392.86 1137.71   6
   3  -4  -1 5773.98 2067.63  14
  -3  -4   1 5972.06 2340.21   6
  -3  -4   0 334664. 10921.0  12
  -3  -4   0 364394. 15896.1   6
  -3   4   0 312337. 11254.1  17
   3   4   0 326332. 11160.3  17
   3   4   0 341021. 13209.5  16
  -3   4   0 324283. 11404.0  11
  -3   4   0 315810. 9292.49   6
   3  -4   0 385060. 17842.0  14
   3  -4   0 331474. 12800.8   7
   3  -4   0 313667. 10910.2  15
   3  -4   1 2873.06 1153.21   7
  -3  -4  -1 3678.70 1147.70  12
   3   4   1 4081.74 1308.96  17
   3   4   1 4320.99 1668.49  16
  -3   4  -1 4880.31 1384.23  11
   3  -4   1 3858.54 1360.70  15
  -3   4  -1 3765.01 1078.05  17
   3  -4   1 4175.14 2372.58  14
  -3  -4  -2 281632. 10777.4  12
  -3   4  -2 254144. 10434.0  17
   3   4   2 269920. 11532.7  17
  -3   4  -2 269881. 11068.3  11
   3  -4   2 275365. 11417.8  15
  -3  -4  -3 8810.47 2065.36  12
   3   4   3 8199.13 2300.74  17
   3  -4   3 7775.74 2282.24  15
  -3   4  -3 8086.80 1820.14  11
  -3  -4  -4 48092.4 5017.70  12
   3   4   4 48003.1 5422.97  17
   3  -4   4 46898.4 5304.59  15
  -3   4  -4 49623.9 5038.27  10
  -3   4  -4 48415.6 5199.65  11
  -3  -4  -5 864.259 301.138  12
   3   4   5 2631.27 1185.08  17
  -3   4  -5 1456.91 694.040  11
   3  -4   5 2883.48 1283.80  15
  -3   4  -5 2900.09 1197.00  10
  -3  -4  -6 1760.75 1014.76  12
   3   4   6-789.450 1537.99  17
  -3   4  -6-626.213 437.271  11
   3  -4   6-613.058 1935.91  15
  -3   4  -6-1228.16 987.663  10
   3   4   6 1294.22 3299.09   9
  -3  -4  -7 156.788 1203.46  12
   3  -4   7 518.902 1162.67  15
  -3   4  -7 516.208 728.330  10
   3   4   7 2075.22 4513.94   9
  -3   4  -8 3940.18 1789.75  12
   3  -4   8 4213.47 1980.64  15
  -3   4  -8 2549.43 1601.74  10
   3  -5  -9 6031.47 2896.57  14
  -3   5   8 586.512 180.314   2
   3   5  -8 617.442 1035.77   3
   3  -5  -8 877.289 1338.48  14
  -3  -5   8-2045.17 2100.77  13
  -3   5   7 770.547 870.333   2
   3   5  -7 412.206 372.539   3
   3  -5  -7 708.163 1176.72   5
   3  -5  -7 467.385 851.444  14
  -3  -5   7-274.537 1004.99  13
  -3   5   6 1187.12 1022.50   2
   3   5  -6 1446.57 1015.18   3
   3  -5  -6 397.380 1018.04   5
   3  -5  -6 336.507 840.909  14
  -3  -5   6 943.253 1100.36  13
   3   5  -5 74893.4 6230.88   3
  -3  -5   5 70293.8 8201.39  15
   3  -5  -5 87303.7 8110.23   5
  -3   5   5 71491.8 6131.01   2
   3   5  -5 74449.7 6317.56  16
   3  -5  -5 74265.1 6927.93  14
  -3   5   5 77211.6 8406.27   8
   3   5  -5 74369.0 6168.49   4
  -3  -5   5 61712.7 7677.06  13
   3   5  -4 13455.4 2525.11   4
   3   5  -4 11274.2 2421.32  16
   3   5  -4 11388.1 2417.67   3
  -3  -5   4 10060.2 3103.04  15
  -3   5   4 11780.6 2234.76  17
   3  -5  -4 7241.72 2067.82  14
  -3   5   4 11718.7 3559.06   8
  -3   5   4 8219.31 1768.39   2
  -3  -5   4 7719.65 2226.78  13
  -3   5   3 307051. 11773.3  17
   3   5  -3 307143. 13053.9   3
   3   5  -3 291885. 12158.4  16
  -3  -5   3 284304. 15864.7  15
  -3   5   3 285763. 10409.1   2
   3  -5  -3 302462. 13909.1  14
   3   5  -3 302491. 11769.9   4
   3  -5  -3 312863. 11228.6   7
  -3   5   2 18911.1 2862.79  17
  -3  -5   2 16251.3 4447.16   6
   3   5  -2 20683.3 3221.03  16
  -3  -5   2 18911.3 3995.28  15
   3  -5  -2 17687.8 3397.23  14
   3   5  -2 21266.5 3041.12   4
  -3   5   2 21659.1 5683.12   8
   3  -5  -2 19646.4 2868.04   7
   3  -5  -2 17072.4 2684.85  12
  -3  -5   1 314064. 17882.4   6
  -3   5   1 269172. 10965.4  17
   3   5  -1 262085. 10242.2  17
  -3   5   1 287566. 10852.8  11
   3   5  -1 282425. 12301.1  16
  -3   5   1 274866. 21522.6   8
   3   5  -1 275181. 10761.6   4
  -3   5   1 258016. 8480.66   6
   3  -5  -1 277304. 11588.1   7
   3  -5  -1 271756. 10814.8  12
   3  -5   0 899.397 489.936  12
  -3  -5   0 1445.06 819.794   6
  -3   5   0 1121.91 734.911  17
   3   5   0 1819.87 1425.64  16
  -3   5   0 1733.19 1049.01  11
   3  -5   0 1882.35 852.516  15
   3   5   0 2133.39 928.075  17
   3  -5   0 1741.46 1082.81  14
  -3  -5   0 2031.05 782.955  12
  -3  -5  -1 12008.4 2201.07  12
   3   5   1 12846.4 2900.70  16
   3   5   1 9715.47 2074.63  17
  -3   5  -1 10724.1 2264.11  11
   3  -5   1 10890.8 2105.23  15
   3  -5   1 14424.6 3631.42  14
  -3   5  -1 12190.5 2361.00  17
  -3  -5  -2 4917.72 1687.98  12
   3   5   2 4019.57 1764.70  16
  -3   5  -2 2811.75 1025.64  17
  -3   5  -2 3045.06 1232.46  11
   3  -5   2 4099.85 1524.68  15
   3  -5   2 806.810 757.521  14
   3   5   2 3400.94 1136.49  17
  -3  -5  -3 64579.9 5814.40  12
   3   5   3 62726.8 6128.39  17
  -3   5  -3 62997.5 5742.41  11
   3  -5   3 61921.7 5841.16  15
  -3  -5  -4 5734.49 1870.69  12
   3   5   4 7076.23 2033.06  17
  -3   5  -4 6436.23 1882.28  11
   3  -5   4 5798.93 2399.97  15
  -3  -5  -5 87917.8 7580.89  12
   3   5   5 86325.6 7997.62  17
  -3   5  -5 84507.6 7424.77  11
  -3   5  -5 77272.7 7057.90  10
   3  -5   5 82349.9 7868.53  15
  -3  -5  -6 3126.83 2176.61  12
   3   5   6 91.1647 260.362  17
  -3   5  -6 3373.35 1595.02  11
   3  -5   6 382.999 672.119  15
  -3   5  -6 1132.69 1294.59  10
   3   5   6 2069.60 1068.25   9
  -3  -5  -7 24345.4 4526.90  12
  -3   5  -7 19164.8 3844.39  11
   3  -5   7 15640.5 3865.14  15
  -3   5  -7 18719.3 4023.31  10
   3   5   7 19315.0 10221.3   9
  -3  -5  -7 24500.1 4075.36  14
  -3   6   8 12749.0 3324.99   2
   3   6  -8 13219.8 3263.10   3
   3  -6  -8 12942.0 3424.35  14
  -3  -6   8 9056.66 3211.22  13
  -3   6   7 12858.7 2906.77   2
   3   6  -7 10645.6 2569.32   3
   3  -6  -7 12219.1 3094.28  14
  -3  -6   7 10254.8 3645.55  13
   3   6  -6 38050.7 4864.37   3
  -3   6   6 33647.3 4576.41   2
   3  -6  -6 36594.6 5382.32  14
  -3  -6   6 28798.5 5198.94  13
   3   6  -5 19085.9 3436.82  16
   3   6  -5 17510.7 3093.51   3
  -3  -6   5 18940.6 4364.29  15
  -3   6   5 23285.0 3602.38   2
   3  -6  -5 17368.8 3375.18  14
  -3   6   5 24367.6 4903.86   8
   3   6  -5 21323.9 3493.05   4
  -3  -6   5 18724.5 4549.48  13
   3   6  -4 18947.6 3283.62  16
  -3   6   4 18911.7 3082.84  17
   3   6  -4 20125.5 3192.85   3
  -3   6   4 17401.6 2760.69   2
  -3  -6   4 19133.4 4512.66  15
   3  -6  -4 18276.4 3642.93  14
  -3   6   4 22842.9 4381.56   8
   3   6  -4 19292.1 3167.40   4
  -3  -6   4 11702.1 3605.43  13
   3   6  -3 1300.63 1083.78   4
   3  -6  -3 670.350 366.202  12
  -3   6   3 542.995 154.169  17
   3   6  -3 1868.60 1425.63  16
   3   6  -3-364.744 1063.13   3
  -3  -6   3 2085.58 850.202  15
   3  -6  -3-1051.76 920.148  14
  -3   6   3-608.497 544.150   8
  -3   6   3 1692.85 1131.93   2
  -3  -6   3 1812.68 1222.41  13
   3   6  -2 8824.91 2052.94   4
   3  -6  -2 6819.47 1890.11  12
  -3   6   2 6722.07 1779.49  17
   3   6  -2 8528.84 2287.25  16
  -3  -6   2 6155.86 2454.62  15
   3  -6  -2 5647.37 2052.58  14
  -3   6   2 7404.39 2970.01   8
  -3  -6   1 48256.6 7120.51   6
  -3   6   1 34585.5 4121.07  17
   3   6  -1 36777.6 4053.92  17
   3   6  -1 38658.4 4796.61  16
  -3  -6   1 41450.5 5638.92  15
   3  -6  -1 47538.6 6497.88  14
  -3   6   1 39210.2 7353.44   8
   3   6  -1 36411.3 4075.10   4
   3  -6  -1 33041.0 4130.13  12
  -3  -6   0 135552. 10670.0   6
   3   6   0 99427.8 6939.80  17
  -3   6   0 103984. 6562.53  11
   3   6   0 122551. 9170.42  16
  -3   6   0 97537.9 6969.61  17
   3  -6   0 140981. 13302.9  14
   3   6   0 107430. 7076.41   4
   3  -6   0 99620.8 7539.04  12
  -3  -6  -1 102215. 7453.52  12
   3   6   1 98487.0 7044.99  17
   3   6   1 118029. 9400.40  16
  -3   6  -1 95671.6 6664.40  11
  -3   6  -1 96922.7 6845.22  17
   3  -6   1 93943.7 6479.56  15
  -3  -6  -2 113428. 7965.63  12
   3   6   2 102885. 7804.82  17
   3   6   2 150005. 11683.4  16
  -3   6  -2 100853. 7180.04  17
   3  -6   2 100693. 7305.20  15
   3  -6   2 148955. 15597.6  14
  -3   6  -2 104740. 7229.54  11
  -3  -6  -3 44493.4 5052.36  12
  -3   6  -3 34106.0 4216.01  17
   3   6   3 38931.3 4919.05  17
   3   6   3 54262.1 7948.02  16
  -3   6  -3 36295.4 4436.73  11
   3  -6   3 38356.2 4685.18  15
   3  -6   3 48325.6 9360.94  14
  -3  -6  -4 25844.1 4115.82  12
   3   6   4 23815.1 4039.22  17
  -3   6  -4 23437.6 3875.46  11
   3  -6   4 22970.0 3827.80  15
  -3  -6  -5 1561.05 962.536  12
   3   6   5 22.1047 593.118  17
  -3   6  -5 139.888 810.005  11
   3  -6   5-147.557 315.393  15
  -3  -6  -5 1861.95 903.654  14
  -3   6  -6 1659.23 1114.63  11
  -3  -6  -6-1879.28 866.432  12
   3  -6   6 1568.23 897.354  15
   3   6   6 110.589 4235.84   9
  -3  -6  -6-722.314 473.900  14
   3   6   6-170.195 278.082  17
  -3  -6  -7 2023.19 894.193  12
  -3   6  -7 440.141 458.195  11
   3  -6   7 4353.37 1836.95  15
   3   6   7 5930.68 4162.27   9
  -3  -6  -7 2204.42 1128.14  14
  -3   7   8-131.794 1057.01   2
   3   7  -8 322.795 665.260   3
   3  -7  -8-1229.78 1073.63  14
  -3  -7   8 424.963 1501.84  13
  -3   7   7 683.217 975.742   2
   3   7  -7 1962.18 1193.41   3
   3  -7  -7-1941.27 1015.26  14
  -3  -7   7-157.228 730.537  13
   3   7  -6 11473.3 2721.47   4
  -3   7   6 11407.7 2667.60   2
   3   7  -6 15666.1 3151.83   3
  -3  -7   6 12834.7 3911.33  15
   3  -7  -6 13146.4 3397.71  14
  -3  -7   6 13060.6 3972.14  13
   3   7  -5 15307.7 3041.19   4
  -3   7   5 14627.6 2850.26   2
   3   7  -5 18528.3 3470.91  16
   3   7  -5 16128.3 3065.11   3
  -3  -7   5 15560.7 4121.53  15
   3  -7  -5 19089.5 3825.65  14
  -3   7   5 17078.5 3882.08   8
  -3  -7   5 10356.8 3562.53  13
  -3   7   4 87621.3 7024.48  17
   3   7  -4 90631.2 7255.40   3
   3   7  -4 81849.4 7208.45  16
  -3  -7   4 79358.8 9180.08  15
  -3   7   4 83098.6 6276.25   2
   3  -7  -4 91165.5 8469.17  14
  -3   7   4 91983.9 8803.56   8
   3   7  -4 87429.5 7180.95   4
  -3  -7   4 60713.3 9129.28  13
   3  -7  -3 44642.2 5039.61  12
  -3   7   3 47011.9 5116.96  17
   3   7  -3 42587.5 5292.30  16
  -3  -7   3 46785.4 6621.68  15
   3  -7  -3 48776.0 6366.48  14
  -3   7   3 49460.5 6584.21   8
   3   7  -3 43363.5 4924.57   4
  -3  -7   3 26294.6 6533.19  13
   3  -7  -2 119088. 8437.79  12
  -3   7   2 125573. 8264.22  17
   3   7  -2 128287. 8991.52  16
  -3  -7   2 123734. 10567.2  15
   3  -7  -2 154106. 12173.6  14
  -3   7   2 131586. 11299.4   8
   3   7  -2 128281. 8191.28   4
  -3   7   1 26105.8 3670.74  17
   3   7  -1 25173.5 3495.61  17
  -3  -7   1 27989.5 4821.07  15
   3  -7  -1 36142.3 6098.74  14
   3   7  -1 26412.3 3671.64   4
  -3   7   1 28562.5 5423.80   8
   3   7  -1 27503.0 4315.15  16
   3  -7  -1 22815.6 3774.19  12
  -3  -7   0 34076.0 5489.34   6
  -3   7   0 27840.3 4059.61  17
   3   7   0 21468.1 3367.63  17
  -3   7   0 21908.2 3123.57  11
  -3  -7   0 22851.2 4220.78  15
   3  -7   0 32720.5 6789.31  14
   3   7   0 27797.2 4476.30  16
   3   7   0 24511.2 3501.78   4
   3  -7   0 20860.0 3685.80  12
   3  -7   1 1797.88 1489.28  12
  -3  -7  -1 2185.07 1271.74  12
  -3   7  -1 748.226 919.405  17
   3   7   1 1718.61 853.554  16
  -3   7  -1 223.778 631.756  11
   3  -7   1 2607.38 1197.00  15
   3  -7   1 3637.95 2550.64  14
   3   7   1 1364.79 902.400  17
   3   7   2 12745.4 3007.16  17
   3   7   2 17558.8 3738.85  16
  -3   7  -2 13320.6 2657.86  17
  -3   7  -2 10647.0 2166.50  11
  -3  -7  -2 12215.6 2513.32  12
   3  -7   2 13340.3 2673.90  15
   3  -7   2 19766.5 6707.59  14
  -3   7  -3 3679.58 1446.69  17
  -3  -7  -3 3523.11 1715.42  12
   3   7   3 4618.45 1709.02  17
   3   7   3 5697.22 2484.18  16
  -3   7  -3 4128.02 1787.83  11
   3  -7   3 3847.69 1661.33  15
   3  -7   3 8073.59 5579.21  14
  -3  -7  -4 50313.3 5865.32  12
   3   7   4 45976.5 6027.01  17
  -3   7  -4 44523.5 5588.15  11
   3  -7   4 42600.2 5550.64  15
   3   7   5 7016.66 2597.24  17
  -3  -7  -5 7572.01 2411.45  12
  -3   7  -5 5332.52 1890.76  11
   3  -7   5 4221.98 1793.23  15
   3   7   6 16881.0 4155.95  17
  -3  -7  -6 24304.3 4812.64  12
  -3   7  -6 17552.5 3763.76  11
   3  -7   6 20256.4 4385.78  15
  -3  -7  -6 22241.4 3732.47  14
  -3   7  -7 1627.30 980.051  11
   3   7   7 2411.98 1074.81   9
  -3  -7  -7 1455.78 1116.52  14
  -3   8   7 20518.4 3987.26   2
   3   8  -7 22197.9 4082.54   3
   3  -8  -7 22183.7 4754.77  14
  -3  -8   7 13005.5 3473.90  13
   3   8  -6 3463.72 1823.32   4
   3   8  -6 3754.56 1403.51   3
  -3  -8   6 2065.50 1423.33  15
   3  -8  -6 2912.30 1402.31  14
  -3  -8   6 1893.01 692.564  13
   3   8  -5 20530.1 3724.78   3
  -3  -8   5 18952.3 4755.97  15
  -3   8   5 23486.3 3604.12   2
  -3   8   5 21403.4 3722.92  17
   3  -8  -5 20455.9 4207.40  14
   3   8  -5 23566.2 4036.37   4
  -3  -8   5 15562.3 3752.51  13
   3   8  -4 1857.87 1277.53   4
  -3   8   4 1765.06 1268.31  17
   3   8  -4 241.776 591.874  16
   3   8  -4 1380.03 444.591   3
  -3  -8   4 3506.53 1903.76  15
   3  -8  -4 1144.00 922.782  14
  -3  -8   4 938.548 1754.30  13
   3   8  -3-291.192 192.850   4
   3  -8  -3 1308.71 852.066  12
  -3   8   3 2241.47 1088.02  17
   3   8  -3-356.374 980.754  16
  -3  -8   3 281.356 1494.78  15
   3  -8  -3 935.286 407.026  14
  -3  -8   3 141.596 1445.12  13
   3   8  -2-672.213 540.677   4
   3  -8  -2 613.412 780.809  12
  -3   8   2 829.304 961.067  17
   3   8  -2-403.781 386.027  16
  -3  -8   2 749.366 1470.49  15
   3  -8  -2 257.466 858.448  14
  -3   8   1 51214.5 5698.73  17
   3   8  -1 61130.5 6822.01  16
  -3  -8   1 52637.8 6686.09  15
   3   8  -1 56774.8 5574.57   4
   3  -8  -1 49967.2 6162.59  12
   3   8   0 6020.15 1831.81   4
   3  -8   0 1617.54 794.152  12
  -3   8   0 6374.76 2218.98  17
   3   8   0 5877.57 1892.47  17
   3   8   0 6406.54 2532.63  16
  -3   8   0 6661.57 1799.77  11
  -3  -8   0 9929.42 2819.06  15
   3  -8   0 7196.62 3685.65  14
  -3  -8  -1 102099. 8991.68  12
  -3   8  -1 85870.3 7358.02  17
   3   8   1 87775.5 7642.17  17
   3   8   1 112037. 10318.7  16
  -3   8  -1 86026.4 6694.48  11
   3  -8   1 82912.2 6739.86  15
  -3  -8  -1 95337.2 8567.65  15
   3   8   1 95020.4 7172.04   4
   3  -8   1 89845.4 8787.84  12
  -3  -8  -2 7684.58 2324.35  12
   3   8   2 8439.57 2477.07  17
   3   8   2 11710.7 3224.92  16
  -3   8  -2 8215.50 2283.36  17
  -3   8  -2 8237.82 2229.16  11
   3  -8   2 6507.71 2127.66  15
   3  -8   2 14242.3 5752.49  14
  -3  -8  -3 33853.2 5115.48  12
   3   8   3 30171.0 4756.33  17
  -3   8  -3 30688.0 4459.06  11
   3  -8   3 27745.8 4339.07  15
   3  -8   3 40984.3 10602.9  14
  -3  -8  -4 3649.77 1807.20  12
   3   8   4 2298.15 1262.58  17
  -3   8  -4 2985.25 1488.25  11
   3  -8   4 2402.48 1346.66  15
  -3  -8  -5 461.427 642.530  12
   3   8   5-1198.91 1179.84  17
  -3   8  -5-1569.81 584.548  11
   3  -8   5-2057.95 1966.86  15
  -3   8  -6 1591.42 1182.56  11
  -3  -8  -6 1008.12 776.839  12
   3   8   6 615.474 1907.76  17
   3   9  -7 531.882 191.062   3
  -3  -9   7 399.279 2206.27  15
   3  -9  -7 559.726 918.338  14
  -3  -9   7 1195.79 1057.83  13
  -3   9   7 211.917 1060.18   2
   3   9  -6 4667.23 1937.31   4
  -3   9   6 4578.87 1828.91   2
   3   9  -6 1502.32 1101.54   3
  -3  -9   6 1118.69 497.485  15
   3  -9  -6 2838.31 1521.19  14
  -3  -9   6 4196.36 2117.80  13
   3   9  -5 440.091 753.739   4
  -3   9   5 3432.58 1505.70  17
   3   9  -5 3676.75 1760.65   3
  -3  -9   5 3571.69 138.121  15
   3  -9  -5 3324.45 1203.91  14
  -3  -9   5 343.266 1765.84  13
  -3   9   4 46378.4 5633.51  17
   3   9  -4 53458.8 6007.67   3
   3   9  -4 49071.0 6135.78  16
  -3  -9   4 43410.0 7133.63  15
   3  -9  -4 59186.6 7227.93  14
   3   9  -4 49506.2 6026.35   4
  -3  -9   4 31037.0 6265.07  13
   3   9  -3 2676.05 738.259   4
   3  -9  -3 2268.98 1147.31  12
  -3   9   3 3773.16 1581.12  17
   3   9  -3 4357.97 2366.46  16
  -3  -9   3 2084.22 1720.30  15
   3  -9  -3 2854.96 1703.69  14
  -3  -9   3 269.886 1565.48  13
  -3   9   2 81732.2 7573.93  17
   3   9  -2 87179.0 8526.14  16
  -3  -9   2 79862.8 8890.90  15
   3   9  -2 88080.6 7559.48   4
   3  -9  -2 88686.8 8143.52  12
   3   9  -1-1045.82 1202.50   4
   3  -9  -1 446.851 1269.76  12
  -3   9   1 887.638 1526.73  17
   3   9  -1-1560.21 1002.59  16
  -3  -9   1-799.730 1224.82  15
   3  -9  -1-565.746 1618.39  14
  -3   9   0 25423.0 4068.12  17
   3   9   0 23480.0 3758.47  17
   3   9   0 33106.7 5263.84  16
  -3  -9   0 25744.3 4473.86  15
   3   9   0 24957.1 3901.60   4
   3  -9   0 25257.3 5033.34  12
   3  -9   1 3271.32 1279.16  12
   3   9   1 6416.87 2175.56  17
  -3   9  -1 5592.48 1708.99  17
   3   9   1 6309.10 2639.30  16
  -3   9  -1 4544.39 1501.60  11
  -3  -9  -1 5002.98 2259.41  15
   3  -9   1 12625.8 5077.82  14
  -3  -9  -1 5935.87 2233.67  12
   3   9   2 2365.94 1413.79  17
  -3   9  -2 1988.66 1293.34  17
   3   9   2 5794.46 2419.83  16
  -3   9  -2 574.032 632.005  11
   3  -9   2 3214.90 1775.05  15
  -3  -9  -2 2549.81 1532.41  15
   3  -9   2 6195.43 5894.86  14
  -3  -9  -3 1148.48 996.489  12
   3   9   3 5652.48 2060.65  17
  -3   9  -3 5480.37 1905.94  11
   3  -9   3 5978.79 2550.97  15
   3  -9   3 2499.21 2537.57  14
  -3  -9  -4 19175.6 3933.96  12
   3   9   4 19662.6 4077.30  17
  -3   9  -4 22936.7 4463.20  11
   3  -9   4 19392.8 3876.28  15
  -3  -9  -5 663.889 1151.23  12
   3   9   5 1413.50 1725.76  17
  -3   9  -5 640.007 1102.67  11
   3  -9   5-2811.50 2192.93  15
   3  10  -6 3853.49 1631.79   4
   3  10  -6 5007.71 1627.38   3
  -3 -10   6 3387.94 2689.86  15
   3 -10  -6 3462.97 2392.48  14
   3  10  -5 11041.2 2747.62   4
  -3  10   5 11175.5 2879.97  17
  -3 -10   5 8289.67 3834.42  15
   3 -10  -5 9361.48 2475.04  14
   3  10  -4 228.093 1173.09   4
   3 -10  -4 3578.39 1968.03  12
   3  10  -4 1524.47 1199.46  16
  -3  10   4 1922.68 1162.87  17
  -3 -10   4 2807.83 1496.97  15
   3 -10  -4 2148.26 720.223  14
   3  10  -3 2552.67 1535.18   4
   3 -10  -3 1193.54 1331.24  12
  -3  10   3 877.598 449.196  17
   3  10  -3 720.257 770.597  16
  -3 -10   3-1311.03 934.142  15
   3 -10  -3-240.111 2281.08  14
   3  10  -2 1933.18 1333.98   4
   3 -10  -2-247.171 1596.48  12
  -3  10   2 4561.19 2128.74  17
   3  10  -2 1439.20 552.862  16
  -3 -10   2 1180.14 1133.59  15
   3 -10  -2 3274.21 2008.93  14
   3  10  -1 18208.2 3500.27   4
   3 -10  -1 21081.9 4453.63  12
  -3  10   1 18389.6 3554.61  17
   3  10  -1 19708.2 4470.60  16
  -3 -10   1 21039.1 4529.69  15
   3 -10  -1 32563.3 6913.11  14
   3  10   0 12722.3 2848.41   4
   3 -10   0 12398.6 3304.97  12
   3  10   0 10633.4 2987.81  17
   3  10   0 15441.3 3824.60  16
  -3 -10   0 11863.2 2980.83  15
   3 -10   0 24578.9 7797.80  14
  -3  10   0 12300.1 3087.86  17
  -3 -10  -1 65781.1 8408.44  12
  -3  10  -1 52951.5 6395.60  17
   3  10   1 48948.3 6224.09  17
  -3  10  -1 53224.2 5676.24  11
  -3 -10  -1 53961.9 6713.42  15
   3  10   1 75319.5 8957.32  16
   3 -10   1 51979.5 7467.35  12
  -3 -10  -2 10214.4 3079.58  12
  -3  10  -2 9487.88 2454.18  17
   3  10   2 7953.24 2442.03  17
  -3  10  -2 6308.88 1658.86  11
   3 -10   2 7140.27 2352.91  15
  -3 -10  -3 36652.2 5885.14  12
   3  10   3 29571.4 5211.24  17
  -3  10  -3 26586.9 4527.56  11
   3 -10   3 21633.9 4122.52  15
  -3 -10  -4 1269.70 1335.84  12
   3  10   4-40.8562 1598.22  17
  -3  10  -4-228.715 648.345  11
   3 -10   4-1151.76 1683.68  15
   3  10   5 2282.12 1245.93  17
   3 -10   5 1746.18 1948.78  15
  -3  10  -5 5522.94 2456.45   4
   3  11  -5 3146.82 1798.25   4
  -3  11   5 3585.94 1568.64  17
  -3 -11   5 5042.51 3086.04  15
   3 -11  -5 5005.75 2323.65  14
   3  11  -4 3224.36 1755.19   4
   3 -11  -4 4766.05 2014.74  12
  -3 -11   4 3313.36 2076.22  15
  -3  11   4 3959.06 1977.50  17
   3 -11  -4 7053.36 2354.74  14
   3  11  -3 22708.2 4448.69   4
   3 -11  -3 22146.6 4568.04  12
  -3  11   3 21034.0 4039.44  17
   3  11  -3 24879.3 4932.88  16
  -3 -11   3 18512.9 4469.51  15
   3 -11  -3 23993.5 5347.23  14
   3  11  -2 11026.5 2659.61   4
   3 -11  -2 13106.8 4044.86  12
  -3  11   2 13394.2 3213.46  17
   3  11  -2 16084.0 4031.34  16
  -3 -11   2 17203.8 4006.04  15
   3 -11  -2 20217.4 5206.09  14
   3  11  -1 22838.6 3983.34   4
   3 -11  -1 19387.3 4597.33  12
  -3  11   1 18493.6 3676.56  17
   3  11  -1 21663.0 4658.83  16
  -3 -11   1 19167.7 4272.09  15
   3 -11  -1 26755.9 6905.03  14
   3  11   0 8338.59 2652.97   4
   3 -11   0 5730.47 2056.62  12
  -3  11   0 9957.43 3018.14  17
   3  11   0 5617.76 1596.45  17
   3  11   0 10701.3 3709.01  16
  -3 -11   0 6199.51 2466.69  15
   3 -11   0 16015.8 5286.34  14
   3 -11   1-799.143 1471.95  12
  -3  11  -1 900.588 880.032  17
   3  11   1 792.953 1631.16  17
   3  11   1-3360.39 2678.02  16
  -3 -11  -1-841.994 1602.08  15
   3 -11   1-5.53872 208.567  14
  -3 -11  -2 491.705 1332.66  12
   3  11   2-1455.89 1270.83  17
  -3  11  -2 386.350 343.778  11
  -3 -11  -3 2879.00 922.618  12
   3  11   3 5285.36 2274.78  17
  -3  11  -3 5309.44 2000.90  11
   3 -11   3 7477.67 2703.65  15
  -3 -11  -4 238.343 632.441  12
   3  11   4-1020.49 782.095  17
  -3  11  -4-472.108 227.862  11
   3 -11   4 2017.96 807.623  15
  -3  11  -4 990.769 358.171   4
   3  12  -4 3092.06 1869.28   4
   3 -12  -4-3439.62 2634.42  12
  -3  12   4 1857.16 1639.14  17
   3 -12  -4-2522.29 2123.47  14
   3  12  -3-2384.58 1916.14   4
   3  12  -3-2739.10 1502.29  16
   3 -12  -3 1027.09 370.755  12
  -3  12   3-1059.99 618.082  17
  -3 -12   3-1228.74 366.256  15
   3 -12  -3-1016.81 1532.19  14
   3  12  -2 3559.69 1702.41   4
   3 -12  -2 6878.77 2295.60  12
  -3  12   2 5986.81 2201.67  17
   3  12  -2 4309.33 1768.09  16
  -3 -12   2 1555.00 1102.66  15
   3 -12  -2 6983.76 3815.86  14
   3  12  -1 3428.23 2389.40   4
   3 -12  -1 387.422 1546.97  12
  -3  12   1 939.854 1502.72  17
   3  12  -1-380.942 2058.33  16
  -3 -12   1 974.310 1012.57  15
   3 -12  -1 6885.50 3740.95  14
   3 -12   0 24365.2 5538.36  12
   3  12   0 26860.1 5695.07  16
  -3 -12   0 22794.0 4747.86  15
  -3  12   0 22571.1 4397.37  17
   3 -12   1 482.485 2444.69  12
  -3  12  -1 2007.71 1827.59  17
   3  12   1 1108.07 418.038  17
  -3 -12  -2 18147.1 4454.79  12
   3  12   2 17108.6 4149.18  17
  -3  12  -2 17722.7 3699.19  11
  -3  12  -2 14721.8 3789.57   4
  -3  12  -3 2824.27 1412.22  11
   3 -13  -2 8166.76 4357.09  14
   3  13  -1 8334.65 2637.39   4
  -3 -13   1 4569.30 2384.69  15
  -3  13   0-1033.57 649.690  17
  -3 -13   0-176.890 930.759  15
  -3  13   0 1359.65 863.773   4
  -3  13  -1 1340.28 2223.34  17
   3  13   1 1516.19 1633.14  17
  -4   0   9-1216.05 1964.21   2
   4   0  -9 35.8372 474.152   5
  -4   0   9-1055.79 587.180  13
   4   0  -8 23900.1 4187.12  16
   4   0  -8 25653.3 4376.11   5
  -4   0   8 28867.9 4487.43  13
  -4   0   8 26953.2 5427.60   2
   4   0  -7 150.122 506.153  16
   4   0  -7 516.896 882.559   5
  -4   0   7 27.8617 1008.45   2
  -4   0   7-978.632 1283.97  13
   4   0  -6 67926.1 6207.85   3
   4   0  -6 95068.2 7482.97  16
   4   0  -6 82769.8 6606.81   5
  -4   0   6 66286.7 9168.26   8
  -4   0   6 90285.7 7346.78  13
  -4   0   5 610.876 1243.15   6
   4   0  -5-1160.72 1794.15  16
   4   0  -5 698.145 629.031   5
  -4   0   5 422.159 1264.52   8
  -4   0   5-1776.52 1315.41  13
  -4   0   4 58543.3 6575.65   6
   4   0  -4 56411.5 5096.53  16
  -4   0   4 47789.7 10014.2   8
  -4   0   4 58437.0 5969.66  13
  -4   0   3 343.463 910.980   6
   4   0  -3 201.474 158.111  16
  -4   0   3-710.505 2178.53   8
  -4   0   3-222.787 716.630  13
  -4   0   2 14173.5 3083.91   6
   4   0  -2 13270.8 2189.17  16
  -4   0   2 7296.06 6237.25   8
   4   0  -2 12237.0 2520.09   7
  -4   0   1 518.642 290.423   6
   4   0  -1 577.896 663.812  16
   4   0  -1 1629.46 626.480  14
   4   0  -1 431.427 266.442   7
  -4   0   0 186409. 10651.5   6
  -4   0   0 194825. 10832.5  11
   4   0   0 176051. 8141.90  16
   4   0   0 190886. 9297.34  14
   4   0   0 175659. 9580.13   7
  -4   0  -1 1029.22 1062.11   6
  -4   0  -1 611.444 752.928  11
   4   0   1-317.536 668.815   7
  -4   0  -2 194871. 8617.11  12
  -4   0  -2 165444. 9563.44   6
  -4   0  -2 186204. 10308.7  11
   4   0   2 184482. 10046.6  17
   4   0   2 200680. 11777.2   7
  -4   0  -3 503.253 681.724   6
  -4   0  -3 42.2550 566.442  12
   4   0   3-977.978 914.489  17
  -4   0  -3-717.970 902.914  11
  -4   0  -4 48963.7 4956.48  12
  -4   0  -4 40519.8 4982.56  11
   4   0   4 44244.9 5711.68  17
   4   0   5 477.701 745.145  17
  -4   0  -5-353.959 216.303  11
   4   0   5 844.300 1370.39   9
  -4   0  -5 1377.64 946.178  12
  -4   0  -6 1634.80 1192.29  12
   4   0   6 1289.49 2274.83   9
  -4   0  -7-1826.11 2085.83  12
   4   0   7 2299.95 2747.00   9
  -4   1   9 4862.30 3067.74   2
   4   1  -9 6125.30 2181.32   5
   4  -1  -9 6673.16 2570.48   5
  -4  -1   9 6766.07 2584.11  13
   4  -1  -8 217.863 983.145  16
   4   1  -8 455.565 1125.18   5
   4  -1  -8-682.247 409.235   5
  -4  -1   8-644.177 1109.26  13
  -4  -1   8 1138.89 1339.95   2
  -4   1   8 901.202 1547.88   2
   4   1  -7-659.026 292.822  16
   4  -1  -7-1921.97 1458.20  16
   4   1  -7-523.733 309.792   3
   4   1  -7-320.472 331.269   5
   4  -1  -7 210.729 796.241   5
  -4  -1   7 2180.56 1307.23   2
  -4   1   7 692.625 638.451   2
  -4  -1   7-921.865 1690.16  13
   4   1  -6 7269.36 2262.81  16
   4  -1  -6 5132.68 1669.66  16
   4   1  -6 6223.62 2066.54   3
   4  -1  -6 4978.31 1643.93   5
  -4   1   6 5417.22 2677.43   2
  -4   1   6 5636.97 3690.53   8
  -4  -1   6 4731.03 2225.73   8
  -4  -1   6 4425.01 1573.31  13
  -4   1   5 81010.5 7808.08   6
   4   1  -5 60162.8 5974.81   3
   4   1  -5 76111.0 6512.52  16
   4  -1  -5 77967.1 6560.88  16
   4  -1  -5 83386.0 6150.11   5
  -4  -1   5 72889.4 8189.62   6
  -4   1   5 63879.9 10000.4   8
  -4  -1   5 71274.0 9037.61   8
  -4  -1   5 81257.9 7607.02  13
  -4   1   4 36249.9 5037.18   6
   4   1  -4 30106.0 3866.51  16
   4  -1  -4 34822.4 4042.64  16
  -4  -1   4 33801.3 5273.15   6
   4  -1  -4 32791.7 3410.56   5
  -4  -1   4 34607.2 7423.49   8
  -4   1   4 26576.7 7824.62   8
  -4  -1   4 35355.1 5284.37  13
   4  -1  -4 28819.4 3573.65   7
  -4  -1   3 351643. 17085.4   6
  -4   1   3 345217. 14981.7   6
   4   1  -3 332799. 12119.5  16
   4  -1  -3 341226. 11879.2  16
  -4   1   3 276108. 37289.6   8
  -4  -1   3 243172. 29749.3   8
  -4   1   3 437789. 15777.1  13
  -4  -1   3 441122. 22238.5  13
   4  -1  -3 328909. 12338.1   7
  -4  -1   2 52229.2 6348.36   6
  -4   1   2 52096.5 5499.87   6
   4  -1  -2 46194.0 4215.19  16
   4  -1  -2 41332.1 4202.06  14
  -4   1   2 93310.4 31177.0   8
  -4  -1   2-2448.41 5560.02   8
   4   1  -2 48320.9 4438.39  16
   4  -1  -2 48147.8 4733.12   7
  -4   1   1 328136. 13712.5   6
  -4   1   1 352875. 15246.6  11
   4   1  -1 358722. 12044.2  16
   4  -1  -1 308762. 10220.7  16
   4  -1  -1 305473. 12222.9  14
  -4  -1   1 351970. 15926.2   6
   4  -1  -1 302684. 12324.5   7
  -4   1   0 18969.0 3167.28   6
   4   1   0 18522.8 2843.37  17
  -4   1   0 18224.4 3202.45  11
   4   1   0 20889.9 3010.88  16
   4  -1   0 16680.2 3046.04  14
   4   1   0 18087.0 2979.50   7
  -4  -1   0 18770.0 3286.15   6
   4  -1   0 18852.6 2996.31   7
  -4  -1  -1 34651.0 3443.89  12
  -4  -1  -1 34515.0 4468.31   6
  -4   1  -1 30947.7 4038.16   6
   4   1   1 32306.9 3805.28  17
  -4  -1  -1 33212.1 4438.19  11
  -4   1  -1 33924.9 4326.48  11
   4   1   1 31556.4 4325.95   7
   4  -1   1 32660.1 4485.25   7
  -4  -1  -2-41.4039 654.660   6
  -4   1  -2 428.997 1052.42   6
  -4  -1  -2 936.160 710.905  12
   4   1   2 888.099 784.525  17
  -4  -1  -2-1073.09 897.364  11
  -4   1  -2-797.253 721.163  11
   4  -1   2 2416.09 1175.85  15
   4   1   2 1108.47 1441.51   7
  -4  -1  -3 27574.9 3572.40  12
  -4   1  -3 24600.5 3630.93   6
   4   1   3 24668.7 4104.13  17
  -4  -1  -3 25967.8 3952.28  11
  -4   1  -3 25089.8 3842.70  11
   4  -1   3 25917.2 4287.97  15
   4  -1   3 23712.1 3928.29  17
  -4   1  -4 4463.37 1395.96  12
  -4  -1  -4 6791.17 2099.21  12
   4   1   4 4679.92 2220.66  17
   4  -1   4 3428.90 1445.01  17
  -4  -1  -4 4760.86 1434.36  11
  -4   1  -4 6378.67 1869.67  11
   4  -1   4 4636.66 1733.29  15
  -4  -1  -5 51011.0 5563.27  12
  -4   1  -5 48113.7 5446.67  12
   4   1   5 53826.1 6714.26  17
  -4   1  -5 49960.5 5760.98  11
   4  -1   5 51329.2 6670.22  15
  -4  -1  -6 4758.55 1639.49  12
  -4   1  -6 4394.52 2207.00  12
   4  -1   6 5031.24 1855.41  15
   4   1   6 1342.55 5179.42   9
   4  -1   6 4502.73 5333.79   9
  -4  -1  -7 17299.7 3786.64  12
  -4   1  -7 14884.8 3500.85  12
   4  -1   7 13470.5 3381.29  15
   4   1   7 253.857 2277.36   9
   4  -1   7 4797.67 2783.59   9
  -4   2   9 1832.87 1583.96   2
   4   2  -9 1350.95 710.146   3
   4   2  -9 2138.38 1822.10   5
   4  -2  -9 3047.25 2163.76   5
  -4  -2   9 4703.79 2730.60  13
   4  -2  -8 14841.1 3404.24  16
   4   2  -8 14085.1 3207.29   3
   4   2  -8 14741.8 3426.61   5
   4  -2  -8 15638.4 3696.65   5
  -4  -2   8 14610.8 3564.67  13
  -4   2   8 16090.2 4034.65   2
   4   2  -7 23220.9 3959.54  16
   4  -2  -7 23653.9 4129.11  16
   4   2  -7 20092.6 3618.56   3
   4  -2  -7 25550.0 4239.77   5
  -4  -2   7 25805.3 5156.60   2
  -4   2   7 24573.5 4670.14   2
  -4  -2   7 20194.6 3963.65  13
   4   2  -6 60537.5 6183.87   3
  -4  -2   6 69191.9 8692.14   6
   4   2  -6 65070.3 6249.38  16
   4  -2  -6 65893.8 6505.19  16
   4  -2  -6 66161.0 6260.25   5
  -4   2   6 71079.8 7446.59   2
  -4   2   6 48661.3 8776.42   8
  -4  -2   6 64413.3 7365.00  13
  -4  -2   5 42373.2 6688.35   6
   4   2  -5 35260.9 4537.38   3
   4   2  -5 42986.7 4725.65  16
   4  -2  -5 41112.9 4739.04  16
   4  -2  -5 45936.5 4713.53   5
  -4  -2   5 41161.2 6296.80   8
  -4  -2   5 38825.5 6030.19  13
  -4   2   5 34443.8 7591.64   8
  -4  -2   4 47989.2 7011.06   6
   4   2  -4 46260.8 4636.43  16
   4  -2  -4 50513.0 4813.47  16
   4  -2  -4 52470.9 4593.30   5
  -4   2   4 54416.1 5864.52   6
   4  -2  -4 40280.2 4457.42  14
  -4   2   4 54048.6 10845.8   8
  -4  -2   4 43515.2 7485.81   8
  -4  -2   4 57306.8 7639.61  13
   4  -2  -4 53671.5 4849.97   7
  -4  -2   3 2423.31 1232.40   6
  -4   2   3 3764.93 1147.80  17
  -4   2   3 4579.47 1683.39   6
   4   2  -3 3308.09 1174.88  16
   4  -2  -3 4074.17 1468.75  16
   4  -2  -3 1688.64 971.190  14
  -4   2   3 8142.84 7196.02   8
  -4  -2   3 3307.14 2590.63   8
   4  -2  -3 4318.76 1305.47   7
  -4   2   2 5926.01 1517.91  17
   4   2  -2 6485.54 1608.84  17
  -4  -2   2 6383.81 2519.25   6
  -4   2   2 4373.60 1414.83   6
  -4   2   2 5087.28 1810.47  11
   4   2  -2 5705.77 1588.32  16
   4  -2  -2 3152.21 1367.82  14
  -4   2   2 8883.46 5744.69   8
  -4  -2   2 11174.6 12935.9   8
   4  -2  -2 5279.14 1232.59  16
   4  -2  -2 4815.45 1594.38   7
  -4  -2   1 45588.8 6100.94   6
  -4   2   1 42366.2 4584.26   6
   4   2  -1 41810.5 4155.59  17
  -4   2   1 46279.0 5262.90  11
   4   2  -1 44946.9 4634.12  16
   4  -2  -1 40889.8 3713.48  16
   4  -2  -1 43944.3 4966.16  14
   4  -2  -1 45500.3 4785.26   7
  -4  -2   0 187737. 11427.4   6
  -4   2   0 173973. 9123.42   6
   4   2   0 172877. 8878.31  17
  -4   2   0 183803. 10245.6  11
   4   2   0 185507. 9468.69  16
   4  -2   0 193962. 11082.5  14
   4  -2   0 176409. 10030.1   7
  -4  -2  -1 107121. 6146.60  12
  -4  -2  -1 99036.5 8065.80   6
  -4   2  -1 105272. 7036.86   6
   4   2   1 99425.3 7009.79  17
  -4   2  -1 100270. 7611.91  11
   4  -2   1 104919. 8148.72  15
   4  -2   1 117482. 9299.89  14
   4  -2   1 103938. 8179.08   7
  -4  -2  -2 193264. 9029.08  12
  -4  -2  -2 182827. 10579.2   6
  -4   2  -2 179144. 9220.36   6
   4   2   2 185014. 10154.8  17
  -4  -2  -2 186941. 10505.8  11
  -4   2  -2 180860. 10204.3  11
   4  -2   2 195396. 11369.7  15
   4   2   2 202884. 11602.5   7
   4  -2   2 197521. 12208.2   7
  -4  -2  -3 44477.4 4697.91  12
  -4  -2  -3 44458.6 4950.79  11
  -4   2  -3 44196.9 5049.70  11
   4  -2   3 44810.5 5605.77  15
   4   2   3 41983.3 5185.43  17
   4  -2   3 49614.5 6506.59   7
  -4  -2  -4 44879.1 5004.66  12
   4   2   4 40439.2 5596.30  17
   4  -2   4 41549.3 5648.32  17
  -4  -2  -4 40398.6 4811.26  11
  -4   2  -4 44769.1 5327.23  11
   4  -2   4 41993.5 5601.51  15
  -4  -2  -5 1391.48 259.128  12
   4   2   5 3871.83 2621.75  17
  -4   2  -5 1994.70 1431.70  11
   4  -2   5 3162.95 2205.21  15
   4  -2   5 559.980 1460.22   9
  -4  -2  -6 1595.65 1138.47  12
  -4   2  -6 1271.76 922.092  12
   4  -2   6 418.467 957.964  15
   4   2   6-2909.26 5935.29   9
   4  -2   6-1588.90 1393.17   9
  -4  -2  -7-2041.90 2075.92  12
  -4   2  -7 611.080 1315.46  12
   4  -2   7 2987.79 1918.31  15
   4   2   7-2217.78 7322.95   9
   4  -2   7-2883.60 2320.04   9
  -4   3   9 1806.53 1547.08   2
   4   3  -9 468.778 1421.23   3
   4  -3  -9 897.424 1467.29   5
  -4  -3   9-58.9244 1216.07  13
   4  -3  -8 2129.43 1610.19  16
   4   3  -8 3660.58 1483.15   3
   4   3  -8-684.078 1763.57   5
   4  -3  -8 3357.84 820.504   5
  -4  -3   8 4550.48 2190.86  13
  -4   3   8 5483.04 1896.66   2
   4   3  -7 222.590 870.933  16
   4  -3  -7 667.893 619.534  16
   4   3  -7 504.191 458.202   3
   4  -3  -7-612.993 954.759   5
  -4  -3   7 1685.76 1480.98  13
  -4   3   7-275.928 871.060   2
   4   3  -6 8993.12 2282.98  16
   4  -3  -6 8776.18 2386.27  16
   4   3  -6 6327.96 1785.64   3
   4  -3  -6 9288.60 2419.27   5
  -4   3   6 8453.64 3515.03   8
  -4   3   6 9006.27 2450.58   2
  -4  -3   6 8313.87 2799.31  13
  -4  -3   5 6689.86 2783.11   6
   4   3  -5 5421.13 1688.92  16
   4  -3  -5 7227.75 2308.76  16
   4   3  -5 3846.31 1121.83   3
   4  -3  -5 7559.58 2153.70   5
   4  -3  -5 4333.04 1455.55  14
  -4   3   5 5441.06 1686.33   2
  -4   3   5 10484.8 3853.95   8
  -4  -3   5 7670.92 3192.62  13
  -4  -3   4 154883. 13538.1   6
  -4   3   4 161856. 9886.48   6
   4   3  -4 160097. 9096.92  16
   4  -3  -4 171565. 9529.87  16
   4  -3  -4 141094. 8856.17  14
  -4   3   4 192526. 20586.6   8
  -4  -3   4 145526. 14039.4  13
  -4   3   3 47188.3 4390.15  17
  -4  -3   3 40049.9 6775.05   6
  -4   3   3 41709.2 4724.76   6
   4   3  -3 37946.9 4339.86  16
   4  -3  -3 46129.4 4498.73  16
  -4  -3   3 39016.2 7377.96  15
   4  -3  -3 37146.6 4690.82  14
  -4   3   3 56303.6 13879.8   8
   4  -3  -3 44317.6 4704.41   7
  -4   3   2 356386. 12438.4  17
  -4  -3   2 360042. 19286.9   6
  -4   3   2 341713. 12796.1   6
   4   3  -2 345785. 13158.0  16
   4  -3  -2 334323. 11480.0  16
   4  -3  -2 321003. 14103.2  14
   4  -3  -2 342684. 13092.3   7
  -4  -3   1 56659.0 7025.63   6
  -4   3   1 46488.9 4460.29  17
  -4   3   1 46250.5 4561.42   6
   4   3  -1 45955.6 4373.55  17
  -4   3   1 53902.2 5721.94  11
   4   3  -1 52513.8 5016.78  16
   4  -3  -1 47698.3 4011.78  16
   4  -3  -1 51952.1 5852.15  14
   4  -3  -1 49803.0 5183.31   7
  -4  -3   0 148745. 10564.9   6
  -4   3   0 129623. 7534.52   6
   4   3   0 125488. 7664.17  17
  -4   3   0 133906. 8807.94  11
   4   3   0 143704. 8989.18  16
   4  -3   0 132362. 8778.45  15
   4  -3   0 151339. 10757.6  14
   4  -3   0 135155. 8908.64   7
   4  -3   1 9001.17 2325.35   7
  -4  -3  -1 8165.46 2535.20   6
  -4  -3  -1 10470.8 1948.16  12
   4   3   1 6918.99 1889.68  17
   4   3   1 12537.1 2984.88  16
  -4   3  -1 9543.50 2275.15  11
   4  -3   1 7775.72 2031.49  15
   4  -3   1 10829.4 2840.09  14
   4  -3   2 1001.78 1652.40   7
  -4  -3  -2 2463.61 770.242  12
   4   3   2 3580.45 1476.94  17
  -4   3  -2 2751.35 876.744  11
   4  -3   2 503.164 731.664  15
   4  -3   3 2189.61 1159.09   7
  -4  -3  -3 2573.70 1174.91  12
   4   3   3 1478.21 588.367  17
  -4   3  -3 2479.40 1359.70  11
   4  -3   3 585.073 449.366  15
  -4  -3  -4 58804.9 5907.98  12
   4   3   4 57768.0 6623.31  17
  -4   3  -4 53980.0 5955.73  11
   4  -3   4 59487.8 6701.57  15
  -4  -3  -5 2909.32 1033.71  12
   4   3   5 5123.61 2412.21  17
  -4   3  -5 3439.93 1374.86  11
   4  -3   5 3598.88 1249.39  15
  -4  -3  -6 34363.1 4933.65  12
  -4   3  -6 33389.1 4639.18  12
   4   3   6 30084.6 5302.81  17
  -4   3  -6 34054.6 5002.57  11
   4  -3   6 30897.8 5390.58  15
  -4  -3  -7 144.493 401.786  12
  -4   3  -7 1445.31 995.776  12
   4  -3   7 806.399 1203.53  15
   4   3   7 1771.58 2621.30   9
   4  -4  -9 8620.27 2673.27  16
  -4   4   8 2900.89 1708.66   2
   4  -4  -8-590.599 984.937  16
   4   4  -8-1409.61 953.359   3
   4  -4  -8-698.991 1598.42   5
  -4  -4   8 929.096 1444.23  13
   4   4  -7 45715.1 5784.04   3
   4  -4  -7 49236.0 6420.50  16
   4  -4  -7 48893.0 6322.39   5
  -4   4   7 48227.1 6394.36   2
  -4  -4   7 46231.3 7656.64  13
   4   4  -6 602.640 906.329  16
   4   4  -6 1624.86 1264.98   3
   4  -4  -6-108.655 1052.25   5
   4  -4  -6 1780.07 705.556  14
  -4   4   6 1053.57 1579.43   8
  -4   4   6-686.711 1112.84   2
  -4  -4   6-932.833 1768.09  13
   4   4  -5 68553.5 6810.55   3
   4   4  -5 75069.8 6773.67  16
   4  -4  -5 83010.6 7542.36   5
  -4   4   5 79430.3 7059.97   2
   4  -4  -5 68774.6 6732.62  14
  -4   4   5 89618.4 12236.2   8
  -4  -4   5 59177.7 8870.26  13
  -4  -4   4-2356.19 2685.46   6
   4   4  -4 723.770 311.628  16
  -4  -4   4 1504.53 416.950  15
   4  -4  -4-36.6583 813.665  14
  -4   4   4-641.480 597.027   8
  -4  -4   4-1603.53 1676.52  13
   4  -4  -3 7430.52 1833.18   7
  -4   4   3 8624.89 1980.86  17
  -4  -4   3 8135.10 2890.61   6
   4   4  -3 6936.22 1974.62  16
  -4   4   3 6846.85 1874.74   6
  -4  -4   3 7410.89 3173.52  15
   4  -4  -3 6210.67 1915.57  14
  -4   4   3 5672.31 2228.53   8
   4  -4  -2 769.542 890.140   7
  -4  -4   2 156.205 328.363   6
  -4   4   2 832.594 972.873  17
  -4   4   2 1356.13 915.425   6
   4   4  -2 1626.62 926.413  16
   4  -4  -2-283.077 214.853  14
  -4   4   2-454.677 1463.54   8
  -4  -4   1 99136.7 9970.86   6
  -4   4   1 92923.7 6643.19  17
   4   4  -1 84197.2 6239.80  17
  -4   4   1 85806.6 5933.55   6
  -4   4   1 96513.2 7513.90  11
   4   4  -1 93606.6 7418.14  16
   4  -4  -1 100081. 8784.26  14
   4  -4  -1 87692.0 7092.80   7
   4  -4   0-740.582 1124.16   7
  -4   4   0 245.307 672.059  17
  -4  -4   0 1849.95 1443.36   6
   4   4   0 1422.53 1189.83  17
   4   4   0 431.779 316.030  16
  -4   4   0 636.646 883.437  11
   4  -4   0-395.863 894.018  15
   4  -4   0 2745.92 1391.47  14
  -4  -4  -1 260002. 10790.0  12
  -4  -4  -1 274844. 14357.4   6
   4   4   1 250018. 11719.5  17
  -4   4  -1 253104. 11864.5  11
   4   4   1 324125. 15710.3  16
   4  -4   1 255438. 12429.8  15
   4  -4   1 324506. 18477.6  14
   4  -4   1 264384. 13759.4   7
   4  -4   2 4171.21 1847.11   7
  -4  -4  -2 2524.21 1064.69  12
   4   4   2 2586.11 1374.00  17
  -4   4  -2 1988.60 1264.40  11
   4  -4   2 3424.96 1438.28  15
   4  -4   2 4260.33 2447.30  14
  -4  -4  -3 129131. 8412.41  12
   4   4   3 118783. 9209.52  17
  -4   4  -3 117282. 8591.68  11
   4  -4   3 123284. 9305.78  15
  -4  -4  -4 2696.28 1166.70  12
  -4   4  -4 3862.54 1705.24  11
   4  -4   4 5253.25 1678.57  15
   4   4   4 4136.92 1839.34  17
  -4  -4  -5 11448.2 2756.06  12
   4   4   5 11000.4 3508.84  17
  -4   4  -5 11136.1 2843.34  11
   4  -4   5 8822.16 2743.33  15
  -4  -4  -6 5918.70 2636.41  12
   4   4   6 815.357 1093.36  17
  -4   4  -6 784.428 510.248  11
   4  -4   6 5056.02 3007.88  15
   4  -4   7-1807.32 1478.09  15
   4   4   7 674.548 4288.72   9
  -4   4  -7 2068.94 1705.71  12
  -4   5   8 5030.53 2260.32   2
   4  -5  -8 972.745 640.186  16
   4   5  -8 1168.79 420.246   3
   4  -5  -8-1991.90 2373.94   5
  -4  -5   8 3341.37 2549.91  13
   4   5  -7-220.300 1244.68   3
   4  -5  -7 1795.01 2036.27   5
   4  -5  -7 357.701 527.661  14
  -4   5   7-1591.21 554.954   2
   4   5  -6 3868.75 1939.91  16
   4   5  -6 7077.08 2372.18   3
   4  -5  -6 7079.28 2585.61   5
   4  -5  -6 5111.36 1889.24  14
  -4   5   6 5368.58 3135.62   8
  -4  -5   6 1984.09 1340.14  13
  -4   5   6 6668.56 2115.45   2
   4   5  -5 5110.38 1840.31  16
   4   5  -5 7891.58 2508.18   3
   4  -5  -5 4722.18 1430.01  14
  -4   5   5 7250.47 3143.15   8
  -4   5   5 6020.12 1762.55   2
  -4  -5   5 4371.47 2835.31  13
  -4   5   4 92098.0 6909.29  17
   4   5  -4 79354.9 7104.60  16
  -4  -5   4 73632.6 10219.8  15
  -4   5   4 76286.6 6413.22   2
   4  -5  -4 78972.6 7550.64  14
  -4   5   4 115984. 14238.8   8
  -4  -5   4 45063.3 9469.41  13
  -4   5   3 18866.7 3007.39  17
  -4  -5   3 13852.7 4136.97   6
   4   5  -3 15983.4 3047.35  16
  -4  -5   3 18044.2 4958.41  15
   4  -5  -3 15751.3 3270.07  14
  -4   5   3 21457.0 6181.17   8
   4  -5  -3 17072.0 3072.18   7
  -4  -5   2 149942. 14508.4   6
  -4   5   2 142610. 7918.70   6
   4   5  -2 153473. 9795.31  16
  -4   5   2 157337. 9101.75  17
  -4  -5   2 173666. 14141.1  15
   4  -5  -2 166217. 11755.7  14
   4  -5  -2 159714. 9461.70   7
   4  -5  -1 9753.85 2199.36   7
  -4   5   1 13472.4 2640.67  17
  -4  -5   1 16351.8 4078.13   6
   4   5  -1 11140.6 2393.46  17
   4   5  -1 10446.6 2717.42  16
  -4   5   1 10499.1 2410.26  11
   4  -5  -1 14336.6 3729.87  14
  -4  -5   0 81089.7 8444.91   6
  -4   5   0 58140.6 5597.86  17
   4   5   0 57193.4 5512.16  17
  -4   5   0 64397.1 5928.55  11
   4   5   0 75220.7 7399.64  16
   4  -5   0 73282.5 8917.77  14
   4  -5   0 57985.2 6345.53   7
  -4   5  -1 87.7329 472.442  17
  -4  -5  -1-237.252 512.878   6
   4   5   1 892.999 944.701  17
   4   5   1 290.211 587.069  16
  -4   5  -1-44.4555 640.630  11
   4  -5   1 50.1798 142.588  15
   4  -5   1 1269.18 1964.37  14
  -4  -5  -2 42.8960 662.470  12
   4   5   2 815.469 391.530  17
  -4   5  -2-792.038 514.383  11
   4  -5   2 3006.88 1407.46  15
   4  -5   2 2596.56 2698.85  14
  -4  -5  -3 5147.25 1749.77  12
   4   5   3 5039.05 1948.81  17
  -4   5  -3 4792.07 1830.70  11
   4  -5   3 5540.23 1837.02  15
  -4  -5  -4 16060.6 3244.93  12
   4   5   4 12821.5 3020.37  17
  -4   5  -4 16307.1 3255.01  11
   4  -5   4 19537.7 3821.30  15
  -4  -5  -5 1948.60 606.743  12
   4   5   5 3334.80 1922.70  17
  -4   5  -5 3725.49 1449.92  11
   4  -5   5 1202.65 918.208  15
  -4  -5  -6 12638.5 3378.74  12
   4   5   6 11514.4 3495.19  17
  -4   5  -6 12135.8 3146.69  11
   4  -5   6 11535.0 3602.57  15
  -4   5  -7 173.317 1166.52  11
  -4   6   8 3580.78 1633.55   2
   4   6  -8 7559.71 3028.93   3
   4  -6  -8 5204.08 2547.72  14
  -4   6   7 20012.4 3832.44   2
   4   6  -7 23001.3 4276.68   3
   4  -6  -7 19353.5 4064.85  14
  -4  -6   7 13055.7 4004.02  13
   4   6  -6 13554.3 3315.50  16
   4   6  -6 10401.6 2362.40   3
   4  -6  -6 13606.6 3291.99  14
  -4   6   6 15153.3 4778.64   8
  -4  -6   6 7835.11 3175.34  13
  -4   6   6 12461.5 2973.85   2
   4   6  -5 35852.1 5077.56   3
   4   6  -5 37534.1 5082.71  16
  -4   6   5 38426.1 4823.43   2
  -4  -6   5 33692.8 7122.61  15
   4  -6  -5 33345.8 5024.01  14
  -4   6   5 47327.8 8062.78   8
  -4  -6   5 18186.5 5172.46  13
  -4   6   4 3204.21 917.557  17
   4   6  -4 4828.43 1578.91  16
  -4  -6   4 2647.30 1599.60  15
   4  -6  -4 3443.82 1649.43  14
  -4   6   4 7118.53 3633.03   8
  -4   6   4 4207.04 1472.49   2
  -4  -6   4 782.625 880.973  13
   4  -6  -3 5793.41 1920.22   7
  -4   6   3 4795.73 1475.21  17
   4   6  -3 4484.79 1489.21  16
  -4  -6   3 4832.43 2911.16  15
   4  -6  -3 4301.23 1865.18  14
  -4   6   3 2703.62 1459.79   8
  -4   6   3 5571.26 1680.98   2
   4  -6  -2 7993.08 2395.97   7
  -4  -6   2 8172.12 3577.07   6
  -4   6   2 7675.67 2099.59  17
   4   6  -2 9764.06 2721.54  16
  -4  -6   2 9595.06 3375.65  15
   4  -6  -2 8848.73 2724.43  14
  -4   6   2 9910.04 4169.64   8
  -4  -6   1 50479.7 7777.21   6
  -4   6   1 37559.2 4647.45  17
   4   6  -1 33771.6 4294.54  17
   4   6  -1 35937.3 5048.01  16
   4  -6  -1 46199.9 6689.79  14
  -4   6   1 43896.6 8869.21   8
   4  -6  -1 34177.6 4315.67  12
  -4  -6   0 60248.3 7840.17   6
  -4   6   0 38977.4 4691.75  17
   4   6   0 41105.0 4933.70  17
   4   6   0 48570.2 6287.88  16
  -4   6   0 39108.8 4814.10  11
   4  -6   0 55389.4 8290.34  14
  -4  -6  -1 135419. 11106.4   6
  -4   6  -1 102698. 7899.78  17
   4   6   1 110744. 8341.06  17
   4   6   1 151909. 11943.8  16
  -4   6  -1 106141. 7887.83  11
   4  -6   1 111812. 8323.25  15
   4  -6   1 175759. 16141.3  14
  -4  -6  -2 37470.5 4836.57  12
  -4   6  -2 32028.5 4425.98  17
   4   6   2 32742.9 4779.63  17
   4   6   2 56471.9 8114.33  16
  -4   6  -2 33653.0 4582.13  11
   4  -6   2 36038.4 4978.50  15
   4  -6   2 49439.9 9515.16  14
  -4  -6  -3 70926.7 6838.59  12
   4   6   3 65930.4 7076.54  17
  -4   6  -3 65394.5 6726.32  11
   4  -6   3 60565.0 6711.57  15
  -4  -6  -4 7179.26 2278.39  12
   4   6   4 5799.86 2279.87  17
  -4   6  -4 6818.02 2258.35  11
   4  -6   4 7111.36 2458.60  15
  -4  -6  -5 9967.98 2610.91  12
   4   6   5 9576.57 2963.99  17
  -4   6  -5 10963.8 2783.81  11
   4  -6   5 7929.84 2610.98  15
  -4  -6  -6 2596.34 1803.12  12
   4   6   6-1223.61 1317.07  17
  -4   6  -6-692.406 1726.59  11
   4  -6   6-940.083 716.437  15
  -4   7   7 532.293 180.753   2
   4   7  -7-530.878 1511.01   3
   4  -7  -7-942.271 1673.01  14
  -4  -7   7-3287.91 2648.26  13
  -4   7   6 600.284 532.415   2
   4   7  -6 1955.12 1711.80   3
   4  -7  -6-2801.27 1665.45  14
  -4   7   6 1476.46 1107.39   8
  -4  -7   6-2189.85 2665.63  13
   4   7  -5 15413.5 3506.64  16
   4   7  -5 15197.0 3438.74   3
  -4  -7   5 13317.0 4813.26  15
   4  -7  -5 12028.2 3021.82  14
  -4   7   5 19100.8 4720.88   8
  -4  -7   5 10617.6 5498.83  13
  -4   7   5 13219.8 2779.18   2
  -4   7   4 17510.9 3254.94  17
   4   7  -4 14761.7 3280.11  16
  -4  -7   4 16460.3 5043.36  15
   4  -7  -4 14500.1 3207.17  14
  -4   7   4 21100.4 5058.25   8
  -4   7   4 15614.4 2705.36   2
  -4  -7   4 8057.62 3775.13  13
  -4   7   3 71613.4 6679.25  17
   4   7  -3 67975.9 7126.29  16
  -4  -7   3 71464.5 9501.15  15
   4  -7  -3 79176.9 8658.69  14
  -4   7   3 89260.3 11020.7   8
  -4   7   2 55987.0 5992.30  17
   4   7  -2 56301.2 6573.71  16
  -4  -7   2 57074.0 8167.95  15
   4  -7  -2 69767.7 8801.90  14
  -4   7   2 60557.5 9395.32   8
  -4  -7   1 88866.4 11010.7   6
  -4   7   1 55353.5 6021.73  17
   4   7  -1 60334.8 6829.34  16
  -4  -7   1 64186.6 8250.92  15
   4  -7  -1 85924.4 9836.30  14
  -4   7   1 56502.4 9582.56   8
   4  -7  -1 50612.6 5792.16  12
  -4  -7   0 49449.1 7512.11   6
  -4   7   0 34309.4 4667.94  17
   4   7   0 31484.3 4529.85  17
   4   7   0 40392.2 5985.91  16
  -4   7   0 33106.5 4366.71  11
   4  -7   0 52228.9 8669.20  14
  -4   7  -1 3006.40 1219.72  17
  -4  -7  -1 5337.63 2117.90   6
   4   7   1 1609.53 500.194  17
   4   7   1 1918.32 1773.94  16
  -4   7  -1 2772.18 964.520  11
   4  -7   1 4459.93 1494.59  14
  -4   7  -2 561.800 872.246  17
  -4  -7  -2 1944.07 1368.83  12
   4   7   2 480.735 732.303  17
   4   7   2 723.774 1789.05  16
  -4   7  -2 1122.99 1326.35  11
   4  -7   2 1622.30 1705.38  15
   4  -7   2-705.962 3687.63  14
  -4  -7  -3 12867.7 3008.53  12
  -4   7  -3 8376.68 2226.53  11
   4  -7   3 12885.0 3198.64  15
   4  -7   3 15411.9 6318.90  14
   4   7   3 12293.5 3312.40  17
  -4  -7  -4 4963.38 1546.40  12
   4   7   4 4896.30 2173.74  17
  -4   7  -4 4127.43 1418.98  11
   4  -7   4 7779.87 2569.99  15
  -4  -7  -5 11525.8 2935.02  12
   4   7   5 11923.5 3743.47  17
  -4   7  -5 14286.5 3620.41  11
   4  -7   5 9514.23 2865.23  15
   4   7   6-175.454 1260.39  17
  -4   8   7 1022.37 875.353   2
   4   8  -7 1551.72 1372.68   3
   4  -8  -7-2558.17 1809.52  14
  -4  -8   7-1138.46 3221.48  13
   4   8  -6 26840.1 4749.67   3
  -4  -8   6 24110.4 6631.24  15
  -4   8   6 30972.5 4679.37   2
   4  -8  -6 27893.4 5037.15  14
  -4   8   6 32284.2 6258.38   8
  -4  -8   6 21038.2 6424.12  13
   4   8  -5 2072.13 1519.83   4
   4   8  -5 937.450 1112.97  16
  -4  -8   5-183.481 2603.29  15
   4  -8  -5 1611.47 1383.88  14
  -4   8   5 2590.74 2024.46   8
  -4  -8   5-515.493 1890.83  13
   4   8  -4 19630.0 3937.67   4
  -4   8   4 24297.0 4216.39  17
   4   8  -4 19368.6 3948.09  16
  -4  -8   4 22539.9 5675.04  15
   4  -8  -4 20282.2 4337.85  14
  -4   8   4 23623.0 5178.51   8
  -4  -8   4 8285.35 4441.75  13
   4   8  -3 1173.10 1241.32   4
  -4   8   3 3200.40 1497.29  17
   4   8  -3 3690.35 1897.55  16
  -4  -8   3 3159.22 1684.44  15
   4  -8  -3 4019.98 2653.60  14
  -4  -8   3 4015.00 3414.90  13
   4  -8  -2 4015.77 1673.65  12
  -4   8   2 5281.03 1818.27  17
   4   8  -2 5648.99 1977.47  16
  -4  -8   2 6479.16 2724.01  15
   4  -8  -2 4654.51 1475.51  14
   4  -8  -1-99.0984 550.557  12
  -4   8   1-660.984 1247.63  17
   4   8  -1 1488.09 1651.78  16
  -4  -8   1 594.955 752.156  15
   4  -8  -1 2672.81 2975.54  14
  -4   8   0 87615.2 7902.82  17
   4   8   0 86687.8 7798.66  17
   4   8   0 118474. 10898.4  16
  -4  -8   0 98951.9 10054.2  15
   4  -8   0 127774. 14763.6  14
   4  -8   0 87668.0 8355.10  12
  -4   8  -1 3334.08 1749.00  17
  -4  -8  -1 1326.96 1166.89   6
   4   8   1 2627.36 1769.32  17
   4   8   1 2280.89 1716.23  16
  -4   8  -1 2741.49 1472.67  11
   4  -8   1 2691.17 4523.38  14
  -4  -8  -2 104596. 9298.22  12
  -4   8  -2 86391.9 7732.43  17
   4   8   2 92562.5 8646.30  17
   4   8   2 153547. 14239.8  16
  -4   8  -2 89113.2 7938.85  11
   4  -8   2 86627.2 8143.61  15
   4  -8   2 169157. 21499.6  14
  -4  -8  -3 1271.55 1521.64  12
   4   8   3 3987.44 2072.56  17
  -4   8  -3 2165.83 1325.61  11
   4  -8   3 735.591 138.306  15
   4  -8   3 1168.04 3265.92  14
  -4  -8  -4 18748.8 3890.56  12
  -4   8  -4 18235.8 3787.10  11
   4  -8   4 19073.8 4216.93  15
   4   8   4 18825.0 4233.06  17
   4   8   5 1152.49 1560.81  17
  -4   8  -5 2918.64 1835.97  11
   4  -8   5 482.413 887.482  15
  -4  -8  -5 3623.51 2490.38  12
   4   9  -6 982.844 1065.13   3
  -4  -9   6-1925.68 2872.88  15
   4  -9  -6 1179.14 1392.90  14
  -4  -9   6-2874.93 2892.69  13
   4   9  -5 9732.24 2926.40   4
  -4   9   5 10231.1 2949.79  17
   4   9  -5 9360.63 2767.61  16
  -4  -9   5 7827.01 3683.45  15
   4  -9  -5 6224.69 1711.59  14
  -4  -9   5 9816.74 5023.22  13
   4   9  -4 2067.57 1738.27   4
  -4   9   4 1790.32 1568.54  17
   4   9  -4 1386.66 1570.06  16
  -4  -9   4 2041.02 1832.81  15
   4  -9  -4-228.612 763.868  14
  -4  -9   4-3591.64 2205.83  13
  -4   9   3 45707.5 5881.94  17
   4   9  -3 52349.2 7154.72  16
  -4  -9   3 52349.0 8032.36  15
   4  -9  -3 54414.1 8020.96  14
   4   9  -3 53339.6 6460.05   4
  -4  -9   3 31871.7 9222.38  13
   4   9  -2 2354.19 1674.84   4
   4  -9  -2 2900.60 1986.29  12
  -4   9   2 2069.91 1673.78  17
   4   9  -2 2101.92 1375.95  16
  -4  -9   2 5077.19 2181.23  15
   4  -9  -2 2536.42 2014.60  14
  -4   9   1 55289.5 6603.24  17
   4   9  -1 60912.6 7580.83  16
  -4  -9   1 56530.0 7975.29  15
   4  -9  -1 46853.0 6218.80  12
   4  -9   0 769.149 1960.07  12
  -4   9   0-1923.83 1363.85  17
   4   9   0-1275.38 1432.24  17
   4   9   0 2999.17 2962.56  16
  -4  -9   0 851.872 921.203  15
   4  -9   0-52.8874 1095.37  14
  -4   9  -1 7261.36 2246.83  17
   4   9   1 9246.31 3300.13  16
  -4   9  -1 4753.66 1887.85  11
  -4  -9  -1 8462.70 2768.73  15
   4  -9   1 10061.2 4186.38  14
   4   9   1 5449.43 2011.76  17
  -4  -9  -2 1438.53 473.366  12
  -4   9  -2 1515.28 1171.67  17
   4   9   2 1398.45 230.198  17
   4   9   2 6388.70 3272.08  16
  -4   9  -2 1490.93 1352.17  11
  -4  -9  -2 913.171 1169.12  15
   4  -9   2 6303.45 3647.51  14
  -4  -9  -3 4217.51 2248.85  12
   4   9   3 2904.23 1820.07  17
  -4   9  -3 2170.77 854.306  11
   4  -9   3 2536.42 1579.31  15
   4  -9   3 3889.73 3275.90  14
  -4  -9  -4 1126.49 647.802  12
   4   9   4 1195.40 790.677  17
  -4   9  -4 3116.24 1488.53  11
   4  -9   4 2347.20 1671.78  15
  -4 -10   6 3898.77 383.332  13
   4  10  -5 2342.49 1416.27   4
  -4  10   5 2069.29 1030.45  17
   4  10  -5 1849.40 846.494  16
  -4 -10   5 3154.08 3538.18  15
   4 -10  -5 175.888 739.674  14
  -4 -10   5 6857.86 4374.14  13
   4  10  -4 5294.46 2235.48   4
  -4  10   4 6085.03 2421.28  17
   4  10  -4 4537.54 2207.54  16
  -4 -10   4 7075.72 3782.51  15
   4 -10  -4 3127.26 2395.98  14
  -4 -10   4 1415.26 2045.90  13
   4  10  -3-150.733 1274.47   4
  -4  10   3-1264.38 620.593  17
   4  10  -3 487.182 1287.37  16
  -4 -10   3 2297.86 1396.30  15
   4 -10  -3-3954.57 2766.36  14
  -4 -10   3-3044.84 2702.92  13
   4  10  -2-853.479 1330.96   4
   4 -10  -2 242.644 839.640  12
  -4  10   2-782.714 667.342  17
   4  10  -2 76.7370 533.132  16
  -4 -10   2 1803.71 1962.24  15
   4 -10  -2-574.208 551.390  14
   4 -10  -1 10121.1 3059.01  12
  -4  10   1 8696.88 2675.83  17
   4  10  -1 6465.58 2256.64  16
  -4 -10   1 7677.68 2917.88  15
   4 -10  -1 10643.7 3952.78  14
   4 -10   0 4364.19 2374.08  12
  -4  10   0 10348.5 2915.34  17
   4  10   0 8314.34 2641.28  17
   4  10   0 10531.7 3180.27  16
  -4 -10   0 11113.4 3298.17  15
   4 -10   0 12513.1 5694.53  14
  -4  10  -1 16135.0 3778.19  17
   4  10   1 14241.3 3559.30  17
   4  10   1 18922.8 5146.82  16
  -4 -10  -1 13995.7 3397.06  15
   4 -10   1 21311.9 6931.78  14
  -4  10  -2 10806.1 2973.61  17
   4  10   2 10903.2 2982.13  17
   4  10   2 20775.8 5365.91  16
  -4  10  -2 15482.3 3207.82  11
  -4 -10  -2 14064.9 3833.04  15
  -4 -10  -3 5045.82 2170.73  12
   4  10   3 3213.88 1253.19  17
  -4  10  -3 2900.81 1711.29  11
   4 -10   3 4677.51 2361.43  15
   4 -10   4 5438.44 2651.18  15
   4  11  -4 9165.66 2490.90   4
  -4  11   4 9578.41 3091.55  17
   4  11  -4 10672.3 3632.93  16
  -4 -11   4 9047.47 3200.91  15
   4 -11  -4 12807.3 4590.62  14
   4  11  -3 13533.9 3675.92   4
  -4  11   3 13183.7 3719.61  17
   4  11  -3 9071.59 3372.50  16
  -4 -11   3 17696.3 5372.15  15
   4 -11  -3 15885.3 4860.05  14
   4  11  -2 13434.4 3431.75   4
   4 -11  -2 12391.0 3543.39  12
  -4  11   2 12096.1 3205.17  17
   4  11  -2 9241.76 2967.79  16
  -4 -11   2 10430.0 3439.11  15
   4 -11  -2 12565.8 4107.50  14
   4  11  -1 18662.6 3911.62   4
   4 -11  -1 12373.8 3358.29  12
  -4  11   1 15644.6 3920.00  17
   4  11  -1 18982.2 4882.04  16
  -4 -11   1 14450.5 3935.63  15
   4 -11  -1 27474.6 7380.07  14
   4 -11   0 4815.78 2306.38  12
  -4  11   0 4669.83 2251.37  17
   4  11   0 2178.19 1543.19  16
  -4 -11   0 659.384 1376.80  15
  -4  11  -1 3632.33 1928.53  17
   4  11   1 2564.85 1553.96  17
   4  11   1 7933.28 3928.13  16
  -4 -11  -1 5307.78 2692.54  15
   4  11   2 3082.99 1296.42  17
  -4  11  -2-1171.26 2062.31  17
  -4  11  -2-788.953 1231.20  11
   4 -11   2-4586.94 8386.48  14
  -4 -11  -3 1364.44 618.019  12
   4 -11   3-1435.61 2779.74  14
   4  12  -2 528.724 671.493   4
   4 -12  -2 3242.23 1321.93  12
   4 -12  -2 437.832 3507.18  14
   4  12  -1 6284.60 2443.01   4
   4 -12  -1-3115.11 3239.08  12
  -4  12   1 8862.12 3338.23  17
   4  12  -1 7522.17 2867.32  16
  -4 -12   1 6872.49 2902.98  15
   4 -12  -1 9541.79 3462.48  14
   4 -12   0-307.396 1027.02  12
  -4  12   0 1655.46 1223.78  17
  -4 -12   0-946.619 771.295  15
   4 -12   0 974.965 2980.95  14
   4  12   1 10515.6 2984.95  17
  -4 -12  -1 11994.4 3858.28  15
   5   0  -8-293.614 1348.80  16
   5   0  -8 1405.48 1509.18   5
  -5   0   8-183.168 751.162   2
   5   0  -7 57564.1 6690.12  16
   5   0  -7 58868.5 6385.05   5
  -5   0   7 66046.0 9361.33   2
  -5   0   7 36385.1 8728.70   8
   5   0  -6-786.866 488.335  16
  -5   0   6 1880.73 1251.53   6
   5   0  -6 432.178 1079.44   5
  -5   0   6-1062.25 946.110   8
  -5   0   5 141267. 12521.6   6
   5   0  -5 122331. 8944.03  16
  -5   0   4 695.783 1506.22   6
   5   0  -4-540.309 573.281  16
  -5   0   4 647.782 2640.48   8
  -5   0   4-24.9048 687.939  13
   5   0  -4-1015.43 1084.38   7
   5   0  -3 29537.9 4027.49  16
   5   0  -3 31019.1 4240.48   7
  -5   0   2-1054.42 925.192   6
   5   0  -2 43.1261 610.513  16
  -5   0   2-376.755 9719.41   8
   5   0  -2-33.6982 160.664   7
  -5   0   1 51452.8 6252.07   6
   5   0  -1 46417.4 4897.42  16
   5   0  -1 49865.6 5853.57   7
  -5   0   0 1942.45 1519.12   6
  -5   0   0 954.900 895.287  11
   5   0   0 466.010 436.153   7
  -5   0  -1 211981. 11999.7   6
   5   0   1 202991. 11192.7  17
  -5   0  -1 219987. 12742.0  11
   5   0   1 222270. 13178.0   7
   5   0   2 1352.82 1524.68   7
  -5   0  -2-7.48082 451.685   6
  -5   0  -2-1237.93 906.585  12
   5   0   2 730.756 375.025  17
  -5   0  -2-1288.69 1150.14  11
  -5   0  -3 120302. 8185.64  12
  -5   0  -3 107340. 8674.54   6
   5   0   3 114783. 9496.22  17
  -5   0  -3 117511. 9222.80  11
  -5   0  -4 65.8548 422.133   6
  -5   0  -4 1144.10 1644.97  12
   5   0   4 456.321 1605.10  17
  -5   0  -4-323.912 623.249  11
  -5   0  -5 15181.2 3355.62  12
   5   0   5 12350.7 3518.76  17
  -5   0  -5 15396.9 3371.26  11
  -5   0  -6-3669.30 2270.34  12
   5   0   6-2323.49 5060.61   9
   5   1  -8 5643.68 2157.54  16
   5  -1  -8 4400.40 2612.46  16
   5   1  -8 6425.76 2246.84   5
   5  -1  -8 5713.22 2416.21   5
  -5  -1   8 8596.81 3618.26   2
  -5   1   8 4892.21 1800.80   2
  -5  -1   8 7741.14 2577.95  13
   5   1  -7 1364.39 1602.89  16
   5  -1  -7 1053.40 802.500  16
   5   1  -7-575.635 668.784   5
   5  -1  -7-1043.22 1433.31   5
  -5  -1   7-726.005 1192.10   2
  -5   1   7-1375.69 1664.93   2
  -5   1   7 750.880 1104.45   8
  -5  -1   7-81.2414 1151.21  13
   5   1  -6 4796.82 2007.29  16
   5  -1  -6 3748.19 1677.28  16
  -5  -1   6 1755.22 1788.76   6
   5   1  -6 4598.08 1715.91   5
  -5   1   6 4284.45 4150.21   8
  -5  -1   6-39.7553 1018.49   8
  -5  -1   6 2506.40 1813.91  13
  -5  -1   5 9981.34 3728.41   6
   5   1  -5 7054.17 2436.29  16
  -5   1   5 7362.77 3198.76   6
   5  -1  -5 4047.09 694.402  16
  -5   1   5 2937.62 2630.98   8
  -5  -1   5 4583.69 3337.93   8
  -5  -1   5 3465.90 1203.73  13
  -5  -1   4 90448.1 10192.8   6
  -5   1   4 90085.7 8941.57   6
   5   1  -4 83452.6 7090.02  16
   5  -1  -4 89258.6 7074.67  16
  -5   1   4 58092.8 18518.2   8
  -5  -1   4 54428.7 15208.5   8
  -5  -1   4 106197. 11288.5  13
   5  -1  -4 85598.2 7169.68   7
  -5  -1   3 35742.5 5784.21   6
  -5   1   3 36128.8 5181.86   6
   5   1  -3 29322.9 3963.32  16
   5  -1  -3 29507.8 3867.36  16
  -5   1   3 18256.8 13425.3   8
   5  -1  -3 32727.6 4238.37   7
  -5  -1   2 225318. 14480.6   6
  -5   1   2 225296. 12939.9   6
   5   1  -2 192991. 9814.75  17
   5   1  -2 200013. 10218.7  16
   5  -1  -2 201869. 9869.86  16
   5  -1  -2 200158. 11196.9   7
  -5  -1   1 26319.3 4904.67   6
  -5   1   1 24035.2 4029.07   6
   5   1  -1 27311.7 3689.89  17
  -5   1   1 29858.6 4909.69  11
   5   1  -1 30225.3 3871.87  16
   5  -1  -1 23521.8 3266.49  16
   5   1  -1 28575.1 4262.59   7
   5  -1  -1 23309.4 3810.45   7
  -5  -1   0 112947. 9291.77   6
  -5   1   0 108521. 8481.09   6
   5   1   0 97069.0 7494.20  17
  -5   1   0 112417. 9246.63  11
   5  -1   0 111107. 8582.43  14
   5   1   0 112556. 8827.75   7
   5  -1   0 102920. 8503.77   7
   5  -1   1 45.9717 511.729   7
  -5  -1  -1 715.559 770.237   6
  -5   1  -1 1402.28 1159.69   6
   5   1   1-1113.45 1377.71  17
  -5  -1  -1 2321.23 1691.40  11
  -5   1  -1 156.141 1142.64  11
   5   1   1 1293.81 590.501   7
   5   1   2 2378.48 1673.85   7
   5  -1   2 21.1762 955.718   7
  -5  -1  -2 889.599 791.619   6
  -5  -1  -2 1136.87 917.322  12
  -5   1  -2-759.702 1120.55   6
   5   1   2-590.826 1311.80  17
   5  -1   2 353.902 759.860  17
  -5  -1  -2 302.195 625.066  11
  -5   1  -2 725.941 503.589  11
  -5  -1  -3 8148.06 2413.93   6
  -5  -1  -3 10109.4 2290.13  12
  -5   1  -3 7067.15 1756.52  12
   5   1   3 7790.29 2548.77  17
   5  -1   3 8804.97 2933.16  17
  -5  -1  -3 6575.04 1950.17  11
  -5   1  -3 7624.31 2303.02  11
  -5  -1  -4 16891.8 3609.36   6
  -5  -1  -4 21405.7 3557.87  12
  -5   1  -4 19490.4 3443.46  12
   5   1   4 18006.7 3872.06  17
   5  -1   4 19932.1 4329.36  17
  -5  -1  -4 18395.6 3627.03  11
  -5   1  -4 20418.8 3790.04  11
  -5  -1  -5 7192.39 2388.92   6
  -5  -1  -5 5306.54 1764.63  12
  -5   1  -5 6920.86 2126.46  12
   5   1   5 8178.01 3185.29  17
   5  -1   5 7766.37 2607.57  17
  -5   1  -5 6918.83 2313.07  11
   5  -1   5-883.396 4611.14   9
  -5  -1  -6 17117.9 3797.83  12
  -5   1  -6 13596.1 3204.54  12
   5   1   6-5875.11 7818.73   9
   5  -1   6 1445.67 1621.63   9
   5   2  -8 10992.6 3439.32  16
   5  -2  -8 9792.35 3369.50  16
   5   2  -8 9615.13 2558.59   5
   5  -2  -8 9492.97 2906.74   5
  -5  -2   8 10918.9 3476.87  13
  -5   2   8 12429.0 3830.97   2
   5   2  -7 18232.6 3936.38  16
   5  -2  -7 19741.6 4189.53  16
   5   2  -7 15145.5 3004.76   5
   5  -2  -7 21705.9 4153.81   5
  -5   2   7 18223.3 4665.47   2
  -5   2   7 10740.6 4999.52   8
  -5  -2   7 18187.9 4373.68  13
  -5  -2   6 46935.7 8817.61   6
   5   2  -6 40348.1 5436.84  16
   5  -2  -6 42057.5 5689.17  16
  -5  -2   6 44517.0 7456.83  13
  -5   2   6 33893.9 9863.97   8
  -5  -2   5 42829.1 7976.25   6
  -5   2   5 45917.4 6430.56   6
   5   2  -5 38794.4 4866.87  16
   5  -2  -5 42290.6 4942.89  16
  -5   2   5 36425.8 11366.8   8
  -5  -2   5 51017.4 8079.17  13
  -5  -2   4 39109.9 7055.46   6
  -5   2   4 39522.8 5554.35   6
   5   2  -4 33668.4 4962.55  16
   5  -2  -4 36825.1 4612.68  16
  -5   2   4 41252.7 15302.9   8
   5  -2  -4 41589.0 4877.12   7
  -5  -2   4 42420.0 8145.00  13
   5  -2  -3 12188.5 2749.11   7
  -5  -2   3 14384.4 3373.40   6
  -5   2   3 14053.2 3066.04   6
   5   2  -3 12188.4 2378.92  16
   5  -2  -3 13636.2 2710.35  16
  -5   2   3 27058.7 14009.5   8
  -5  -2   3 12220.3 8222.13   8
   5  -2  -2 448.757 792.638   7
  -5  -2   2-387.556 609.898   6
  -5   2   2 634.131 1179.54   6
  -5   2   2-1367.31 1815.48  11
   5   2  -2 1061.90 803.427  16
   5  -2  -2-1122.70 1002.58  16
   5  -2  -2-5.41300 759.400  14
  -5   2   2-2528.87 4471.84   8
   5  -2  -1 8622.07 2149.56   7
  -5  -2   1 10044.4 2681.21   6
   5   2  -1 13004.2 2666.29  17
  -5   2   1 8417.61 2125.75   6
  -5   2   1 10856.1 2959.29  11
   5   2  -1 9410.99 2374.07  16
   5  -2  -1 7568.34 2006.08  14
  -5  -2   0 60644.4 6994.95   6
  -5   2   0 52272.4 5633.05   6
   5   2   0 51243.7 5501.68  17
  -5   2   0 59705.8 6554.69  11
   5   2   0 61377.2 6180.86  16
   5  -2   0 61201.7 7050.59  14
   5   2   0 54135.5 6050.46   7
   5  -2   0 53022.4 6209.27   7
  -5  -2  -1 62235.9 6762.06   6
  -5   2  -1 58108.9 5863.94   6
   5   2   1 58674.3 5982.61  17
  -5   2  -1 58256.0 6515.17  11
   5  -2   1 66244.0 7449.71  14
   5   2   1 60475.3 6769.91   7
   5  -2   1 68113.0 7357.81   7
  -5  -2  -2 78882.8 6385.17  12
  -5  -2  -2 74734.7 7488.25   6
   5   2   2 70546.7 7094.14  17
  -5   2  -2 75293.0 7236.15  11
   5  -2   2 80168.1 8637.70   7
  -5  -2  -3 47706.9 5099.39  12
  -5  -2  -3 41149.1 5790.69   6
   5   2   3 44204.4 5967.21  17
  -5  -2  -3 47664.5 5966.83  11
  -5   2  -3 43749.3 5627.73  11
   5  -2   3 47717.7 6815.79  15
  -5  -2  -4 17157.5 3891.98   6
  -5  -2  -4 20014.3 3623.02  12
   5   2   4 24795.2 4711.31  17
   5  -2   4 23108.0 4865.75  17
  -5  -2  -4 23070.5 4051.50  11
  -5   2  -4 23893.8 4081.09  11
   5  -2   4 24830.0 4879.93  15
  -5  -2  -5 14031.2 3496.45  12
  -5   2  -5 11593.9 2802.23  12
   5   2   5 8883.86 2913.21  17
   5  -2   5 8466.84 3260.32  17
  -5   2  -5 6629.67 2274.42  11
   5  -2   5 10921.1 3552.55  15
  -5  -2  -6 109.216 1068.43  12
  -5   2  -6 727.324 499.746  12
   5   2   6 3532.49 1817.83  17
  -5   2  -6 1499.83 1102.57  11
   5   2   6 6807.68 9011.92   9
   5   3  -8 3571.98 1768.33  16
   5  -3  -8 3733.09 1936.45  16
   5   3  -8 1511.73 1352.45   5
   5   3  -8 3661.59 1878.55   3
   5  -3  -8 3315.61 1511.42   5
  -5  -3   8 5475.17 2919.57  13
  -5   3   8 5262.67 2704.00   2
   5   3  -7 1119.84 728.253  16
   5  -3  -7-786.730 1508.52  16
  -5   3   7-212.766 880.527   8
  -5   3   7-1558.42 1656.77   2
  -5  -3   7-834.703 1161.28  13
   5   3  -6-112.460 766.440  16
  -5  -3   6 1388.05 2944.17   6
   5  -3  -6 1208.08 1528.12  16
  -5   3   6 231.459 605.325   2
  -5   3   6 2902.09 2957.76   8
  -5  -3   6 501.833 1923.23  13
  -5  -3   5 18363.5 5292.63   6
   5   3  -5 17043.8 3339.08  16
   5  -3  -5 19048.7 3591.15  16
  -5   3   5 24091.2 9786.11   8
  -5  -3   5 18613.0 5506.16  13
   5  -3  -4 19215.4 3325.31   7
  -5  -3   4 18598.0 4948.21   6
   5   3  -4 16318.9 3320.17  16
  -5   3   4 18823.6 3505.76   6
   5  -3  -4 17572.6 3265.54  16
  -5   3   4 23097.3 8783.28   8
  -5  -3   4 18521.3 5892.44  13
  -5   3   3 109354. 7831.50  17
  -5  -3   3 104441. 11722.3   6
  -5   3   3 101992. 8279.12   6
   5   3  -3 105293. 8092.68  16
   5  -3  -3 104539. 7541.56  16
   5  -3  -3 97144.0 8067.97  14
   5  -3  -3 104124. 8187.09   7
  -5  -3   2 68124.8 8784.55   6
  -5   3   2 61530.5 6117.43   6
  -5   3   2 69350.6 8124.23  11
   5   3  -2 55044.8 5777.42  16
   5  -3  -2 55535.8 5105.32  16
   5  -3  -2 56422.3 6259.22  14
   5  -3  -2 57750.6 6108.68   7
  -5  -3   1 143003. 12141.3   6
  -5   3   1 120199. 8423.73   6
   5   3  -1 108274. 7723.25  17
  -5   3   1 130785. 10181.5  11
   5   3  -1 124272. 8921.15  16
   5  -3  -1 127615. 10037.6  14
   5  -3  -1 121260. 9212.47   7
  -5  -3   0 50894.0 6533.88   6
  -5   3   0 42813.3 4849.18   6
   5   3   0 39897.9 4883.50  17
  -5   3   0 46836.0 5746.51  11
   5   3   0 49933.3 6082.65  16
   5  -3   0 52686.7 6850.75  14
   5  -3   0 43888.4 5721.02   7
  -5  -3  -1 24880.0 4424.25   6
   5   3   1 24160.6 4382.44  17
  -5   3  -1 24108.8 4175.23  11
   5  -3   1 31627.4 5173.27  15
   5  -3   1 28011.3 5242.86  14
   5   3   1 26332.4 4606.04   7
   5  -3   1 28321.8 4979.36   7
   5  -3   2 4415.60 2130.95   7
  -5  -3  -2 6502.00 2346.96   6
  -5  -3  -2 6538.09 1920.10  12
   5   3   2 4716.37 2138.09  17
  -5   3  -2 3894.71 1101.92  11
   5  -3   2 4614.86 1770.97  15
   5  -3   3 3954.57 2933.23   7
  -5  -3  -3 2292.22 1397.86   6
  -5  -3  -3 3663.86 1398.44  12
   5   3   3 3490.99 1940.16  17
  -5   3  -3 3742.53 1558.47  11
   5  -3   3 2607.33 1627.12  15
  -5  -3  -4-231.688 1053.44   6
  -5  -3  -4 2327.95 745.669  12
   5   3   4-1501.35 1461.92  17
   5  -3   4 994.235 959.387  17
  -5   3  -4 2138.43 1926.97  11
   5  -3   4 2351.82 1695.36  15
  -5  -3  -5 16368.7 3584.94  12
   5   3   5 14065.8 3747.56  17
  -5   3  -5 11593.3 2863.76  11
   5  -3   5 14272.8 3744.17  15
  -5  -3  -6 2367.91 1592.20  12
  -5   3  -6 1487.82 936.014  12
   5   3   6 5987.59 2763.32  17
  -5   3  -6 3822.02 2075.37  11
   5  -3   6 1932.58 950.925  15
   5   3   6-2282.79 9934.53   9
   5  -4  -8 13001.1 3860.99  16
   5   4  -8 9283.33 2833.17   3
  -5  -4   8 12782.5 3770.12  13
  -5   4   8 13173.0 3286.40   2
   5   4  -7 318.058 1057.83  16
   5  -4  -7 3702.75 2266.79  16
  -5   4   7-2390.93 3521.09   8
  -5   4   7 1699.60 1600.21   2
  -5  -4   7 1391.37 2907.42  13
   5   4  -6 48566.2 6164.48  16
   5  -4  -6 55446.0 6641.74  16
  -5   4   6 56815.5 7009.02   2
  -5   4   6 57857.8 12064.5   8
  -5  -4   6 37847.0 8175.50  13
  -5  -4   5 1164.52 1964.75   6
   5   4  -5 3666.19 2136.06  16
   5  -4  -5 1290.04 1432.92  16
  -5   4   5 1412.08 1353.80   8
  -5  -4   5 4676.73 2968.72  13
  -5  -4   4 44009.6 8813.13   6
  -5   4   4 53412.1 6081.73   6
   5   4  -4 44686.5 5434.10  16
   5  -4  -4 45411.8 5385.06  16
   5  -4  -4 43117.8 5474.55  14
  -5  -4   4 31562.3 9072.20  13
   5  -4  -3 491.896 580.979   7
  -5   4   3 548.843 105.285  17
  -5  -4   3 1946.11 1824.64   6
   5   4  -3 868.767 840.570  16
  -5   4   3-103.372 740.177   6
   5  -4  -3-496.483 308.707  16
  -5  -4   3-2254.40 3212.08  15
   5  -4  -3-284.944 1170.90  14
  -5   4   3 1709.52 2511.46   8
   5  -4  -2 438.559 871.657   7
  -5   4   2 1882.22 1225.63  17
  -5  -4   2-1257.04 1196.87   6
  -5   4   2 148.304 445.679   6
   5   4  -2 1681.78 1089.38  16
   5  -4  -2 1225.78 869.949  16
   5  -4  -2 510.873 900.828  14
  -5   4   2-1392.58 3658.38   8
   5  -4  -1 333.968 899.162   7
  -5   4   1 41.2127 473.378  17
  -5  -4   1 2796.39 1877.52   6
   5   4  -1-71.3762 388.674  17
  -5   4   1 2617.19 1266.08   6
  -5   4   1-804.437 1351.88  11
   5   4  -1-384.510 234.282  16
   5  -4  -1 1744.91 1253.50  14
  -5  -4   0 100938. 9638.39   6
   5   4   0 82649.9 7121.99  17
  -5   4   0 81736.9 7619.45  11
   5   4   0 95037.0 8837.16  16
   5  -4   0 100785. 10145.0  14
   5  -4   0 85138.2 8226.27   7
   5  -4   1 1871.07 1212.14   7
  -5  -4  -1 1266.66 983.236   6
   5   4   1 942.075 243.985  17
  -5   4  -1 1152.43 582.753  11
   5  -4   1 642.782 912.710  15
   5  -4   1 1282.68 927.755  14
  -5  -4  -2 111788. 9818.82   6
   5   4   2 100831. 8883.59  17
  -5   4  -2 106159. 8807.59  11
   5  -4   2 112000. 9908.41  15
   5  -4   2 116613. 11211.7   7
  -5  -4  -3 349.824 277.736   6
  -5  -4  -3-136.281 752.689  12
   5   4   3-1579.56 1062.77  17
  -5   4  -3 820.457 625.286  11
   5  -4   3-1662.47 1569.28  15
  -5  -4  -4 34289.6 4843.72  12
   5   4   4 27806.7 5412.35  17
  -5   4  -4 27548.6 4757.37  11
   5  -4   4 27579.2 5177.03  15
  -5  -4  -5-1463.66 1371.56  12
   5   4   5 2252.67 2470.81  17
  -5   4  -5-2439.59 1734.00  11
   5  -4   5-1127.42 1833.58  15
   5   4   6 2834.94 2177.10  17
  -5   4  -6-1165.89 839.642  11
   5   5  -7 1959.72 1298.76  16
   5  -5  -7 3887.93 2053.74  16
  -5   5   7 2295.74 2245.01   8
  -5  -5   7-312.138 1156.12  13
  -5   5   7 1232.28 1488.92   2
   5   5  -6 642.297 1401.80  16
   5  -5  -6 1805.56 585.108  16
   5  -5  -6-42.0826 870.816  14
  -5   5   6 2448.37 2622.76   8
  -5   5   6 2521.54 1885.23   2
  -5  -5   6 167.329 772.771  13
   5   5  -5 20158.7 4019.46  16
   5  -5  -5 22153.7 4144.40  16
   5  -5  -5 18067.5 3719.80  14
  -5   5   5 28330.3 8640.99   8
  -5   5   5 17165.1 3451.16   2
  -5  -5   5 9821.14 4778.39  13
  -5  -5   4 5591.42 3931.51   6
   5   5  -4 7159.20 2349.27  16
   5  -5  -4 5253.31 2009.67  16
  -5  -5   4 5809.22 3603.85  15
   5  -5  -4 5272.77 2088.64  14
  -5   5   4 10342.0 5264.13   8
  -5  -5   4 3176.60 4190.23  13
  -5   5   3 156528. 9977.27  17
  -5  -5   3 141748. 15786.5   6
  -5   5   3 142571. 9287.06   6
   5   5  -3 146472. 10383.6  16
   5  -5  -3 149214. 9373.29  16
  -5  -5   3 173542. 17753.0  15
   5  -5  -3 133333. 10928.8  14
   5  -5  -3 148148. 10075.7   7
   5  -5  -2 6085.01 2195.78   7
  -5   5   2 6352.15 1913.43  17
  -5  -5   2 6482.90 3678.92   6
   5   5  -2 7870.95 2495.92  16
   5  -5  -2 6790.70 1743.81  16
   5  -5  -2 6826.14 2637.68  14
  -5   5   2 12335.4 5343.63   8
  -5   5   1 169848. 10568.3  17
   5   5  -1 157519. 9956.25  17
  -5   5   1 196818. 12099.6  11
   5   5  -1 189758. 12335.1  16
   5  -5  -1 195104. 14174.3  14
   5  -5  -1 170882. 11572.6   7
   5  -5   0 1435.17 1552.29   7
  -5   5   0-594.470 1018.44  17
  -5  -5   0-1847.49 1745.28   6
   5   5   0 847.421 591.424  17
   5   5   0-105.093 780.129  16
  -5   5   0 212.547 1296.73  11
   5  -5   0 1998.34 1288.26  14
  -5  -5  -1 35634.8 5730.73   6
   5   5   1 30666.1 4711.80  17
  -5   5  -1 32982.0 4832.57  11
   5  -5   1 41904.8 6068.83  15
   5  -5   1 48561.2 8290.49  14
   5  -5   1 34208.0 5766.43   7
  -5  -5  -2 3735.00 1673.08   6
   5   5   2 1885.13 1377.78  17
  -5   5  -2 1641.90 1045.35  11
   5  -5   2 2888.87 1234.12  15
   5  -5   2 4575.36 2793.77  14
  -5  -5  -3 2875.83 1273.54   6
  -5  -5  -3 2604.08 1199.17  12
   5   5   3 3167.04 1954.09  17
  -5   5  -3 4151.62 1850.19  11
   5  -5   3 3431.61 1215.84  15
  -5  -5  -4 3006.02 1333.04  12
   5   5   4 3954.83 798.074  17
  -5   5  -4 3766.23 1671.72  11
   5  -5   4 7232.03 3240.68  15
  -5  -5  -5 14977.2 3291.19  12
   5   5   5 17808.6 4531.75  17
  -5   5  -5 13125.9 3264.63  11
   5  -5   5 15202.1 4329.41  15
   5   6  -7 7104.47 2244.55  16
   5  -6  -7 9514.86 3465.50  16
   5  -6  -7 4082.25 1758.23  14
  -5   6   7 13097.8 5021.73   8
  -5  -6   7 10868.8 5738.80  13
  -5   6   7 5793.08 2409.51   2
   5   6  -6 21105.3 4596.62  16
   5  -6  -6 23894.5 4869.17  16
   5  -6  -6 17738.0 3921.12  14
  -5   6   6 23494.1 7037.84   8
  -5   6   6 20540.0 4212.98   2
  -5  -6   6 12949.2 5827.73  13
   5   6  -5 14338.2 3542.22  16
   5  -6  -5 10523.0 2873.19  14
  -5   6   5 14445.1 3260.54   2
  -5  -6   5 6502.80 3809.09  13
  -5   6   4 23189.8 3943.86  17
   5   6  -4 20975.3 4070.89  16
  -5   6   4 20273.7 3681.12   2
  -5  -6   4 24328.0 6690.45  15
   5  -6  -4 18880.1 4178.81  14
  -5   6   4 34818.4 8776.35   8
   5  -6  -3-1147.17 1448.39   7
  -5   6   3 384.944 324.383  17
   5   6  -3 337.909 482.600  16
  -5  -6   3-288.253 3120.96  15
   5  -6  -3 1453.50 784.525  14
  -5   6   3-95.2184 1982.00   8
   5  -6  -2 1381.27 1551.44   7
  -5  -6   2-359.178 1760.15   6
   5   6  -2 2677.22 1867.29  16
  -5  -6   2 309.987 977.355  15
   5  -6  -2 939.935 1120.60  14
  -5   6   2 2939.14 1506.11   8
   5  -6  -1 20074.3 3982.14   7
  -5   6   1 19750.2 3485.34  17
  -5  -6   1 27913.1 5867.71   6
   5   6  -1 20366.3 4086.07  16
   5  -6  -1 21966.9 4785.49  14
  -5   6   1 27707.4 7516.53   8
  -5  -6   0 31262.5 5893.71   6
  -5   6   0 24451.3 3901.28  17
   5   6   0 17118.1 3432.80  17
  -5   6   0 24659.9 4199.02  11
   5   6   0 30008.5 5545.07  16
   5  -6   0 27602.4 5717.95  14
  -5  -6  -1 44292.2 6849.76   6
   5   6   1 35620.2 5412.01  17
   5   6   1 64216.7 8768.73  16
  -5   6  -1 41597.1 5361.91  11
   5  -6   1 67934.6 10192.1  14
  -5  -6  -2 42097.7 6623.15   6
   5   6   2 36594.9 5607.34  17
  -5   6  -2 37398.9 5163.57  11
   5  -6   2 41791.9 6270.91  15
   5  -6   2 58401.3 10304.3  14
  -5  -6  -3 15778.5 3544.76  12
  -5  -6  -3 14361.7 3788.97   6
   5   6   3 12966.9 3502.98  17
  -5   6  -3 13381.0 3231.88  11
   5  -6   3 15559.6 3855.58  15
  -5  -6  -4 15079.8 3674.79  12
   5   6   4 16717.9 4025.78  17
  -5   6  -4 13536.2 3281.11  11
   5  -6   4 8448.97 2401.05  15
  -5  -6  -5 3226.48 2287.55  12
   5   6   5-588.800 882.403  17
  -5   6  -5 3646.99 2262.89  11
   5  -6   5 299.299 1852.13  15
   5  -7  -7 1943.75 1900.88  14
  -5   7   7-376.785 1908.29   8
   5   7  -6 1843.91 1081.12  16
   5  -7  -6 997.081 232.634  14
  -5   7   6-583.248 1465.72   8
  -5  -7   6-1073.17 2353.59  13
  -5   7   6 953.022 864.162   2
   5   7  -5 2233.46 1609.32  16
  -5  -7   5-1871.95 2179.26  15
   5  -7  -5 2089.99 1807.18  14
  -5   7   5 1832.34 2408.52   8
  -5   7   5 2946.44 1396.05   2
  -5  -7   5 3624.05 3412.14  13
  -5   7   4 29684.0 4451.15  17
   5   7  -4 30576.6 5187.17  16
  -5  -7   4 36368.4 8393.19  15
   5  -7  -4 27829.5 5382.58  14
  -5   7   4 48627.8 9681.75   8
  -5   7   3 12635.9 3088.28  17
   5   7  -3 17463.3 4082.07  16
  -5  -7   3 18124.3 5776.18  15
   5  -7  -3 11299.0 3018.26  14
  -5   7   3 19524.0 6358.80   8
  -5   7   2 72578.6 7277.04  17
   5   7  -2 83372.6 8822.62  16
  -5  -7   2 88084.1 11775.9  15
   5  -7  -2 80505.4 9592.98  14
  -5   7   2 91633.8 13496.9   8
  -5  -7   1 41487.8 7479.82   6
  -5   7   1 24086.4 4011.56  17
   5   7  -1 26800.6 4994.04  16
  -5  -7   1 25983.9 5817.54  15
   5  -7  -1 34049.2 6220.99  14
  -5   7   1 28082.4 6809.23   8
  -5  -7   0 53728.1 8039.72   6
  -5   7   0 34587.3 4950.40  17
   5   7   0 39052.6 5473.25  17
  -5   7   0 39124.9 5334.49  11
   5   7   0 54647.9 7493.30  16
   5  -7   0 55938.8 9428.67  14
  -5   7  -1 15193.6 3512.06  17
  -5  -7  -1 18588.7 4413.12   6
   5   7   1 14858.0 3472.94  17
   5   7   1 22449.4 5231.06  16
  -5   7  -1 14941.4 3346.70  11
   5  -7   1 30359.7 6761.24  14
  -5  -7  -2 1669.37 1544.09   6
   5   7   2 372.959 574.457  17
  -5   7  -2-2486.05 1829.03  11
   5  -7   2 189.354 570.760  15
   5  -7   2-1646.06 2183.28  14
  -5  -7  -3 2884.47 1374.86  12
  -5  -7  -3 2852.09 1925.88   6
   5   7   3 173.099 758.754  17
  -5   7  -3 2896.97 1715.51  11
   5  -7   3 3399.39 1774.47  15
  -5  -7  -4 4588.98 2063.85  12
   5   7   4 7019.61 2894.24  17
  -5   7  -4 5485.48 2359.06  11
   5  -7   4 3177.59 798.998  15
   5   8  -6 941.274 373.933  16
   5  -8  -6-918.273 703.479  14
  -5   8   6 4210.72 2725.37   8
  -5  -8   6 710.088 3603.46  13
   5   8  -5 20781.8 4755.78  16
  -5  -8   5 17729.6 6214.25  15
   5  -8  -5 14497.1 3503.15  14
  -5   8   5 25789.8 6235.88   8
  -5  -8   5 3732.00 3460.32  13
  -5   8   4 3910.00 1890.67  17
   5   8  -4 4946.05 1920.34  16
  -5  -8   4 2430.93 708.017  15
   5  -8  -4 2731.51 1194.75  14
  -5   8   4 3788.15 1429.30   8
  -5  -8   4 1664.35 2861.80  13
  -5   8   3 4007.82 1572.06  17
   5   8  -3 4382.10 1784.18  16
  -5  -8   3 3609.33 3202.97  15
   5  -8  -3 1729.47 683.378  14
  -5   8   3 7349.13 3724.54   8
  -5  -8   3 2428.04 1931.38  13
  -5   8   2 3109.53 1515.50  17
   5   8  -2 3348.49 2348.79  16
  -5  -8   2 1210.11 128.136  15
   5  -8  -2 985.475 1217.31  14
  -5   8   2 883.455 1496.44   8
  -5   8   1 5623.39 2050.68  17
   5   8  -1 6558.53 3018.48  16
  -5  -8   1 9670.27 3537.75  15
   5  -8  -1 10391.8 3398.34  14
  -5   8   0 199.439 1450.96  17
  -5  -8   0 622.683 1352.44   6
   5   8   0-90.7666 131.254  17
   5   8   0-84.4881 1314.12  16
  -5  -8   0 43.7572 1432.24  15
   5  -8   0 1260.06 1085.10  14
  -5   8   0-563.286 1043.25   8
  -5  -8  -1 39718.4 6907.45   6
  -5   8  -1 30967.6 5054.54  17
   5   8   1 21561.2 4397.84  17
   5   8   1 47716.3 8212.88  16
  -5   8  -1 28390.2 4582.53  11
   5  -8   1 50824.2 10708.4  14
  -5  -8  -2 5659.34 2849.06   6
   5   8   2 3812.36 2141.56  17
  -5   8  -2 3964.61 1889.46  11
   5  -8   2 524.771 2052.36  14
  -5  -8  -3 13767.3 4374.38   6
   5   8   3 18895.2 4340.94  17
  -5   8  -3 20416.4 3983.37  11
   5  -8   3 18764.8 4126.37  15
  -5  -8  -4 1223.68 1248.84  12
   5  -8   4-25.8027 595.002  15
   5   9  -5 256.226 583.116  16
  -5  -9   5-1724.76 1887.55  15
   5  -9  -5-4784.78 2554.89  14
  -5  -9   5-1533.42 3237.12  13
  -5   9   4 20339.0 4270.23  17
   5   9  -4 20001.8 4561.24  16
  -5  -9   4 19576.3 6124.63  15
   5  -9  -4 16916.8 4525.92  14
  -5  -9   4 11658.5 7642.16  13
  -5   9   3-2543.22 2121.36  17
   5   9  -3 2276.70 2311.93  16
  -5  -9   3 2826.07 3295.77  15
   5  -9  -3 4450.04 2688.82  14
  -5  -9   3 8100.74 6093.65  13
  -5   9   2 48899.7 6578.37  17
   5   9  -2 54331.7 7857.91  16
  -5  -9   2 56072.9 8964.27  15
   5  -9  -2 55517.2 8598.78  14
  -5   9   1 2294.67 1443.03  17
   5   9  -1 535.796 1217.36  16
  -5  -9   1 117.057 949.411  15
  -5   9   0 24779.1 4321.97  17
   5   9   0 24387.5 4668.18  17
   5   9   0 37578.0 7236.91  16
  -5  -9   0 24429.8 5387.20  15
   5  -9   0 40429.2 9243.74  14
  -5   9  -1-784.791 1330.44  17
   5   9   1 127.772 796.049  17
   5   9   1 1889.02 1429.80  16
  -5   9  -1 381.000 1168.09  11
  -5  -9  -1-1208.42 1679.03  15
  -5   9  -2 10.1914 558.470  17
  -5  -9  -2 1435.97 1592.37   6
   5   9   2 2238.84 1767.84  17
   5   9   2 14.2305 1602.24  16
  -5   9  -2 410.963 921.189  11
   5  -9   2 4031.93 5408.91  14
  -5  -9  -3 411.333 1588.42   6
  -5   9  -3 1139.36 848.774  11
  -5  10   4 494.406 1235.32  17
   5  10  -4-1351.36 1465.09  16
  -5 -10   4-784.791 1505.36  15
  -5 -10   4-5257.32 4636.42  13
  -5  10   3 5225.82 1733.69  17
   5  10  -3 11131.1 3537.22  16
  -5 -10   3 8974.21 4222.88  15
   5 -10  -3 10443.4 3320.56  14
  -5 -10   3 5166.79 4271.79  13
  -5  10   2 1660.00 1148.13  17
   5  10  -2 2286.92 1152.60  16
  -5 -10   2 2103.95 2476.35  15
   5 -10  -2 674.100 1799.54  14
  -5  10   1 533.576 1530.16  17
   5  10  -1 7967.11 2549.87  16
  -5 -10   1 2721.10 2343.69  15
   5 -10  -1 7637.75 2593.84  14
  -5  10   0 4567.33 1964.59  17
   5  10   0 15550.3 5095.02  16
  -5 -10   0 7107.51 2684.42  15
   5 -10   0 15751.3 4285.20  14
  -5  10  -1 18827.7 4080.00  17
   5  10   1 14213.0 3649.57  17
   5  10   1 20579.2 6137.94  16
  -5 -10  -1 16527.9 4425.79  15
   5 -10   1 28898.6 8798.94  14
  -5  10  -2 5194.77 2414.43  11
  -5 -10  -2 5924.74 2412.97  15
   6   0  -7 1409.78 943.595  16
  -6   0   7 2455.94 1578.18   8
  -6   0   6 46286.7 8485.53   6
   6   0  -6 44883.0 6269.86  16
  -6   0   5-2010.88 1149.22   6
   6   0  -5-1053.39 1408.04  16
  -6   0   5-1188.44 3955.57   8
   6   0  -5-7.86951 580.565   7
  -6   0   4 60952.6 8476.24   6
   6   0  -4 50798.5 6125.82  16
   6   0  -4 52592.1 6474.60   7
  -6   0   3 1893.33 1285.13   6
   6   0  -3 112.804 1526.69  16
  -6   0   3-555.272 6229.73   8
   6   0  -3-832.590 344.488   7
  -6   0   2 3717.72 1631.10   6
   6   0  -2 4547.80 1489.66  16
   6   0  -2 2172.62 1534.63   7
   6   0  -1-258.939 312.512  17
  -6   0   1-400.778 1103.39   6
   6   0  -1-991.552 540.646   7
  -6   0   0 39754.8 5645.24   6
   6   0   0 33643.7 4948.53  17
   6   0   0 39968.1 5622.21   7
   6   0   1 830.504 1764.75   7
  -6   0  -1-1530.68 1398.46   6
   6   0   1 584.284 1026.44  17
  -6   0  -1 88.4981 494.306  11
  -6   0  -2 72506.6 7427.86   6
   6   0   2 72734.4 7949.04  17
  -6   0  -2 84774.8 8835.14  11
   6   0   2 100816. 10708.6   7
  -6   0  -3 478.993 655.284  12
  -6   0  -3-725.566 767.733   6
  -6   0  -3 837.916 1037.51  11
  -6   0  -4 30242.4 5111.68  12
   6   0   4 26864.1 6049.88  17
  -6   0  -4 32297.2 5223.82  11
   6   0   5 810.159 1863.93  17
  -6   0  -5 411.943 964.102  11
   6   1  -7 7279.99 3046.73  16
   6  -1  -7 5566.04 2567.17  16
  -6   1   7 5037.16 3189.43   2
   6   1  -6 4872.37 2737.08  16
  -6  -1   6 167.499 1163.02   6
   6  -1  -6-2133.76 1172.91  16
  -6   1   6 3620.99 3273.32   6
  -6  -1   5 7432.80 3042.97   6
  -6   1   5 10437.3 3866.79   6
   6   1  -5 4994.35 1875.88  16
   6  -1  -5 8417.03 2899.85  16
  -6   1   5 4047.11 4973.75   8
  -6  -1   5 1894.39 2276.98   8
   6   1  -5 7638.15 2296.44   7
  -6  -1   4 5467.08 3073.02   6
  -6   1   4 3813.36 1774.43   6
   6   1  -4 2286.18 1633.23  16
   6  -1  -4 2357.64 975.023  16
  -6   1   4 1224.92 6193.80   8
  -6  -1   4-447.113 751.327   8
   6   1  -4 552.578 583.254   7
  -6  -1   4 3395.36 432.220  13
   6  -1  -4 4594.17 2095.60   7
  -6  -1   3 92638.0 10169.1   6
  -6   1   3 90864.2 9346.62   6
   6   1  -3 79843.3 7302.21  16
   6  -1  -3 80799.4 7366.30  16
   6   1  -3 83927.9 7957.74   7
   6  -1  -3 81614.2 7848.18   7
  -6  -1   2 15525.8 3823.49   6
  -6   1   2 17514.5 3936.04   6
   6   1  -2 18016.8 3450.39  16
   6  -1  -2 13523.1 2712.66  16
  -6   1   2 21439.5 8007.80   8
   6   1  -2 16365.4 3727.12   7
   6  -1  -2 14073.1 3194.11   7
  -6  -1   1 142974. 11667.2   6
  -6   1   1 122433. 10143.4   6
   6   1  -1 129386. 9504.60  17
   6   1  -1 148807. 11186.8   7
   6  -1  -1 129143. 10407.6   7
   6  -1   0 21805.3 4474.65   7
  -6  -1   0 15144.2 3633.92   6
   6   1   0 15286.1 3281.67  17
  -6   1   0 16853.5 3523.72   6
  -6   1   0 18829.2 3999.66  11
   6   1   0 17330.0 3980.40   7
  -6  -1  -1 38406.9 5689.66   6
  -6   1  -1 40434.1 5426.50   6
   6   1   1 36226.6 5313.98  17
   6  -1   1 37135.2 5535.13  17
  -6   1  -1 41589.1 6042.03  11
   6   1   1 44646.9 6533.36   7
   6  -1   1 44526.6 6587.41   7
   6  -1   2 5299.48 2809.45   7
  -6  -1  -2 3440.60 1559.58   6
  -6   1  -2 5713.40 1474.18   6
   6   1   2 3073.50 1216.97  17
   6  -1   2 4547.49 2385.70  17
  -6   1  -2 4385.07 1637.39  11
  -6  -1  -3-1204.57 954.575  12
  -6  -1  -3-858.165 423.921   6
  -6   1  -3 2721.96 1391.21  12
   6   1   3-511.608 1100.87  17
   6  -1   3-1323.01 1741.50  17
  -6  -1  -3-1625.38 1620.06  11
  -6   1  -3 1544.21 1292.82  11
  -6  -1  -4 36.1924 415.585   6
  -6  -1  -4 538.076 629.635  12
  -6   1  -4 636.892 600.396  12
   6   1   4 1653.35 2192.47  17
   6  -1   4 48.9961 452.665  17
  -6  -1  -4-537.781 810.550  11
  -6   1  -4-523.878 1166.65  11
   6   1   5 2069.44 994.748  17
   6  -1   5 3668.11 2194.28  17
  -6   1  -5 5205.62 2391.19  11
   6   2  -7 7215.89 2158.66  16
   6  -2  -7 14190.0 3975.79  16
  -6   2   7 11744.7 4131.27   2
  -6   2   7 7448.01 5305.05   8
  -6  -2   7 12243.3 3752.56  13
   6  -2  -6 35114.8 5513.72  16
  -6  -2   6 35674.2 8365.28   6
   6   2  -6 29654.5 4980.12  16
  -6   2   6 29759.5 12321.0   8
  -6  -2   6 36215.2 7698.38  13
  -6  -2   5 28116.9 7621.43   6
   6   2  -5 21810.3 4321.08  16
  -6   2   5 24683.0 5250.96   6
   6  -2  -5 21085.5 4218.49  16
  -6   2   5 16419.2 9742.44   8
  -6  -2   5 34787.4 7523.58  13
  -6   2   4 38020.7 6091.03   6
   6   2  -4 28947.3 4745.86  16
   6  -2  -4 31165.8 4653.52  16
  -6  -2   4 39150.5 7547.70   6
  -6   2   4 45434.0 18566.2   8
   6  -2  -4 34953.7 5046.07   7
  -6  -2   4 45442.9 9451.67  13
   6  -2  -3 3868.89 1620.54   7
  -6  -2   3 6497.09 2971.57   6
  -6   2   3 6778.47 2468.75   6
   6   2  -3 5381.91 1777.21  16
   6  -2  -3 8958.76 2420.68  16
  -6   2   3 12180.4 1270.70   8
   6  -2  -2 1987.54 1121.96   7
  -6  -2   2-312.208 1283.85   6
  -6   2   2 967.906 861.205   6
   6   2  -2 1203.83 250.577  16
   6  -2  -2 292.073 182.607  16
  -6   2   2-464.861 2839.47   8
   6   2  -2 1308.38 1565.90   7
   6  -2  -1 13002.0 3390.74   7
   6   2  -1 7669.92 2304.62  17
  -6  -2   1 10168.5 2796.86   6
  -6   2   1 9162.87 2765.18   6
  -6   2   1 8938.67 2769.85  11
   6   2  -1 7516.60 2304.93  16
   6   2  -1 10025.4 3107.39   7
   6  -2   0 25227.5 4800.26   7
  -6   2   0 21577.6 3953.92   6
   6   2   0 21959.2 4118.81  17
  -6  -2   0 22286.1 4307.63   6
  -6   2   0 28188.4 5200.79  11
   6  -2   0 26522.6 4633.37  14
   6   2   0 26050.0 4825.77   7
  -6  -2  -1 39473.0 5760.75   6
   6   2   1 34177.9 5209.88  17
  -6   2  -1 41909.5 5923.06  11
   6   2   1 56349.6 7222.39   7
   6  -2   1 43033.7 6741.93   7
  -6  -2  -2 32356.2 5268.14   6
   6   2   2 30600.4 5218.69  17
  -6   2  -2 34276.6 5291.46  11
   6  -2   2 40490.4 7124.35   7
  -6  -2  -3 20208.3 3939.42   6
  -6   2  -3 21630.9 3747.55  12
   6   2   3 23391.3 5150.03  17
   6  -2   3 19840.3 4318.98  17
  -6   2  -3 21862.7 4364.01  11
  -6  -2  -4 5855.55 2126.43   6
  -6  -2  -4 10731.9 2973.67  12
  -6   2  -4 10261.7 2577.12  12
   6   2   4 7098.43 2951.20  17
   6  -2   4 13971.7 4153.30  17
  -6   2  -4 12782.2 3177.78  11
  -6  -2  -5 1818.43 1592.74   6
   6  -2   5-1968.12 2063.61  17
   6   3  -7-1382.92 1149.47  16
   6  -3  -7 262.765 476.259  16
  -6   3   7-659.197 2592.64   2
  -6   3   7 2218.38 2500.02   8
  -6  -3   7 1095.74 884.149  13
  -6  -3   6-2008.39 3715.01   6
   6   3  -6 339.078 1222.45  16
   6  -3  -6 2169.55 1778.84  16
  -6   3   6-5503.54 6038.00   8
  -6  -3   6 425.923 1575.21  13
  -6  -3   5 2375.25 2375.12   6
   6   3  -5 509.242 894.294  16
  -6   3   5 2884.43 1352.21   6
   6  -3  -5 3028.84 1453.05  16
  -6  -3   5-36.0170 1098.24  13
  -6   3   4 40530.3 5952.94   6
   6   3  -4 34180.9 5137.36  16
   6  -3  -4 39343.3 5266.85  16
  -6  -3   4 38781.0 8129.76   6
   6  -3  -4 38942.2 5355.87   7
  -6  -3   4 51726.1 11104.3  13
   6  -3  -3 18924.9 3851.24   7
  -6  -3   3 17916.7 4603.38   6
  -6   3   3 14634.1 3356.52   6
   6   3  -3 16591.1 3372.49  16
   6  -3  -3 14305.8 2773.08  16
  -6  -3   2 119839. 11852.5   6
  -6   3   2 99509.4 8717.25   6
   6   3  -2 110035. 9101.84  16
   6  -3  -2 102100. 9177.87   7
   6  -3  -1 25153.2 4597.28   7
   6   3  -1 16150.3 3227.31  17
  -6  -3   1 24788.1 5363.26   6
  -6   3   1 20301.4 3637.79   6
  -6   3   1 26353.9 4912.77  11
   6   3  -1 22558.1 4113.15  16
   6  -3  -1 23329.6 4278.12  14
  -6  -3   0 58712.0 7843.64   6
   6   3   0 49571.5 6231.29  17
  -6   3   0 59584.9 7339.96  11
   6  -3   0 64975.2 8057.93  14
   6   3   0 61758.2 7534.13   7
   6  -3   0 59896.4 7483.39   7
   6  -3   1 7676.84 2552.07   7
  -6  -3  -1 5755.54 2052.03   6
   6   3   1 4856.13 1669.32  17
  -6   3  -1 5812.84 2477.99  11
   6   3   1 7146.72 2565.55   7
   6  -3   2 3057.06 1669.29   7
  -6  -3  -2 1972.31 1299.98   6
   6   3   2 1602.95 620.056  17
  -6   3  -2 300.856 911.033  11
  -6  -3  -3-179.639 609.847   6
   6   3   3 79.8952 1351.32  17
   6  -3   3-455.271 468.063  17
  -6   3  -3 2401.53 1444.14  11
  -6  -3  -4 2022.05 573.975  12
  -6  -3  -4 2396.54 1528.18   6
  -6   3  -4 5065.08 1666.46  12
   6   3   4 5342.36 2613.38  17
   6  -3   4 4896.52 2843.82  17
  -6   3  -4 5107.58 1772.46  11
   6   4  -7 19119.1 4511.60  16
  -6   4   7 17682.1 7733.38   8
  -6  -4   7 22934.3 6976.34  13
   6   4  -6-621.007 1424.60  16
   6  -4  -6-394.910 162.254  16
  -6   4   6-276.475 1466.88   2
  -6   4   6 3134.85 5717.43   8
  -6  -4   6-694.367 2113.60  13
   6   4  -5 45402.7 6231.81  16
   6  -4  -5 53941.4 6679.48  16
  -6  -4   5 46348.7 10320.9   6
  -6   4   5 72160.9 17795.9   8
  -6  -4   5 48031.5 11575.4  13
   6  -4  -4 2547.78 236.820   7
  -6  -4   4 4991.57 3206.09   6
   6   4  -4 2038.25 1167.10  16
  -6   4   4 4365.78 2063.73   6
   6  -4  -4 2140.38 1385.74  16
  -6   4   4-975.101 6477.90   8
  -6  -4   4 873.133 1063.49  13
   6  -4  -3 23258.7 4312.23   7
  -6   4   3 24823.6 4493.71   6
  -6  -4   3 27105.0 6620.92   6
   6   4  -3 22462.9 4205.49  16
   6  -4  -3 26099.8 3996.96  16
  -6   4   3 39897.9 12167.8   8
   6  -4  -2 4160.97 1564.52   7
  -6  -4   2 8291.98 3090.21   6
  -6   4   2 10405.1 2883.37   6
   6   4  -2 10601.7 2831.15  16
   6  -4  -2 6779.24 2185.42  14
  -6   4   2 14139.8 6448.94   8
   6  -4  -1 4862.82 1523.15   7
   6   4  -1 2755.10 1510.25  17
  -6  -4   1 2747.00 1771.64   6
  -6   4   1 4022.74 1862.60  11
   6   4  -1 3590.31 1316.64  16
   6  -4  -1 4632.13 2254.85  14
   6  -4   0 2389.00 1264.20   7
  -6  -4   0 5375.33 2283.58   6
   6   4   0 3109.64 1911.11  17
  -6   4   0 5398.70 1753.12  11
   6  -4   0 6188.48 2616.34  14
  -6  -4  -1 55125.4 7053.56   6
   6   4   1 38584.3 5722.81  17
  -6   4  -1 48259.3 6202.72  11
   6  -4   1 56454.7 8349.86  14
   6   4   1 56370.8 7210.03   7
   6  -4   1 47211.8 7197.09   7
   6  -4   2-1937.69 1798.30   7
  -6  -4  -2-74.4191 949.174   6
   6   4   2 200.349 314.437  17
  -6   4  -2-906.827 1349.57  11
  -6  -4  -3 28958.6 5864.53   6
   6   4   3 33338.8 5821.28  17
  -6   4  -3 39628.2 5840.26  11
  -6  -4  -4 857.149 733.837  12
  -6  -4  -4 1811.52 1870.05   6
   6   4   4 2064.13 1815.03  17
   6  -4   4-352.150 1489.08  17
  -6   4  -4 1393.59 1045.83  11
   6   5  -6-315.523 267.914  16
   6  -5  -6 1398.04 1027.26  16
  -6   5   6 948.003 1541.21   8
  -6   5   6-329.752 601.954   2
  -6  -5   6 2972.41 2724.60  13
   6   5  -5 0.56729 753.185  16
   6  -5  -5 2815.22 856.066  16
  -6   5   5 1857.63 1024.50   2
  -6   5   5 830.029 3640.58   8
  -6  -5   5 764.670 2615.89  13
  -6  -5   4 18424.5 5945.47   6
   6   5  -4 16594.5 3654.57  16
  -6   5   4 21462.3 4040.78   6
   6  -5  -4 19455.5 3873.49  16
   6  -5  -4 12873.4 2840.39  14
  -6  -5   4 3290.98 2639.25  13
   6  -5  -3 5946.20 2100.51   7
  -6   5   3 7835.17 2647.06  17
  -6  -5   3 8251.12 3736.65   6
   6   5  -3 4814.12 2273.49  16
  -6   5   3 8387.53 2291.09   6
   6  -5  -3 5052.18 1599.78  16
  -6  -5   3 12504.8 5330.49  15
   6  -5  -3 6295.40 2277.79  14
  -6   5   3 8994.38 4731.66   8
  -6  -5   2 80095.7 10982.8   6
   6   5  -2 72637.4 8068.53  16
   6  -5  -2 76524.4 8916.53  14
  -6   5   2 106482. 17300.3   8
   6  -5  -2 76859.2 8274.93   7
   6  -5  -1 3369.45 1143.54   7
  -6  -5   1 10919.9 3895.10   6
   6   5  -1 5495.01 2359.24  16
   6  -5  -1 6755.14 3065.09  14
  -6   5   1 4528.09 3430.00   8
  -6  -5   0 63657.6 8664.31   6
   6   5   0 48726.7 6322.08  17
  -6   5   0 55846.8 6763.90  11
   6   5   0 70988.3 8756.16  16
   6  -5   0 69113.6 9456.74  14
   6  -5   0 54468.2 7518.49   7
   6  -5   1 1867.05 968.143   7
  -6  -5  -1 926.608 533.184   6
   6   5   1 215.168 742.401  17
  -6   5  -1 211.295 510.006  11
   6  -5   1 1814.49 1527.29  14
  -6  -5  -2 5391.37 2807.83   6
   6   5   2 5414.36 2566.98  17
  -6   5  -2 3898.96 1519.46  11
   6  -5   2 5625.79 2795.08  15
  -6  -5  -3-1.82531 1033.02   6
   6   5   3 2429.99 1766.04  17
  -6   5  -3 1954.69 1544.28  11
   6  -5   3-601.055 1555.64  15
  -6  -5  -4 4523.32 1875.30  12
   6   6  -6 3895.09 1498.17  16
  -6   6   6 6847.41 2510.53   2
   6   6  -5 25885.9 5192.01  16
   6  -6  -5 25420.2 4832.97  16
   6  -6  -5 17599.3 3883.52  14
  -6   6   5 29324.9 8333.60   8
  -6   6   5 24692.6 4588.04   2
   6   6  -4 10427.1 3651.83  16
   6  -6  -4 9514.35 2905.32  16
   6  -6  -4 7588.90 2701.66  14
  -6   6   4 13953.1 6375.36   8
  -6  -6   4-972.600 3858.09  13
   6  -6  -3 15457.7 3449.87   7
  -6   6   3 14742.6 3300.52  17
  -6  -6   3 17974.8 4750.79   6
   6   6  -3 18975.0 4185.47  16
  -6  -6   3 28362.0 7991.62  15
   6  -6  -3 11580.0 3313.57  14
  -6   6   3 28701.5 9053.03   8
   6  -6  -2 1711.10 878.487   7
  -6   6   2 65.1490 930.694  17
  -6  -6   2 6027.36 3791.27   6
   6   6  -2 82.2215 1265.05  16
  -6  -6   2 7727.75 3377.65  15
   6  -6  -2 216.279 666.718  14
  -6   6   2 1887.99 2449.97   8
   6  -6  -1-691.087 721.113   7
  -6  -6   1 322.127 1357.39   6
   6   6  -1-2658.49 2246.24  16
   6  -6  -1 515.937 1333.58  14
  -6   6   1-5.18431 1697.26   8
   6  -6   0 5273.29 1579.22   7
  -6  -6   0 8762.82 3559.83   6
   6   6   0 7186.11 2376.04  17
   6   6   0 9523.18 3959.87  16
  -6   6   0 8997.08 2709.94  11
   6  -6   0 2114.00 1201.01  14
  -6  -6  -1 17262.5 4547.06   6
   6   6   1 9393.00 2806.63  17
  -6   6  -1 12511.3 3205.86  11
   6  -6   1 21268.6 6279.83  14
  -6  -6  -2 16902.3 4208.72   6
   6   6   2 10250.8 3153.70  17
  -6   6  -2 13573.8 3540.90  11
  -6  -6  -3 9889.57 3052.66   6
   6   6   3 17390.8 4420.96  17
  -6   6  -3 11775.8 3360.63  11
   6  -6   3 17390.3 4568.69  15
   6   7  -5 5319.40 2202.43  16
   6  -7  -5 4890.90 1954.27  16
   6  -7  -5-329.568 1036.03  14
  -6   7   5 6632.23 4391.57   8
  -6  -7   5 285.198 461.946  13
   6   7  -4 4739.81 1995.61  16
   6  -7  -4 4049.42 2122.87  16
  -6  -7   4 2641.67 2606.24  15
   6  -7  -4 2159.94 1276.66  14
  -6   7   4 850.691 3530.52   8
  -6  -7   4 76.3686 2132.72  13
  -6   7   3 29825.8 5192.82  17
   6   7  -3 29566.3 5382.49  16
  -6  -7   3 46589.2 10355.7  15
   6  -7  -3 26137.6 5412.88  14
  -6   7   3 42426.5 9667.68   8
  -6   7   2 13242.8 3511.74  17
   6   7  -2 7645.82 2666.69  16
  -6  -7   2 19678.4 6203.95  15
   6  -7  -2 21563.3 5334.49  14
  -6   7   2 18514.5 5914.49   8
  -6  -7   1 45457.1 7951.44   6
  -6   7   1 26578.0 4428.69  17
   6   7  -1 38927.0 6679.43  16
  -6  -7   1 41774.8 8122.64  15
   6  -7  -1 32015.0 6710.56  14
  -6   7   1 35790.8 8227.64   8
  -6  -7   0 13603.5 3967.74   6
   6   7   0 7618.56 2522.13  17
   6   7   0 12856.3 3904.84  16
   6  -7   0 16712.8 5361.74  14
  -6  -7  -1 3019.15 1211.91   6
   6   7   1 6196.37 2439.69  17
  -6   7  -1 5998.83 2251.73  11
   6  -7   1 3361.16 2594.83  14
  -6  -7  -2-286.949 1782.30   6
   6   7   2 300.329 503.338  17
  -6   7  -2 3560.75 1872.60  11
   6  -7   3-4115.80 2489.93  15
  -6   8   4 16047.4 3675.97  17
   6   8  -4 15880.8 4400.12  16
   6  -8  -4 14604.0 3347.21  16
  -6  -8   4 24372.4 7720.45  15
   6  -8  -4 14492.3 4122.75  14
  -6   8   4 22194.2 5899.16   8
  -6   8   3 1834.82 1341.13  17
   6   8  -3 1385.50 1163.14  16
   6  -8  -3 2512.40 1743.36  14
  -6   8   3-1182.26 2605.37   8
  -6   8   2-1675.80 1962.06  17
   6   8  -2 1055.89 805.631  16
  -6  -8   2 861.481 1651.71  15
   6  -8  -2-3488.45 2266.56  14
  -6   8   1-468.659 746.458  17
   6   8  -1 3122.20 2389.45  16
  -6  -8   1 1113.10 1906.50  15
   6  -8  -1-1206.05 2384.52  14
  -6   8   1 725.420 1628.41   8
  -6  -8   0 12050.1 3694.44   6
   6   8   0 21521.3 5218.63  16
  -6  -8   0 14707.5 4313.89  15
   6  -8   0 15805.5 4797.73  14
  -6   8   0 10923.1 4271.49   8
  -6  -8  -1-981.490 1682.56   6
   6   8   1 1314.42 1367.46  17
  -6   8  -1 175.973 389.861  11
   6  -8   1-2005.81 3307.35  14
   6   9  -1 29010.1 6685.55  16
   6   9   0 4281.53 3473.77  16
  -7   0   6 2041.53 1848.50   6
  -7   0   6-2127.22 2791.05   8
  -7   0   5 51050.1 8716.31   6
   7   0  -5 37201.0 5781.63  16
   7   0  -5 40407.3 5935.04   7
  -7   0   4-3956.79 2984.00   6
   7   0  -4-1928.79 1335.03  16
  -7   0   4 1727.60 1368.77   8
   7   0  -4 367.624 764.199   7
  -7   0   3 30010.4 6139.37   6
   7   0  -3 26884.2 4675.83  16
   7   0  -3 23362.3 4615.63   7
  -7   0   2 868.385 678.058   6
   7   0  -2-1362.70 1417.03   7
   7   0  -1-2106.94 1780.52   7
   7   0  -1 30.6231 1070.55  17
  -7   0   1 1590.87 2052.14   6
   7   0   0 400.466 1109.89  17
  -7   0   0-397.365 880.077   6
   7   0   1 18457.9 4624.76   7
   7   0   1 12372.7 2954.71  17
  -7   0  -1 11449.0 3317.95   6
  -7   0  -2-1168.27 1075.41   6
   7   0   2 3221.44 2265.23  17
  -7  -1   6-2229.10 2375.20   6
  -7   1   6-1675.25 4941.09   8
  -7  -1   5 2306.94 2398.43   6
  -7   1   5 2858.26 2147.61   6
   7   1  -5 1857.89 1650.43  16
   7  -1  -5 1811.62 831.411  16
  -7   1   5-1563.50 4547.40   8
   7   1  -5 3017.01 1483.92   7
   7  -1  -4 18407.4 4186.97   7
  -7  -1   4 21094.8 5665.14   6
  -7   1   4 13271.5 3881.22   6
   7   1  -4 13989.0 3531.06  16
   7  -1  -4 12892.6 3232.00  16
  -7   1   4 12494.5 11016.3   8
   7   1  -4 16389.4 4011.32   7
   7  -1  -3 10331.4 3190.49   7
  -7  -1   3 9300.49 3519.74   6
  -7   1   3 11253.3 3686.72   6
   7   1  -3 7825.67 2469.78  16
   7  -1  -3 12495.6 3047.01  16
  -7   1   3 9620.77 2163.52   8
   7   1  -3 9712.42 2789.61   7
  -7  -1   2 69273.0 9174.57   6
  -7   1   2 64528.7 7937.20   6
   7   1  -2 70122.0 8569.58   7
   7  -1  -2 59627.0 7749.42   7
   7  -1  -1 14110.1 3957.03   7
   7   1  -1 6690.08 2150.29  17
   7  -1  -1 4692.52 1787.27  17
  -7  -1   1 8851.58 2764.58   6
  -7   1   1 5965.50 2205.54   6
   7   1  -1 7181.04 2745.26   7
  -7  -1   0 47969.6 6825.24   6
  -7   1   0 44436.5 6220.71   6
   7   1   0 38521.7 5925.62  17
   7  -1   0 41697.3 6243.65  17
   7   1   0 54076.4 7350.89   7
   7  -1   0 51701.0 7789.88   7
   7   1   1 3581.17 2168.29   7
   7  -1   1-2258.07 2654.09   7
   7   1   1 4374.95 2324.46  17
  -7  -1  -1 2654.29 1845.75   6
   7  -1   1 2126.79 1685.02  17
  -7   1  -1 1337.79 828.934   6
  -7   1  -1 1713.93 1293.71  11
   7  -1   2 6866.11 3030.44   7
  -7  -1  -2 5431.04 2191.20   6
   7   1   2 4279.78 1933.44  17
   7  -1   2 3967.58 2165.26  17
  -7   1  -2 5664.18 2464.52  11
  -7  -1  -3 2900.81 1821.68   6
  -7  -2   6 8529.13 3195.42   6
  -7   2   6 772.478 1434.11   8
  -7  -2   5 29008.0 7631.72   6
   7   2  -5 20012.9 4405.82  16
  -7   2   5 21707.8 5146.65   6
   7  -2  -5 23637.6 4325.58  16
  -7   2   5 5977.12 1851.08   8
   7   2  -5 24042.1 4631.83   7
   7  -2  -4 16621.1 3706.83   7
  -7  -2   4 19848.4 5666.33   6
  -7   2   4 23343.0 5106.86   6
   7   2  -4 16589.0 3698.26  16
   7  -2  -4 20498.2 4297.88  16
  -7   2   4 42100.1 15207.5   8
   7   2  -4 17634.7 3881.48   7
  -7  -2   4 38631.6 8943.90  13
   7  -2  -3 20843.7 4440.25   7
  -7  -2   3 21750.2 5217.85   6
  -7   2   3 15847.9 4178.20   6
   7   2  -3 20761.6 4268.87  16
   7  -2  -3 19343.2 3750.39  16
   7   2  -3 21604.6 4397.12   7
   7  -2  -2 4897.86 1854.34   7
  -7  -2   2 647.550 1132.53   6
  -7   2   2 5162.02 2387.02   6
   7   2  -2 3799.69 1308.32  16
  -7   2   2 3373.51 4378.39   8
   7   2  -2 7175.68 2810.51   7
   7  -2  -1 643.233 756.820   7
   7   2  -1 1764.47 869.170  17
  -7  -2   1 39.7418 283.700   6
  -7   2   1 1350.60 1433.44   6
   7   2  -1 512.902 460.881   7
   7  -2   0 2110.87 1370.65   7
  -7  -2   0 339.706 1432.39   6
  -7   2   0 2156.50 1158.28   6
  -7   2   0 5254.58 2444.67  11
   7   2   0 4732.77 2281.01   7
   7  -2   1 8211.79 3466.87   7
  -7  -2  -1 10888.3 3311.27   6
   7   2   1 10783.3 3219.47  17
   7  -2   1 12603.2 3707.04  17
  -7   2  -1 14921.8 4294.11  11
   7   2   1 15170.7 4737.16   7
   7  -2   2 11382.8 3938.68   7
  -7  -2  -2 8757.33 2851.40   6
   7   2   2 7708.23 2891.87  17
   7  -2   2 7580.03 2909.11  17
  -7   2  -2 9163.83 2622.01  11
  -7  -3   5 2528.66 3305.10   6
   7   3  -5 116.559 278.180  16
   7  -3  -5 2145.70 1918.48  16
  -7   3   5 96.6097 1417.49   6
   7   3  -5-767.273 410.271   7
  -7  -3   5 362.402 1481.78  13
   7  -3  -4 535.857 1178.07   7
  -7  -3   4 1690.04 2640.97   6
   7   3  -4 251.344 1131.50  16
  -7   3   4 1500.40 1025.83   6
   7  -3  -4-713.325 1195.41  16
  -7   3   4-4082.91 7230.19   8
   7   3  -4-865.399 1490.26   7
  -7  -3   4-1067.40 2750.38  13
   7  -3  -3 28766.0 5213.13   7
  -7  -3   3 33944.6 6510.19   6
  -7   3   3 31150.7 5298.45   6
   7   3  -3 26140.3 4878.30  16
   7   3  -3 30741.3 5537.38   7
   7  -3  -2 6263.66 2586.58   7
  -7  -3   2 7487.08 2667.14   6
  -7   3   2 6818.31 2506.46   6
   7   3  -2 6580.11 2143.18  16
  -7   3   2 11872.7 5371.51   8
   7   3  -2 7437.02 2761.52   7
  -7  -3   1 59370.4 8231.94   6
  -7   3   1 65238.7 8451.61  11
  -7   3   1 73698.1 13622.7   8
   7   3  -1 59730.2 7958.07   7
   7  -3  -1 57180.0 7763.43   7
   7  -3   0 9783.96 2991.75   7
   7   3   0 9373.04 2939.01  17
  -7  -3   0 10315.0 3281.48   6
  -7   3   0 10139.5 3085.75  11
   7   3   0 10198.1 3342.77   7
   7  -3   1 22114.6 5489.94   7
  -7  -3  -1 26741.2 5209.58   6
   7   3   1 22346.7 4528.64  17
  -7   3  -1 23245.2 4792.68  11
   7   3   1 26338.9 5096.43   7
   7  -3   2 3640.39 1450.98   7
  -7  -3  -2 3699.92 1741.15   6
   7   3   2 4662.13 2502.82  17
   7  -3   2 178.727 1347.71  17
  -7   3  -2 3235.44 2135.28  11
  -7  -4   5 148.925 195.934   6
   7  -4  -5 1296.93 406.341  16
  -7   4   5 1473.41 592.858   6
   7  -4  -4 29628.8 5492.00   7
  -7  -4   4 38213.5 9079.26   6
   7   4  -4 26250.9 5176.00  16
  -7   4   4 27214.1 5474.14   6
   7  -4  -4 31525.6 5220.25  16
  -7   4   4 62189.4 16387.9   8
  -7  -4   4 55061.3 12926.1  13
   7  -4  -3-2833.02 2314.18   7
  -7  -4   3-2467.95 2380.19   6
   7   4  -3 1688.58 1348.14  16
  -7   4   3-2322.79 1985.27   6
  -7   4   3-6332.37 5554.15   8
   7  -4  -2 4375.01 2262.82   7
   7   4  -2 7253.81 3053.48  16
   7   4  -2 5979.95 2559.76   7
   7  -4  -1 934.465 1569.26   7
  -7  -4   1 926.714 1164.91   6
  -7   4   1-119.760 386.925  11
   7   4  -1-274.225 1148.55   7
   7  -4   0 8590.44 3102.78   7
   7   4   0 5020.46 2041.14  17
  -7  -4   0 10412.7 3521.23   6
  -7   4   0 10093.1 3501.96  11
   7  -4   0 8568.03 3316.33  14
   7   4   0 6090.77 2227.25   7
   7  -4   1 2309.27 1478.62   7
  -7  -4  -1-770.805 1329.76   6
   7   4   1 982.163 581.690  17
  -7   4  -1 3465.70 2402.14  11
   7  -4   2 29071.3 6308.95   7
  -7  -5   4 8144.20 5386.54   6
   7   5  -4 860.083 1835.44  16
   7  -5  -4 3183.66 2348.37  16
  -7   5   4 2198.63 857.351   6
  -7   5   4-1219.34 4900.73   8
  -7  -5   4 8034.89 6648.54  13
   7  -5  -3 19543.5 4272.06   7
  -7  -5   3 28248.0 6980.98   6
   7   5  -3 19950.1 4743.78  16
  -7   5   3 34999.8 10413.9   8
   7  -5  -2 1631.75 1606.29   7
  -7  -5   2 6128.49 3170.13   6
   7   5  -2 10766.8 3884.06  16
  -7   5   2 8107.17 4309.89   8
   7  -5  -1 33526.5 6052.19   7
  -7  -5   1 35195.9 6642.47   6
   7   5  -1 42733.6 6862.47  16
   7  -5  -1 34325.9 6519.04  14
  -7   5   1 28806.2 7289.84   8
   7  -5   0-288.493 2211.04   7
   7   5   0 2973.68 1493.79  17
  -7  -5   0 2584.40 1067.94   6
  -7   5   0 3001.94 1755.45  11
   7  -5   0-752.736 1213.44  14
   7   5   0 3116.61 2085.55   7
   7  -5   1 14866.1 4906.32   7
   7   5   1 10858.1 3627.25  17
  -7   5  -1 10376.7 2947.25  11
   7  -6  -3 2031.56 1021.21   7
  -7  -6   3 955.192 764.125   6
  -7  -6   3 3053.92 2234.72  15
   7  -6  -3-1944.57 2174.81  14
   7  -6  -2 2709.93 1847.32   7
  -7  -6   2 3360.58 2525.51   6
   7   6  -2-702.305 1623.39  16
  -7  -6   2 3373.15 3087.64  15
   7  -6  -2-1430.23 1005.58  14
  -7   6   2 3489.71 1893.34   8
   7  -6  -1-2828.91 2149.82   7
  -7  -6   1 2523.95 1469.14   6
   7   6  -1 6707.02 3061.79  16
   7  -6  -1 3173.51 1888.47  14
  -7   6   1 899.198 2602.21   8
   7   6   0-2200.22 1498.18  17
  -7  -6   0 1210.21 1803.96   6
  -7   6   0 315.072 1202.33  11
   7  -6   0 1559.58 2050.81  14
  -7  -7   2 22762.1 6306.37   6
  -8   0   2 17768.7 6513.32   8
  -8   0   1-7664.13 5981.29   8
   0   0   0    0.00    0.00   0

TITL MBE_140K in P2(1)/n
REM P2(1)/n (#14 in standard setting)
CELL 0.71073   5.532872   9.901777   7.014713  90.0000 100.3092  90.0000
ZERR    8.00   0.000478   0.000978   0.000726   0.0000   0.0094   0.0000
LATT  1
SYMM -x+1/2, y+1/2,-z+1/2
SFAC C H Br
UNIT 16.00 40.00 8.00
TREF
HKLF 4
END
;
_shelx_hkl_checksum   60994

 #############################################################################

data_MBE_120K
_publcif_datablock.id '{9bafd005-03eb-4254-a91a-95f80d206267}'

# CHEMICAL DATA
 
_audit_creation_method            'SHELXL-2018/3'
_shelx_SHELXL_version_number      '2018/3'
_chemical_name_systematic         'bromoethane'
_chemical_name_common             ?
_chemical_melting_point           ?
_chemical_formula_moiety          'C2 H5 Br'
_chemical_formula_sum
 'C2 H5 Br' 
_chemical_formula_weight          108.96

loop_
 _atom_type_symbol
 _atom_type_description
 _atom_type_scat_dispersion_real
 _atom_type_scat_dispersion_imag
 _atom_type_scat_source
 'C'  'C'   0.0033   0.0016
 'International Tables Vol C Tables 4.2.6.8 and 6.1.1.4'
 'H'  'H'   0.0000   0.0000
 'International Tables Vol C Tables 4.2.6.8 and 6.1.1.4'
 'Br'  'Br'  -0.2901   2.4595
 'International Tables Vol C Tables 4.2.6.8 and 6.1.1.4'

# CRYSTAL DATA
 
_space_group_crystal_system       monoclinic
_space_group_IT_number            14
_space_group_name_H-M_alt         'P 21/n'
_space_group_name_Hall            '-P 2yn'
 
_shelx_space_group_comment
;
The symmetry employed for this shelxl refinement is uniquely defined
by the following loop, which should always be used as a source of
symmetry information in preference to the above space-group names.
They are only intended as comments.
;
 
loop_
 _space_group_symop_operation_xyz
 'x, y, z'
 '-x+1/2, y+1/2, -z+1/2'
 '-x, -y, -z'
 'x-1/2, -y-1/2, z-1/2'
 
_cell_length_a                    5.5204(5)
_cell_length_b                    9.8941(8)
_cell_length_c                    6.9655(6)
_cell_angle_alpha                 90
_cell_angle_beta                  100.340(9)
_cell_angle_gamma                 90
_cell_volume                      374.27(6)
_cell_formula_units_Z             4
_cell_measurement_temperature     120.0(1)
_cell_measurement_reflns_used     2247
_cell_measurement_theta_min       3.77
_cell_measurement_theta_max       30.47
 
_exptl_crystal_description        irregular
_exptl_crystal_colour             colourless
_exptl_crystal_density_meas       ?
_exptl_crystal_density_method     ?
_exptl_crystal_density_diffrn     1.934          
_exptl_crystal_F_000              208
_exptl_transmission_factor_min    ?
_exptl_transmission_factor_max    ?
_exptl_crystal_size_max           0.1
_exptl_crystal_size_mid           0.1
_exptl_crystal_size_min           0.1
_exptl_absorpt_coefficient_mu     10.715
_shelx_estimated_absorpt_T_min    0.414
_shelx_estimated_absorpt_T_max    0.414
_exptl_absorpt_correction_type    multi-scan
_exptl_absorpt_correction_T_min   0.060
_exptl_absorpt_correction_T_max   1.000
_exptl_absorpt_process_details  
;
CrysAlisPro 1.171.40.84a (Rigaku Oxford Diffraction, 2020)
Empirical absorption correction using spherical harmonics,
implemented in SCALE3 ABSPACK scaling algorithm.
;
_exptl_absorpt_special_details    ?

# EXPERIMENTAL DATA

_diffrn_ambient_temperature       120.0(1)
_diffrn_radiation_wavelength      0.71073
_diffrn_radiation_type            MoK\a
_diffrn_source                    ?
_diffrn_measurement_device_type   'KUMA KM4-CCD, Eos'
_diffrn_measurement_method        '\w scans'
_diffrn_detector_area_resol_mean  ?
_diffrn_reflns_number             5791
_diffrn_reflns_av_unetI/netI      0.0276
_diffrn_reflns_av_R_equivalents   0.0491
_diffrn_reflns_limit_h_min        -7
_diffrn_reflns_limit_h_max        7
_diffrn_reflns_limit_k_min        -12
_diffrn_reflns_limit_k_max        12
_diffrn_reflns_limit_l_min        -9
_diffrn_reflns_limit_l_max        9
_diffrn_reflns_theta_min          3.617
_diffrn_reflns_theta_max          27.492
_diffrn_reflns_theta_full         25.242
_diffrn_measured_fraction_theta_max   0.999
_diffrn_measured_fraction_theta_full  0.999
_diffrn_reflns_Laue_measured_fraction_max    0.999
_diffrn_reflns_Laue_measured_fraction_full   0.999
_diffrn_reflns_point_group_measured_fraction_max   0.999
_diffrn_reflns_point_group_measured_fraction_full  0.999
_reflns_number_total              861
_reflns_number_gt                 759
_reflns_threshold_expression      'I > 2\s(I)'
_reflns_Friedel_coverage          0.000
_reflns_Friedel_fraction_max      .
_reflns_Friedel_fraction_full     .
 
_reflns_special_details
;
 Reflections were merged by SHELXL according to the crystal
 class for the calculation of statistics and refinement.
 
 _reflns_Friedel_fraction is defined as the number of unique
 Friedel pairs measured divided by the number that would be
 possible theoretically, ignoring centric projections and
 systematic absences.
;
 
_computing_data_collection        
'CrysAlisPro 1.171.38.46 (Rigaku Oxford Diffraction, 2015)'
_computing_cell_refinement        
'CrysAlisPro 1.171.40.84a (Rigaku Oxford Diffraction, 2020)'
_computing_data_reduction         
'CrysAlisPro 1.171.40.84a (Rigaku Oxford Diffraction, 2020)'
_computing_structure_solution   'SHELXS-2013/1 (Sheldrick, 2013)'
_computing_structure_refinement 'SHELXL-2018/3 (Sheldrick, 2018)'
_computing_molecular_graphics     'Mercury (Macrae at al., 2020)'
_computing_publication_material 'SHELXL-2018/3 (Sheldrick, 2018)'

# REFINEMENT DATA 

_refine_special_details           ?
_refine_ls_structure_factor_coef  Fsqd
_refine_ls_matrix_type            full
_refine_ls_weighting_scheme       calc
_refine_ls_weighting_details
'w=1/[\s^2^(Fo^2^)+(0.0189P)^2^+0.0456P] where P=(Fo^2^+2Fc^2^)/3'
_atom_sites_solution_primary      direct 
_atom_sites_solution_secondary    difmap
_atom_sites_solution_hydrogens    difmap
_refine_ls_hydrogen_treatment     constr
_refine_ls_extinction_method      none
_refine_ls_extinction_coef        .
_refine_ls_number_reflns          861
_refine_ls_number_parameters      29
_refine_ls_number_restraints      0
_refine_ls_R_factor_all           0.0277
_refine_ls_R_factor_gt            0.0220
_refine_ls_wR_factor_ref          0.0506
_refine_ls_wR_factor_gt           0.0481
_refine_ls_goodness_of_fit_ref    1.094
_refine_ls_restrained_S_all       1.094
_refine_ls_shift/su_max           0.001
_refine_ls_shift/su_mean          0.000

# ATOMIC COORDINATES AND DISPLACEMENT PARAMETERS
 
loop_
 _atom_site_label
 _atom_site_type_symbol
 _atom_site_fract_x
 _atom_site_fract_y
 _atom_site_fract_z
 _atom_site_U_iso_or_equiv
 _atom_site_adp_type
 _atom_site_occupancy
 _atom_site_site_symmetry_order  
 _atom_site_calc_flag
 _atom_site_refinement_flags_posn
 _atom_site_refinement_flags_adp
 _atom_site_refinement_flags_occupancy
 _atom_site_disorder_assembly
 _atom_site_disorder_group
Br1 Br 0.22413(5) 0.94175(3) 0.80877(4) 0.02979(11) Uani 1 1 d . . . . .
C1 C -0.0997(5) 0.8631(3) 0.7093(4) 0.0302(6) Uani 1 1 d . . . . .
H11 H -0.225420 0.931603 0.708633 0.036 Uiso 1 1 calc R U . . .
H12 H -0.105360 0.833210 0.575882 0.036 Uiso 1 1 calc R U . . .
C2 C -0.1529(5) 0.7464(3) 0.8303(4) 0.0292(6) Uani 1 1 d . . . . .
H21 H -0.310981 0.709123 0.776268 0.044 Uiso 1 1 calc R U . . .
H22 H -0.153548 0.776386 0.961324 0.044 Uiso 1 1 calc R U . . .
H23 H -0.028416 0.678491 0.831480 0.044 Uiso 1 1 calc R U . . .
 
loop_
 _atom_site_aniso_label
 _atom_site_aniso_U_11
 _atom_site_aniso_U_22
 _atom_site_aniso_U_33
 _atom_site_aniso_U_23
 _atom_site_aniso_U_13
 _atom_site_aniso_U_12
Br1 0.02011(17) 0.03111(18) 0.03880(18) -0.00266(11) 0.00707(12) -0.00533(11)
C1 0.0177(13) 0.0331(15) 0.0370(14) 0.0044(11) -0.0022(11) -0.0006(12)
C2 0.0214(14) 0.0240(13) 0.0404(15) -0.0010(11) 0.0008(11) -0.0022(11)

# MOLECULAR GEOMETRY
 
_geom_special_details
;
 All esds (except the esd in the dihedral angle between two l.s. planes)
 are estimated using the full covariance matrix.  The cell esds are taken
 into account individually in the estimation of esds in distances, angles
 and torsion angles; correlations between esds in cell parameters are only
 used when they are defined by crystal symmetry.  An approximate (isotropic)
 treatment of cell esds is used for estimating esds involving l.s. planes.
;
 
loop_
 _geom_bond_atom_site_label_1
 _geom_bond_atom_site_label_2
 _geom_bond_distance
 _geom_bond_site_symmetry_2
 _geom_bond_publ_flag
Br1 C1 1.959(3) . ?
C1 C2 1.490(4) . ?
C1 H11 0.9700 . ?
C1 H12 0.9700 . ?
C2 H21 0.9600 . ?
C2 H22 0.9600 . ?
C2 H23 0.9600 . ?
 
loop_
 _geom_angle_atom_site_label_1
 _geom_angle_atom_site_label_2
 _geom_angle_atom_site_label_3
 _geom_angle
 _geom_angle_site_symmetry_1
 _geom_angle_site_symmetry_3
 _geom_angle_publ_flag
C2 C1 Br1 111.59(18) . . ?
C2 C1 H11 109.3 . . ?
Br1 C1 H11 109.3 . . ?
C2 C1 H12 109.3 . . ?
Br1 C1 H12 109.3 . . ?
H11 C1 H12 108.0 . . ?
C1 C2 H21 109.5 . . ?
C1 C2 H22 109.5 . . ?
H21 C2 H22 109.5 . . ?
C1 C2 H23 109.5 . . ?
H21 C2 H23 109.5 . . ?
H22 C2 H23 109.5 . . ?
 
_refine_diff_density_max    0.650
_refine_diff_density_min   -0.557
_refine_diff_density_rms    0.092

_shelx_res_file
;
TITL MBE_120K in P2(1)/n
    mbe_120k.res
    created by SHELXL-2018/3 at 17:44:50 on 11-Oct-2021
REM P2(1)/n (#14 in standard setting)
CELL 0.71073   5.520382   9.894145   6.965489  90.0000 100.3400  90.0000
ZERR    4.00   0.000450   0.000827   0.000616   0.0000   0.0086   0.0000
LATT  1
SYMM -x+1/2, y+1/2,-z+1/2
SFAC C H Br
UNIT 8.00 20.00 4.00
L.S. 50
BOND $H
FMAP 2
PLAN 100
OMIT 0 55
ACTA
SIZE 0.1 0.1 0.1
HTAB
WGHT    0.018900    0.045600
FVAR       9.51735
BR1   3    0.224126    0.941751    0.808767    11.00000    0.02011    0.03111 =
         0.03880   -0.00266    0.00707   -0.00533
C1    1   -0.099656    0.863056    0.709267    11.00000    0.01773    0.03311 =
         0.03699    0.00442   -0.00225   -0.00062
AFIX  23
H11   2   -0.225420    0.931603    0.708633    11.00000   -1.20000
H12   2   -0.105360    0.833210    0.575882    11.00000   -1.20000
AFIX   0
C2    1   -0.152881    0.746395    0.830347    11.00000    0.02142    0.02396 =
         0.04040   -0.00100    0.00080   -0.00220
AFIX 137
H21   2   -0.310981    0.709123    0.776268    11.00000   -1.50000
H22   2   -0.153548    0.776386    0.961324    11.00000   -1.50000
H23   2   -0.028416    0.678491    0.831480    11.00000   -1.50000
AFIX   0
HKLF 4

REM  MBE_120K in P2(1)/n
REM wR2 = 0.0506, GooF = S = 1.094, Restrained GooF = 1.094 for all data
REM R1 = 0.0220 for 759 Fo > 4sig(Fo) and 0.0277 for all 861 data
REM 29 parameters refined using 0 restraints

END

WGHT      0.0189      0.0456

REM Instructions for potential hydrogen bonds
HTAB C2 Br1_$13

REM Highest difference peak  0.650,  deepest hole -0.557,  1-sigma level  0.092
Q1    1   0.2486  0.9378  0.9409  11.00000  0.05    0.65
Q2    1   0.2082  0.9326  0.6863  11.00000  0.05    0.38
Q3    1   0.1035  1.0372  0.9081  11.00000  0.05    0.33
Q4    1  -0.0341  0.6945  0.9427  11.00000  0.05    0.30
Q5    1   0.2451  1.0936  0.8994  11.00000  0.05    0.30
Q6    1  -0.1522  0.9031  0.5905  11.00000  0.05    0.30
Q7    1  -0.3138  0.9627  0.7974  11.00000  0.05    0.28
Q8    1   0.0000  1.0000  1.0000  10.50000  0.05    0.27
Q9    1  -0.2167  1.0611  0.9070  11.00000  0.05    0.26
Q10   1  -0.1135  0.7139  1.1474  11.00000  0.05    0.26
Q11   1   0.3679  0.8210  0.7087  11.00000  0.05    0.26
Q12   1   0.0291  0.9492  0.8329  11.00000  0.05    0.24
Q13   1   0.1070  0.8578  0.9005  11.00000  0.05    0.24
Q14   1   0.2480  1.0163  1.0343  11.00000  0.05    0.24
Q15   1   0.1453  0.8258  0.7758  11.00000  0.05    0.23
Q16   1  -0.0225  0.7428  1.0607  11.00000  0.05    0.23
Q17   1   0.1519  1.0896  0.6649  11.00000  0.05    0.23
Q18   1   0.3066  1.0021  0.7836  11.00000  0.05    0.22
Q19   1  -0.1517  0.6588  1.0431  11.00000  0.05    0.22
Q20   1   0.0396  0.9268  0.9660  11.00000  0.05    0.22
...
;
_shelx_res_checksum   55961

_shelx_hkl_file
;
   0   0  -2 991853. 6882.91   1
   0   0   2 999999. 7023.21   1
   0   0  -3 417.448 161.087   1
   0   0   3 358.152 189.801   1
   0   0  -4 9246.94 1343.26  12
   0   0   4 7911.63 1258.50   2
   0   0  -4 12247.6 1592.75   5
   0   0   4 8824.14 1281.08  13
   0   0   5 284.191 963.141  13
   0   0   5 1478.94 1607.99   2
   0   0  -6 71377.9 4962.45   5
   0   0   6 77549.5 5021.49  13
   0   0   7 509.135 250.726  13
   0   0  -7 90.0019 557.668   5
   0   0  -7 499.985 189.887  10
   0   0   7 335.893 848.891   2
   0   0  -8 49767.3 5064.93  14
   0   0  -8 58488.6 5985.24  10
   0   0  -8 48266.9 5037.04   5
   0   0   8 59685.3 5522.34  13
   0   0   9-1765.45 913.664  13
   0   0  -9-1530.25 1528.05  10
   0   0  -9 1249.33 1120.72  14
   0  -1  -1 124373. 2488.57   1
   0   1  -1 124556. 2501.79   1
   0   1  -2 116816. 2780.42   1
   0  -1   2 116243. 2739.19   1
   0  -1  -2 113018. 2917.20   1
   0  -1  -3 425784. 5855.12   1
   0   1  -3 427436. 6055.74   1
   0  -1  -3 410573. 6087.26   1
   0  -1   3 427655. 7886.96  13
   0  -1   3 416677. 6024.20   1
   0   1  -3 425699. 8473.00  10
   0  -1   4 83375.5 4029.88  15
   0   1   4 81337.6 4407.52   9
   0   1  -4 72855.5 3750.52   5
   0  -1  -4 77357.8 4068.51  12
   0   1   4 77254.7 3950.81  13
   0   1   4 80695.4 4425.16   2
   0  -1   4 80227.8 4067.00  13
   0  -1  -4 73898.6 4136.58   5
   0   1  -4 76181.7 4261.22  10
   0  -1   4 88419.5 4258.06   2
   0   1   5 214379. 7548.72  13
   0  -1  -5 216541. 7714.33  12
   0  -1   5 227311. 7804.15   2
   0   1  -5 190423. 6947.35   5
   0  -1   5 216904. 7384.11  15
   0   1  -5 202637. 7116.73  12
   0  -1   5 209322. 7432.88  13
   0  -1  -5 203183. 7798.70   5
   0   1  -5 215953. 8191.92  10
   0   1   5 218101. 8339.20   9
   0   1   5 216861. 8224.92   2
   0   1  -6 9634.13 1781.96   5
   0   1   6 9000.14 1762.85  13
   0   1  -6 8983.57 1863.61  10
   0  -1   6 8094.87 1720.58  13
   0   1   6 9705.43 1850.96   2
   0  -1  -6 9739.43 1788.56  12
   0  -1  -6 8859.77 1782.75   5
   0   1   7 18903.4 2759.26  13
   0   1  -7 18361.5 2970.74  10
   0  -1  -7 16120.4 2571.23  14
   0   1  -7 18487.2 2704.40   5
   0  -1   7 18792.1 2742.87  13
   0   1   7 17157.0 2766.96   2
   0  -1  -7 19277.9 3018.97   5
   0   1   8 58.1427 430.538   2
   0  -1  -8-540.914 371.888   5
   0   1   8 1136.05 845.907  13
   0   1  -8 811.761 515.444  10
   0  -1  -8 1242.47 935.123  14
   0  -1   8-280.609 207.072  13
   0  -1  -9 1917.44 1038.27  14
   0   1   9 1598.29 1031.59  13
   0  -1  -9 461.046 404.611  10
   0   1  -9-647.068 867.501  10
   0  -1   9 1083.59 871.615  13
   0  -2   0 364570. 5801.46   1
   0   2   0 372140. 5878.27   1
   0  -2  -1 695022. 8129.90   1
   0  -2   1 699610. 8161.84   1
   0   2  -1 708508. 8127.71   1
   0   2   1 710499. 8454.48   1
   0  -2   2 217760. 4732.06   1
   0   2  -2 221454. 4785.26   1
   0  -2  -2 218130. 4581.66   1
   0   2   2 218031. 5009.70   1
   0  -2  -3 89759.3 4115.98  14
   0  -2   3 93345.0 4057.56  15
   0   2  -3 97327.0 4271.11  10
   0   2   3 89315.6 4236.65   2
   0  -2   3 85327.7 3155.00   1
   0  -2  -3 96241.1 4622.42   5
   0  -2  -3 90638.7 3148.02   1
   0  -2   3 91181.4 3718.86  13
   0  -2  -3 83404.6 3308.26   1
   0   2  -3 89296.5 3287.35   1
   0  -2  -4 5965.13 1202.63  14
   0   2  -4 6773.19 1216.73  10
   0  -2   4 5449.79 1081.84  13
   0   2  -4 5752.42 1152.45  11
   0   2   4 7330.19 1325.60   9
   0  -2  -4 4922.75 1074.39  12
   0   2   4 5859.51 1154.55  13
   0  -2  -4 6628.10 1385.01   5
   0  -2   4 5576.20 1069.12  15
   0   2   4 4045.23 967.297   2
   0   2   5 9088.40 1724.13  13
   0  -2  -5 7546.39 1483.87  14
   0   2  -5 6008.05 1336.12  10
   0  -2   5 5981.88 1256.30  13
   0  -2   5 6757.88 1329.06  15
   0   2   5 5862.48 1365.78   2
   0   2  -5 6247.29 1322.55  11
   0  -2  -5 6147.43 1332.41  12
   0  -2  -5 5144.08 1336.28   5
   0   2   5 6223.85 1727.80   9
   0   2  -6 16582.2 2224.48   5
   0   2   6 21459.7 3067.93   2
   0  -2   6 20028.8 2615.08  13
   0   2  -6 18901.9 2801.06  10
   0   2   6 22039.4 2778.74  13
   0  -2  -6 19317.3 2692.88  14
   0  -2  -6 19623.0 2570.46  12
   0  -2  -6 13800.0 2240.04   5
   0  -2  -7 32416.8 3953.10  14
   0   2  -7 27984.0 3295.55   5
   0   2   7 33188.4 3790.35  13
   0   2   7 30571.2 3837.36   2
   0   2  -7 31739.7 4018.83  10
   0  -2  -7 27196.2 3835.00   5
   0  -2   7 33497.4 3778.85  13
   0   2   8 21179.2 3419.11  13
   0   2   8 20624.9 3555.85   2
   0  -2  -8 20013.4 3309.45  14
   0  -2   8 19598.5 3213.15  13
   0   2  -8 18773.9 3461.35  10
   0  -2  -8 18198.0 3444.07   5
   0  -2  -9 7486.04 2150.99   5
   0   2   9 11482.4 2877.92   2
   0   2  -9 11227.0 3087.90  10
   0  -2   9 11496.6 2778.34  13
   0  -2  -9 14286.6 3097.82  14
   0   2   9 12395.0 2814.90  13
   0   3   0 538.236 290.632   1
   0  -3   0 895.397 310.954   1
   0   3   1 50527.5 2690.48   1
   0   3  -1 52417.7 2688.79   1
   0  -3   1 49783.0 2685.37   1
   0  -3  -1 50382.4 2634.90   1
   0   3  -2 162197. 4877.45   1
   0  -3   2 157047. 4864.03   1
   0   3   2 167831. 5310.65   1
   0  -3  -2 165026. 4852.27   1
   0   3  -3 147632. 5505.60   4
   0   3   3 151746. 5763.04  17
   0   3  -3 158853. 5092.13   1
   0   3  -3 158136. 5829.32  11
   0  -3  -3 142950. 5731.88  14
   0   3   3 152648. 5617.39  13
   0  -3  -3 154793. 4829.04   1
   0  -3   3 146698. 4950.88  13
   0   3   3 145486. 5239.03   1
   0  -3   3 148541. 5747.83  15
   0   3   3 144658. 5824.49   2
   0  -3  -3 141674. 5813.13  12
   0   3  -3 149059. 5792.40  10
   0  -3   3 140986. 4762.92   1
   0  -3  -3 137503. 5097.42   1
   0   3   4 225869. 8177.41   2
   0  -3  -4 199950. 8122.65   5
   0   3   4 219125. 7345.36  17
   0   3  -4 218028. 7775.69  10
   0  -3   4 215991. 6911.13  13
   0   3   4 228885. 7913.18   9
   0  -3  -4 221580. 7886.72  12
   0   3  -4 212843. 6928.86   4
   0  -3  -4 225062. 8011.36  14
   0   3  -4 228933. 7717.75  11
   0   3   4 221466. 7480.83  13
   0  -3   4 220025. 7734.11  15
   0   3  -5 68087.4 4894.12  10
   0   3   5 75988.9 4749.57  13
   0  -3  -5 66792.3 5129.75   5
   0  -3  -5 69974.7 4872.40  12
   0  -3   5 67980.1 4328.25  13
   0   3  -5 70418.1 4707.36  11
   0  -3  -5 73269.6 4940.96  14
   0   3   5 68047.9 4821.40   9
   0   3   5 70900.9 5116.47   2
   0  -3   5 73720.1 4827.82  15
   0   3   6 59427.5 4965.29   9
   0   3   6 64235.6 5369.11   2
   0  -3  -6 67179.2 5267.58  14
   0  -3   6 57591.8 4489.41  13
   0  -3  -6 57478.2 5222.14   5
   0   3   6 61569.5 4764.51  13
   0  -3  -6 70020.4 5295.68  12
   0   3  -6 60599.2 4965.84  10
   0  -3   6 55897.1 4640.68  15
   0   3   7 11356.8 2286.47  13
   0   3  -7 11992.9 2516.61  10
   0  -3  -7 9564.84 2277.80   5
   0  -3  -7 12294.4 2386.78  14
   0  -3   7 9700.58 2049.42  13
   0   3   7 11115.4 2584.96   2
   0   3   8 60.7087 162.063   2
   0  -3   8 255.771 588.456  13
   0   3  -8 1213.80 1030.68  10
   0  -3  -8 1562.16 646.575  14
   0   3  -9-2304.22 1423.92   3
   0   3   9-1188.20 991.210   2
   0  -3   9 90.1605 540.191  13
   0   3   9-2379.25 1901.91  13
   0  -3  -9-1125.00 1042.22  14
   0   3  -9-661.709 1003.16  10
   0  -4   0 15382.6 1680.76   1
   0   4   0 15127.0 1684.17   1
   0   4  -1 718318. 11683.9   1
   0  -4  -1 717430. 11613.8   1
   0  -4   1 718355. 11807.2   1
   0   4   1 724811. 11867.8   1
   0   4   2 2147.02 633.213   1
   0   4   2 2210.41 643.592   2
   0   4  -2 1783.46 543.040   1
   0  -4  -2 1611.78 680.236  12
   0  -4   2 1722.05 480.826  15
   0  -4  -2 2004.62 607.290  14
   0  -4  -2 1863.80 583.739   1
   0   4  -2 1017.07 340.270   4
   0  -4   2 2381.30 723.148   1
   0   4   2 1530.03 513.574  17
   0   4  -3 96110.5 5220.31  10
   0   4   3 119111. 5177.76   9
   0   4  -3 96814.6 4947.00   4
   0  -4  -3 105610. 4516.33   1
   0  -4  -3 101545. 5400.01  12
   0  -4   3 108223. 5365.75  15
   0   4   3 104494. 5265.74  17
   0   4   3 113172. 5724.86  13
   0  -4   3 101583. 4319.92  13
   0  -4  -3 102209. 5213.73  14
   0   4  -3 107115. 4755.30   1
   0  -4   3 99144.7 4596.95   1
   0   4   3 108051. 5186.24   1
   0   4   3 100122. 5112.91   2
   0  -4  -4 373.164 77.7472  12
   0   4  -4 1052.55 564.051  11
   0   4   4 2050.76 714.615   9
   0   4  -4 799.803 578.402  10
   0   4   4 1055.00 646.564   2
   0  -4   4 789.214 598.053  13
   0  -4   4 298.454 280.084  15
   0   4   4 757.000 287.447  17
   0   4   4 806.972 570.329  13
   0  -4  -4 427.224 39.6602  14
   0   4  -4 577.574 410.630   4
   0   4   5 19888.8 2629.53  13
   0  -4   5 16681.6 2215.06  13
   0   4  -5 15479.4 2431.40  10
   0   4   5 16155.5 2321.14   9
   0  -4   5 17961.1 2600.40  15
   0  -4  -5 17802.7 2527.81  12
   0   4   5 19567.4 2750.73   2
   0   4  -5 19396.5 2652.18  11
   0  -4  -5 17917.5 2547.83  14
   0   4  -6 3107.02 1188.30  11
   0   4   6 2230.59 1084.36  13
   0  -4   6 2672.11 1122.51  15
   0  -4  -6 1021.43 445.397  14
   0   4  -6 1421.59 796.615  10
   0  -4  -6 3268.65 1268.36  12
   0  -4   6 2086.82 760.598  13
   0   4   6 1434.31 1145.30   2
   0   4   6 3446.96 1259.09   9
   0   4   7 57764.4 5437.48  13
   0  -4   7 48889.3 4720.41  13
   0   4  -7 54420.2 5552.83  10
   0   4   7 55952.3 5601.32   2
   0  -4  -7 54045.9 5422.91  14
   0   4  -8-541.866 1012.68  10
   0  -4   8 1493.76 1252.61  13
   0  -4  -8-1491.99 1116.76  14
   0   4   8 1119.07 819.897  13
   0   4   8-1904.73 1826.78   2
   0  -4  -9 15808.0 3264.02  14
   0   4   9 19791.1 3722.44  13
   0   4  -9 14508.3 3456.23  10
   0   4  -9 12111.9 2879.80   3
   0  -4   9 15857.8 3408.29  13
   0   4   9 13907.8 3437.47   2
   0   5   0 5009.07 1668.68  17
   0   5   0 8614.63 1498.10  16
   0  -5   0 765.672 646.094  12
   0   5   0 9795.87 1407.70   4
   0   5   0 6279.96 1406.78   1
   0  -5   0 793.573 532.465  15
   0   5  -1 5394.00 1143.48  16
   0  -5   1 6553.59 1631.08  12
   0   5   1 5710.76 1200.77   1
   0  -5  -1 7725.63 1587.61  12
   0   5   1 5506.03 1128.07  17
   0   5  -1 7501.12 1316.68   4
   0   5  -1 6004.02 1152.06  17
   0  -5  -1 6591.10 1339.04  14
   0  -5   1 5577.19 1147.75  15
   0  -5  -1 6253.76 1252.97   1
   0   5  -1 6283.06 1218.24   1
   0   5   2 347632. 10141.5  17
   0  -5  -2 341950. 10042.9  14
   0  -5  -2 322000. 10447.6  12
   0  -5   2 320633. 11767.2  12
   0   5  -2 340335. 7675.57   3
   0   5   2 319063. 8676.45   2
   0   5  -2 337893. 9548.58   4
   0  -5  -2 338020. 9006.95   1
   0   5   2 354850. 9807.22   1
   0  -5   2 344875. 9870.20  15
   0   5  -3 22242.6 2558.35   4
   0  -5   3 22366.6 2063.07  13
   0   5   3 25536.2 2741.63   1
   0  -5  -3 22869.7 2671.26  14
   0   5   3 23279.1 2627.72   2
   0   5   3 22496.8 2646.49  17
   0  -5  -3 23850.5 2394.00   1
   0  -5  -3 21693.7 2732.34  12
   0  -5   3 19650.3 2925.95  12
   0  -5   3 24565.5 2775.64  15
   0   5   4 358682. 10307.6   9
   0  -5   4 344711. 11303.7  15
   0  -5  -4 350776. 11197.6  14
   0  -5  -4 341122. 11321.6  12
   0   5   4 336597. 10844.4  17
   0   5   4 342006. 11075.5   2
   0   5  -4 323276. 10474.0   4
   0   5  -4 356923. 11142.0  11
   0  -5   4 331197. 9133.12  13
   0   5  -5 8046.10 1773.04  11
   0   5   5 7432.39 1691.44   9
   0  -5   5 7599.00 1754.85  15
   0  -5  -5 10979.9 2048.22  14
   0   5  -5 7855.40 1778.66  10
   0   5   5 7975.24 1628.21  17
   0  -5  -5 8199.89 1946.37  12
   0  -5   5 8287.43 1640.62  13
   0   5   5 8154.39 1847.70   2
   0  -5  -6 89969.6 6686.64  14
   0   5  -6 86151.4 6498.77  11
   0  -5   6 77502.1 5420.65  13
   0   5   6 82746.4 6436.84   2
   0  -5  -6 90102.1 6617.58  12
   0  -5   6 79357.8 6387.18  15
   0   5  -6 83227.5 6501.47  10
   0  -5   7 731.489 757.079  15
   0  -5  -7 662.662 353.790  14
   0  -5  -7 387.723 464.278  12
   0   5  -7-1829.70 1146.30  10
   0   5   7-1248.15 971.858   2
   0  -5   7 602.168 454.100  13
   0   5  -8 1478.70 1147.02   3
   0  -5   8 214.921 269.886  13
   0   5  -8-278.963 1052.28  10
   0  -5  -8-1741.16 1927.31  14
   0   5  -9 265.284 590.180  10
   0  -5   9 480.862 1026.18  13
   0   5   9 397.093 619.668   2
   0  -5  -9 2306.00 1505.31  14
   0  -6   0 225108. 7850.82  15
   0  -6   0 219467. 10409.8  12
   0   6   0 223084. 8479.27  17
   0   6   0 228328. 7735.49   4
   0   6   1 214465. 8428.98  17
   0   6  -1 191376. 7749.81  16
   0  -6  -1 236368. 10069.0  14
   0  -6  -1 215392. 7309.99  15
   0  -6   1 210031. 10381.7  12
   0   6   1 216228. 7128.22   4
   0   6  -1 209962. 7769.92   4
   0   6  -1 202324. 7754.68  17
   0  -6  -1 210427. 9332.09  12
   0  -6   1 206350. 7835.29  15
   0   6   2 83628.9 5396.09  17
   0   6  -2 70471.9 4339.55  17
   0   6   2 74913.0 4510.82   2
   0   6  -2 82251.7 3971.80   3
   0   6  -2 77998.8 4739.64  16
   0  -6  -2 76751.5 5598.07  12
   0   6  -2 81889.5 5087.97   4
   0  -6   2 82633.5 6733.06  12
   0  -6  -2 87265.8 5643.07  14
   0   6   2 86759.7 4283.76   4
   0  -6   2 80964.3 5193.80  15
   0   6   3 30691.7 3267.44  17
   0   6  -3 29962.6 2660.93   3
   0   6  -3 28598.3 3173.03   4
   0   6   3 28559.8 3081.84   2
   0  -6   3 29100.7 3360.55  15
   0  -6  -3 29341.2 3495.93  12
   0  -6   3 27193.2 3888.67  12
   0  -6   3 29286.1 2490.74  13
   0  -6  -3 30630.5 3269.88  14
   0  -6   4 671.263 402.942  13
   0  -6  -4 431.655 123.214  12
   0  -6  -4-193.241 411.533  14
   0   6  -4-41.6041 524.204  11
   0  -6   4-142.354 445.871  15
   0   6  -4 912.196 87.8847   4
   0   6   4-397.641 675.746   2
   0   6   4 437.752 537.820  17
   0  -6   5 5005.88 1223.12  13
   0   6  -5 6405.72 1679.32  11
   0  -6  -5 7205.94 1796.24  12
   0   6   5 6683.65 1770.42   2
   0   6  -5 6195.55 1644.78   4
   0   6  -5 4628.69 1397.99  10
   0  -6   5 5443.24 1707.21  15
   0  -6  -5 6324.97 1594.26  14
   0   6   5 5409.11 1505.33  17
   0  -6  -6 20029.7 3266.02  12
   0  -6   6 19255.6 2817.08  13
   0   6  -6 20207.5 3048.34   3
   0  -6  -6 22576.0 3412.30  14
   0   6  -6 14223.4 2812.22  10
   0  -6   6 19285.5 3214.36  15
   0   6  -6 19905.8 3186.64  11
   0   6   6 20156.9 3297.70   2
   0  -6   7 19324.1 3415.78  15
   0   6   7 23349.6 3881.92   2
   0   6  -7 16737.6 3208.22  10
   0   6  -7 20354.3 3500.70  11
   0  -6  -7 23957.4 3792.38  14
   0   6  -7 20930.0 3307.54   3
   0  -6   7 17965.0 3000.73  13
   0  -6  -7 22555.0 3627.31  12
   0  -6  -8 10044.6 2615.03  14
   0   6  -8 7375.33 1937.11  10
   0   6  -8 6243.30 2040.52   3
   0  -6   8 9325.01 2411.96  13
   0   6   8 9097.20 2693.67   2
   0   7   0 244.321 309.101  17
   0   7   0-63.7136 254.709   4
   0  -7   0-340.419 409.272  12
   0  -7   0-261.986 332.839  15
   0  -7  -1 54161.6 5263.25  14
   0   7   1 41213.6 3419.62   4
   0   7  -1 39335.5 3701.34  17
   0   7  -1 41485.8 3704.56   4
   0  -7   1 39255.1 3627.42  15
   0   7  -1 37290.6 3626.00  16
   0  -7  -1 40850.7 4545.84  12
   0   7   1 41377.3 4050.19  17
   0  -7   1 40483.3 5077.68  12
   0  -7  -1 41685.3 3516.67  15
   0   7  -2 24549.1 2849.11  16
   0  -7   2 25077.5 3112.10  15
   0   7   2 27041.5 3279.03  17
   0   7   2 21673.9 2573.08   2
   0  -7  -2 27786.5 3397.80  14
   0   7  -2 22368.1 2645.77  17
   0  -7  -2 24655.6 3393.66  12
   0  -7   2 19559.4 3748.82  12
   0   7  -2 24550.7 2969.77   4
   0  -7   3 151467. 8080.49  15
   0  -7   3 142946. 10470.8  12
   0   7   3 151588. 8134.36  17
   0  -7  -3 147604. 8428.50  12
   0   7  -3 150280. 7899.37   4
   0   7  -3 150382. 6365.69   3
   0   7   3 144718. 7368.14   2
   0  -7  -3 159591. 8343.30  14
   0  -7  -4 40491.8 4201.54  14
   0  -7  -4 40027.0 4472.85  12
   0   7  -4 41636.6 4311.11  11
   0   7   4 36689.3 4006.20   2
   0  -7   4 35920.8 4114.96  15
   0   7  -4 38845.1 4119.08   4
   0   7  -4 39685.1 3598.35   3
   0   7   4 38316.9 4159.16  17
   0  -7   5 79035.8 6797.29  15
   0  -7  -5 91470.1 6794.45  14
   0  -7  -5 88026.2 6850.84  12
   0   7  -5 83208.2 6685.71  11
   0   7  -5 79145.7 6199.01   4
   0   7   5 83310.0 6499.95   2
   0   7   5 85399.4 6375.22  17
   0   7  -5 84914.2 5868.22   3
   0  -7   6 15014.9 3082.05  15
   0  -7  -6 17231.0 3128.31  14
   0  -7  -6 13746.7 2737.19  12
   0   7  -6 18756.9 3380.59  11
   0   7  -6 14469.9 2519.58   3
   0   7   6 14751.1 2956.62   2
   0  -7   7 7872.76 2456.97  15
   0  -7  -7 10072.2 2499.05  12
   0   7  -7 10371.7 2421.51   3
   0   7  -7 8642.23 2626.26  10
   0   7   7 7452.23 1993.36   2
   0   7  -7 9110.11 2311.36  11
   0  -7  -7 10324.4 2428.08  14
   0  -7  -8 2874.42 1108.11  14
   0   7  -8 2159.15 1641.21  10
   0   7   8 3352.46 1695.44   2
   0  -7   8 3430.61 1608.51  15
   0   7  -8 2058.86 846.252   3
   0   8   0 184612. 9099.76  17
   0  -8   0 180720. 8114.59  15
   0   8   0 196758. 8355.29   4
   0   8  -1 17223.3 2491.77   4
   0   8   1 20272.9 2935.20  17
   0  -8   1 17043.5 2638.90  15
   0   8   1 20891.0 2618.61   4
   0  -8  -1 19031.5 3356.62  12
   0  -8   1 23614.9 4385.01  12
   0   8  -1 18897.3 2763.16  17
   0   8   2 87432.6 6287.58  17
   0  -8   2 91174.1 9061.12  12
   0  -8  -2 101895. 7386.97  14
   0  -8  -2 94622.4 7148.06  12
   0   8  -2 83012.5 5963.66   4
   0  -8   2 80920.5 5912.31  15
   0   8   3 5989.80 1609.43   2
   0  -8   3 4518.37 2164.15  12
   0   8  -3 3923.09 1310.51  11
   0   8   3 3604.11 1274.91  17
   0  -8  -3 2981.38 1090.86  12
   0   8  -3 5399.93 1590.98   4
   0  -8   3 5355.27 1649.35  15
   0  -8  -3 5404.26 1502.91  14
   0   8  -4 1501.67 885.002   4
   0   8  -4 1177.60 758.395  11
   0   8   4 936.296 670.105  17
   0   8  -4 675.337 802.219   3
   0  -8   4 65.9427 733.766  15
   0  -8  -4 2128.92 1123.04  12
   0   8   4 1001.95 721.240   2
   0  -8  -4 516.166 857.376  14
   0   8  -5-41.5644 199.722   4
   0   8  -5 502.567 607.753   3
   0  -8   5 210.622 207.432  15
   0  -8  -5-336.749 581.988  14
   0   8  -5 443.569 255.996  11
   0   8   5-230.955 505.750  17
   0   8   5-1518.46 956.471   2
   0  -8  -5 1498.68 728.961  12
   0   8  -6 13741.5 2947.25  11
   0  -8  -6 11532.3 2751.16  12
   0   8   6 12192.3 2611.25  17
   0   8  -6 12290.2 2350.37   3
   0  -8  -6 15228.3 3017.43  14
   0   8   6 11624.6 2447.33   2
   0  -8   6 14508.9 3261.44  15
   0   8   7 253.521 868.620   2
   0   8  -7 1965.22 1085.53  11
   0   8  -7 1864.09 881.089   3
   0  -8   7-1619.10 1691.93  15
   0  -8  -7 738.268 925.314  14
   0  -8  -7 1822.18 1241.58  12
   0   8  -8 13610.2 3145.16   3
   0  -8   8 11625.6 3589.31  15
   0  -9   0-315.426 172.020  15
   0   9   0 14.8648 454.703   4
   0   9   0-196.580 276.718  17
   0   9   1 23100.5 3518.67  17
   0   9   1 23820.7 2887.64   4
   0  -9   1 22419.5 3287.46  15
   0   9  -1 24694.5 3556.67  17
   0   9  -1 26456.4 3382.65   4
   0  -9  -1 27141.3 4233.96  12
   0  -9   1 24866.2 4837.56  12
   0   9   2 570.317 392.889  17
   0   9  -2 1610.82 851.683   4
   0  -9   2 1837.93 1236.29  15
   0  -9   2 1661.29 1615.21  12
   0  -9  -2 2354.49 1529.28  12
   0   9   3 110351. 7834.92  17
   0  -9  -3 110498. 8286.81  12
   0  -9  -3 123819. 8497.12  14
   0   9  -3 100287. 7313.46   4
   0   9  -3 107346. 7291.61  11
   0  -9   3 119556. 11963.0  12
   0  -9   3 101092. 7491.30  15
   0  -9  -4 3393.28 1058.74  12
   0   9  -4-47.8812 856.772  11
   0   9   4 1256.10 800.206   2
   0  -9  -4 1012.55 643.465  14
   0  -9   4 1740.02 873.559  15
   0   9  -4 2497.95 1361.39   4
   0   9   4 3305.76 1493.38  17
   0   9   5 58310.9 5953.61  17
   0  -9   5 55279.8 6200.42  15
   0   9  -5 58959.0 6308.97  11
   0  -9  -5 64905.2 6375.51  14
   0   9  -5 53965.1 5779.47   4
   0   9   5 54773.1 5583.79   2
   0  -9  -5 58276.1 6195.20  12
   0   9  -6 964.185 605.019   3
   0  -9  -6 226.436 217.869  14
   0   9   6-71.6969 1157.21  17
   0   9  -6 2114.52 510.054  11
   0  -9   6 1232.41 1295.51  15
   0   9   6 1603.28 1070.45   2
   0  -9  -6-23.8536 402.360  12
   0   9  -7 4351.30 1458.03   3
   0   9  -7 6290.55 2304.80  11
   0  -9   7 6149.00 2187.32  15
   0  -9  -7 8546.81 2387.16  12
   0  -9  -7 4988.13 1769.68  14
   0   9   7 4827.81 1955.81   2
   0 -10   0 136949. 7977.71  15
   0  10   0 142699. 8236.90   4
   0  10   0 139714. 9102.34  17
   0  10   1 25948.3 3319.97   4
   0  10  -1 25787.4 3806.93   4
   0  10  -1 23258.8 3879.64  17
   0  10   1 21808.9 3681.96  17
   0 -10   1 21164.3 3324.36  15
   0 -10  -1 20235.3 3980.21  12
   0 -10   1 34576.6 5862.77  12
   0  10   2 60081.0 6118.64  17
   0 -10   2 78075.3 9918.44  12
   0 -10   2 54698.8 5660.91  15
   0  10  -2 65442.4 5937.58   4
   0  10  -2 60551.1 5406.50  11
   0 -10  -2 70394.1 7005.26  12
   0  10   3 371.698 1237.38  17
   0 -10   3-2389.69 3421.87  12
   0  10  -3 2802.06 1386.39  11
   0 -10  -3 1156.66 897.874  12
   0  10  -3 1038.24 1016.34   4
   0 -10   3 2328.31 1147.80  15
   0 -10  -4 934.255 576.263  14
   0  10  -4 275.241 977.075   4
   0 -10  -4 2053.52 1367.00  12
   0  10  -4 1734.04 1255.73  11
   0 -10   4 1905.90 1460.65  15
   0  10   4 1079.70 1240.11  17
   0  10   5 358.805 674.671  17
   0 -10  -5 1021.37 755.516  12
   0  10  -5 5021.57 2040.37  11
   0 -10  -5 3455.88 1307.36  14
   0  10  -5 3621.92 1733.41   4
   0 -10   5 2175.44 924.543  15
   0  10  -6 11798.0 3142.63  11
   0 -10  -6 6885.95 1972.55  14
   0 -10   6 7326.48 2011.96  15
   0  10   6 11553.9 2886.97   2
   0 -10  -6 9394.89 2606.18  12
   0  10   6 10016.3 2694.94  17
   0  11   0-126.009 1039.12  17
   0 -11   0-133.207 504.038  12
   0  11   0 217.221 859.848   4
   0 -11   1 2547.82 2238.66  12
   0  11   1 2521.48 1298.80  17
   0  11  -1 3125.02 1127.76   4
   0  11  -1 685.890 773.365  17
   0  11  -1 2365.68 979.833  11
   0 -11  -1 2375.59 733.223  12
   0 -11   1 2766.20 1440.35  15
   0 -11   2 40136.4 7464.12  12
   0 -11  -2 30176.0 5081.15  12
   0 -11   2 25953.1 4046.02  15
   0  11  -2 30506.9 4206.45   4
   0  11  -2 27330.0 3818.89  11
   0  11   2 25742.3 4084.05  17
   0 -11   3 10233.9 2559.06  15
   0  11   3 11104.1 2747.09  17
   0  11  -3 11884.0 2587.33  11
   0 -11  -3 13245.1 3184.58  12
   0  11  -3 12272.8 2731.01   4
   0 -11   3 17690.5 5299.52  12
   0  11   4 31896.6 4806.21  17
   0 -11   4 29562.0 4847.91  15
   0 -11  -4 34903.5 5163.24  12
   0  11  -4 35553.0 5004.45  11
   0  11  -4 32222.5 4614.94   4
   0 -11   5 11840.0 3530.80  15
   0  11  -5 6849.00 2521.39  11
   0 -11  -5 8812.63 2417.79  14
   0  11   5 5884.00 2107.30  17
   0 -11  -5 8694.40 2687.39  12
   0  11  -5 6662.92 2471.70   4
   0 -11  -6 5630.96 2338.89  14
   0 -11  -6 5407.24 1976.26  12
   0  11   6 5905.39 2035.69  17
   0  11  -6 6021.63 2233.94   4
   0 -12   0 6071.42 2518.95  12
   0  12   0 3767.21 1728.65   4
   0  12   0 4418.49 1734.60  17
   0  12  -1 44023.1 5339.61   4
   0 -12   1 40877.1 5083.62  15
   0  12   1 46202.1 5984.93  17
   0 -12  -1 52394.2 7248.76  12
   0 -12   1 64452.1 9385.49  12
   0 -12   2 4071.40 1642.22  12
   0 -12  -2 3193.36 2211.17  12
   0 -12   2 1776.36 1064.00  15
   0  12  -2 1259.09 330.713  11
   0  12  -2 347.074 770.020   4
   0  12   2 1919.17 1056.23  17
   0  12   3 5184.90 1472.86  17
   0  12  -3 7817.03 2168.21  11
   0 -12   3 6491.89 2056.29  15
   0 -12  -3 8196.19 2911.40  12
   0  12  -3 7580.53 2669.20   4
   0  12   4-78.7072 458.282  17
   0  12  -4 868.268 1190.25  11
   0 -12   4 3263.30 1257.73  15
   0 -12  -4-536.961 803.045  12
   0  12  -4 4252.93 2112.32   4
   0  12  -5 2190.00 579.362   4
   0  12   5 1829.24 1045.29  17
   0  13   0 241.578 1084.67   4
   0 -13   0 2322.01 2228.02  12
   0  13   0-1365.04 1235.58  17
   0 -13  -1-1142.41 513.018  12
   0 -13   1 896.745 1145.93  12
   0  13  -1 418.792 712.905   4
   0  13   1-726.767 867.751  17
   0  13   2 7697.19 2658.03  17
   0  13  -2 11156.1 2827.11   4
   0  13  -2 8481.19 2356.15  11
   0 -13  -2 8103.25 2978.41  12
   0 -13   2 18688.6 5935.70  12
   0 -13   2 8353.40 2534.82  15
   0 -13   3-2233.60 1784.99  15
   0 -13  -3-3632.88 1770.22  12
   0  13  -3-1744.81 1426.93  11
   0  13  -3 124.445 238.845   4
   0 -14   0 4578.93 1112.39  12
   0  14   0 4734.40 2403.24  17
   0  14  -1 14274.1 3098.06   4
   0  14   1 17273.7 4102.48  17
   0 -14   2 352.268 1017.65  12
   1   0 -10-1627.47 1306.87   5
  -1   0   9 20517.2 3476.34  13
   1   0  -9 18281.4 3506.86   5
   1   0  -9 16061.7 3378.11  10
   1   0  -8-152.167 839.712   3
   1   0  -8-931.957 573.606  10
   1   0  -8-249.234 1021.11   5
  -1   0   7 60017.7 4805.56  13
  -1   0   7 65061.5 5382.13   2
   1   0  -7 62745.9 5082.88  14
   1   0  -7 61207.2 4923.91   3
   1   0  -7 56966.0 5066.36   5
  -1   0   6-264.102 559.747   2
   1   0  -6 139.248 542.346   5
   1   0  -6 713.130 714.890  14
  -1   0   6-495.757 208.685  13
  -1   0   5 48259.9 3767.91   2
   1   0  -5 44764.9 3437.75  14
   1   0  -5 42362.7 3485.85   5
   1   0  -5 41655.4 3218.60  16
  -1   0   5 42905.9 3250.92  13
   1   0  -4 487.224 576.597  14
   1   0  -4-133.029 344.053   5
  -1   0   4-332.998 396.080   2
  -1   0   4 823.620 218.332  13
   1   0  -1 475329. 5452.82   1
  -1   0   1 477775. 5189.15   1
  -1   0   0 4844.92 654.807   1
   1   0   0 4821.19 652.824   1
   1   0   1 736597. 8953.16   1
  -1   0  -1 744481. 9047.18   1
  -1   0  -2 435.803 321.087   1
   1   0   2 278.855 215.235   1
  -1   0  -3 177500. 5924.68  12
   1   0   3 187197. 7013.72   9
   1   0   3 177878. 5339.73   1
  -1   0  -3 176219. 5459.40   1
   1   0   3 174806. 6203.55  13
   1   0   3 188551. 6383.20  15
   1   0   4 127.231 1058.42   9
  -1   0  -4 2100.58 1048.71  12
  -1   0  -4 2997.67 748.924   5
   1   0   4 2801.49 782.036  13
  -1   0  -4 4085.80 960.686  11
   1   0   4 5947.85 1254.94  15
   1   0   4 3933.18 1060.34   2
   1   0   5 2383.26 1019.00   9
  -1   0  -5 6292.57 1450.42  12
  -1   0  -5 2594.35 957.758   5
   1   0   5 3689.35 1169.01  15
   1   0   5 3434.17 1024.90  13
   1   0   5 5456.27 1599.14   2
   1   0   6-389.569 201.407   9
  -1   0  -6 298.762 359.743  10
   1   0   6 734.448 751.432  13
   1   0   6 748.721 605.123   2
  -1   0  -6 237.291 534.543  12
  -1   0  -7 47987.7 5152.64  10
  -1   0  -7 51133.2 4894.17  12
   1   0   7 48376.4 4912.19  13
   1   0   8-415.134 566.864  13
  -1   0  -8 738.892 462.600  10
  -1   0  -9 20404.3 4064.13  10
   1   0   9 22925.7 4289.00  13
   1   1  -9-1957.04 1463.40   5
  -1   1   9 252.989 567.537  13
   1   1  -9-1642.22 1295.13  10
  -1  -1   9-1439.90 630.546  13
   1  -1  -9 1076.68 1271.97  10
   1   1  -9 614.764 218.258   3
   1  -1  -9 497.742 835.797   5
   1   1  -8-394.963 534.904   5
   1   1  -8-446.971 242.442   3
   1  -1  -8-964.148 1263.10   5
   1   1  -8 40.2311 720.040  10
  -1   1   8 1619.66 852.590  13
  -1  -1   8 583.841 477.122  13
   1  -1  -8 1571.90 1221.82  14
  -1   1   8 494.262 312.137   2
   1  -1  -7 2072.60 1039.49  14
  -1   1   7 2331.19 1094.02  13
   1   1  -7 1298.60 608.915  10
  -1  -1   7 1662.79 894.144  13
   1   1  -7 2183.77 1135.71   3
   1   1  -7 2351.42 995.063   5
  -1   1   7 2951.15 1179.45   2
   1  -1  -7 1732.12 1034.29   5
   1  -1  -6 98584.2 6125.89   5
   1   1  -6 96786.5 6011.46  10
   1   1  -6 87475.8 5280.27  14
   1  -1  -6 92880.8 5778.28  14
  -1   1   6 92307.5 5848.97   2
  -1   1   6 92897.5 5252.09  13
   1   1  -6 90653.7 5618.41   3
   1   1  -6 87723.3 5430.80   5
  -1  -1   6 97746.5 5800.92   2
  -1  -1   6 89839.4 5424.25  13
  -1  -1   5 27143.9 2604.55  13
  -1  -1   5 27004.5 2673.68   2
   1  -1  -5 29282.0 3113.36  14
  -1   1   5 28208.9 2550.77  13
   1  -1  -5 29288.3 3013.87   5
  -1   1   5 31396.9 3074.03   2
   1   1  -5 28842.8 2876.79  10
   1  -1  -4 518249. 11056.9   5
  -1   1   4 515187. 11194.4   2
   1  -1  -4 502212. 10800.1  14
  -1  -1   4 519794. 10353.7  13
  -1  -1   4 539859. 10787.4   2
  -1   1   4 509688. 9565.55  13
   1   1  -4 494653. 9649.38  16
   1   1  -4 507768. 10532.2   3
   1  -1  -3 82710.7 3766.98   5
   1   1  -3 80764.9 3642.39   3
  -1  -1   3 81265.7 3624.16  13
  -1   1   3 85649.5 3938.02   2
   1   1  -3 80129.1 2035.47   1
  -1  -1   3 75542.8 1924.89   1
   1   1  -2 713233. 6683.21   1
  -1  -1   2 700276. 7072.46   1
   1  -1  -2 704363. 5619.27   1
  -1  -1   2 700008. 6807.97   1
  -1   1   2 704617. 5539.14   1
   1   1  -1 127333. 3162.42   1
  -1  -1   1 129953. 3241.94   1
  -1   1   1 128199. 2790.02   1
  -1  -1   1 123377. 3211.18   1
   1  -1  -1 130477. 2912.97   1
   1  -1   0 85814.7 2702.56   1
  -1  -1   0 89802.8 3068.37   1
  -1  -1   0 83796.6 2865.55   1
  -1   1   0 86726.8 2692.91   1
   1   1   0 85561.1 3004.33   1
  -1   1  -1 34580.2 1939.19   1
  -1  -1  -1 35740.7 2147.73   1
   1  -1   1 33777.5 1932.44   1
   1   1   1 35027.3 2155.39   1
   1   1   2 224489. 5701.46   1
   1  -1   2 222473. 5514.31   1
  -1  -1  -2 227327. 5919.12   1
  -1   1  -2 228070. 5536.71   1
  -1  -1  -3 30731.5 2439.07  12
   1  -1   3 26189.6 2225.57  13
  -1   1  -3 26072.7 2070.11   1
   1   1   3 24686.6 2591.42  13
  -1  -1  -3 25745.9 2190.96   1
   1  -1   3 24677.0 2342.82   9
   1  -1   3 25011.5 1998.76   1
   1  -1   3 26372.9 2377.20  15
  -1   1  -3 27005.3 2257.27  10
   1   1   3 29850.0 2664.16   2
  -1   1  -3 26841.0 2324.31  11
   1   1   3 26607.5 2198.07   1
   1   1   4 318637. 10911.5   9
   1  -1   4 345721. 8208.80   1
   1   1   4 324883. 8834.44  17
   1   1   4 358289. 10167.0  13
   1  -1   4 342250. 9164.29  13
  -1   1  -4 358939. 9427.13  11
  -1   1  -4 354285. 9580.64  10
  -1  -1  -4 341317. 9592.02  12
   1   1   4 352466. 10512.0   2
   1  -1   4 352894. 9677.34  15
   1  -1   4 327279. 10015.3   9
  -1  -1  -4 306125. 8624.29   5
   1  -1   4 350071. 9639.77   2
   1   1   4 355540. 10059.2  15
  -1   1  -4 316705. 7604.10   5
   1  -1   5 36956.8 3421.02   2
   1  -1   5 36069.8 3366.72  15
  -1   1  -5 32700.5 3197.20  12
   1   1   5 31070.3 3404.37  13
  -1   1  -5 36365.8 3493.50  10
  -1  -1  -5 27536.6 2917.55   5
   1  -1   5 28817.6 3369.50   9
  -1  -1  -5 34897.1 3299.25  12
   1  -1   5 32575.2 3185.53  13
   1   1   5 33808.1 3970.86   9
   1   1   5 35360.3 3687.87   2
  -1  -1  -6 95040.9 6116.24   5
  -1   1  -6 117432. 7000.62  10
  -1  -1  -6 111061. 6626.80  12
   1   1   6 102054. 7424.70   9
   1  -1   6 110505. 6543.47  13
   1   1   6 109984. 7155.72   2
   1   1   6 117552. 7045.78  13
  -1   1  -6 101592. 6205.34  12
  -1  -1  -7 10159.3 2178.51  12
   1   1   7 9878.98 2176.39  13
  -1   1  -7 12504.2 2546.82  10
   1   1   7 8065.08 2288.84   9
   1  -1   7 11160.4 2169.17  13
   1   1   7 11324.0 2494.30   2
  -1   1  -8 6779.96 2225.80  10
   1  -1   8 4981.83 1649.10  13
   1   1   8 5951.94 2098.65  13
  -1  -1  -8 6356.53 1990.70  10
   1  -1   9 1240.57 747.419  13
  -1  -1  -9-2035.48 1534.50  10
  -1  -1  -9-1232.18 944.357  14
  -1   1  -9 209.273 1702.18  10
   1   1   9 292.715 818.824  13
  -1   2   9 19215.4 3969.35   2
  -1  -2   9 14412.2 3169.02  13
   1   2  -9 12970.7 2656.71   5
   1  -2  -9 14308.7 3390.76   5
   1   2  -9 11728.1 2809.78   3
  -1   2   9 18165.5 3123.56  13
   1   2  -9 16726.5 3545.77  10
   1  -2  -9 13539.7 2989.52  14
   1   2  -8 13384.8 2509.53   5
   1  -2  -8 19466.6 3179.92  14
  -1   2   8 17206.5 3172.12   2
   1  -2  -8 15360.6 3066.82   5
   1   2  -8 18293.5 3262.37  10
   1   2  -8 18256.5 3119.88   3
  -1  -2   8 16627.0 2966.98  13
  -1   2   8 17706.0 2909.34  13
  -1   2   7 65344.2 5626.59   2
   1  -2  -7 57496.1 5377.42   5
   1   2  -7 61917.0 5365.33   3
   1   2  -7 51092.5 4610.23   5
  -1  -2   7 61456.0 5034.34  13
  -1   2   7 67034.9 5024.39  13
   1  -2  -7 61898.2 5364.47  14
   1   2  -7 59368.3 5271.78  10
   1   2  -6 33160.1 3424.26   3
   1   2  -6 31363.5 3355.92  10
   1  -2  -6 29741.4 3378.01   5
  -1   2   6 42433.2 4044.14   2
  -1  -2   6 30804.3 3186.98  13
  -1   2   6 32528.4 3114.76  13
   1  -2  -6 32333.7 3557.19  14
  -1   2   5 33478.9 2728.65  13
  -1   2   5 36219.4 3422.49   2
   1   2  -5 33069.7 3020.21  10
  -1  -2   5 32557.6 3040.80  13
   1  -2  -5 35092.8 3253.94  14
   1   2  -5 32336.0 3113.88   3
   1  -2  -5 29278.4 3103.81   5
  -1  -2   5 36777.9 3054.32   2
  -1  -2   4 190.971 49.9998   2
   1  -2  -4 77.8686 94.3885  12
  -1   2   4 699.495 1041.14   2
  -1  -2   4-164.566 204.181  13
  -1  -2   4 1074.26 463.343  15
   1   2  -4 136.337 153.555   3
   1  -2  -4 100.659 394.781   5
   1   2  -4 121.365 168.912  10
   1  -2  -4 291.385 195.085  14
   1   2  -4 61.3491 371.335  16
  -1   2   4-308.720 243.580  13
  -1   2   3 60276.0 3659.82   8
   1  -2  -3 54394.9 1928.90   1
   1  -2  -3 60625.6 3523.51   5
  -1   2   3 53136.5 2215.67   1
  -1  -2   3 55718.0 3248.81  13
  -1  -2   3 52119.3 2384.45   1
  -1   2   3 54576.3 3278.20   2
   1   2  -3 56052.4 2433.14   1
   1   2  -3 55067.7 3209.19   3
   1  -2  -3 58815.2 3598.13  14
   1  -2  -2 188289. 3942.95   1
   1   2  -2 188098. 4567.15   1
  -1   2   2 181842. 4018.56   1
  -1  -2   2 181100. 4683.15   1
   1  -2  -1 745923. 8437.38   1
  -1   2   1 735018. 8219.17   1
   1   2  -1 742221. 9360.48   1
  -1   2   0 385530. 6457.47   1
   1  -2   0 387781. 6532.69   1
  -1  -2   0 382014. 7031.14   1
   1   2   0 391202. 7189.99   1
  -1  -2   0 403195. 7586.08   1
  -1  -2  -1 670220. 9792.84   1
  -1   2  -1 697618. 9407.62   1
  -1  -2  -1 696679. 10606.9   1
   1  -2   1 682410. 9425.20   1
   1   2   2 147538. 5049.89   1
  -1  -2  -2 145019. 4823.37   1
   1  -2   2 145638. 4712.52   1
  -1   2  -2 145547. 4725.33   1
  -1  -2  -2 150429. 5328.78   1
  -1  -2  -3 93107.7 4663.03  12
   1  -2   3 91717.1 4063.42   1
  -1   2  -3 88379.6 3999.92   1
  -1   2  -3 97046.8 4578.93  10
  -1  -2  -3 90866.1 4021.05   1
   1   2   3 88415.1 5344.37  13
   1  -2   3 95405.0 4637.26  15
   1   2   3 86110.2 4869.19   2
   1   2   3 91825.4 4521.37  17
   1  -2   3 90848.9 4090.46  13
  -1   2  -3 98146.7 4614.46  11
  -1  -2  -3 90213.0 4325.40   1
   1   2   3 85497.3 4147.52   1
   1  -2   4 3237.31 869.942  13
  -1   2  -4 1822.68 800.480  10
   1   2   4 3307.80 1092.77  17
  -1   2  -4 567.653 435.765  11
   1  -2   4 1453.20 695.119  15
   1  -2   4 1883.62 610.602   1
   1   2   4 1719.73 1706.16   2
  -1   2  -4 1415.34 495.870   5
   1   2   4 2201.40 1025.25  13
  -1  -2  -4 2536.41 874.320  12
   1  -2   4 603.086 217.935   9
   1   2   4 1459.43 1440.47   9
   1   2   5 3612.22 1338.30   9
   1   2   5 7014.12 1744.38   2
  -1  -2  -5 6008.80 1418.03  12
  -1   2  -5 5605.36 1303.39  11
   1  -2   5 5455.05 1274.29  13
  -1   2  -5 6897.16 1418.45  10
   1   2   5 5646.58 1470.47  13
   1  -2   5 6495.69 1635.07  15
   1   2   6 22067.8 3680.33   9
  -1   2  -6 26236.1 3277.56  10
   1   2   6 23621.9 3444.62   2
   1   2   6 24781.2 3304.46  13
   1  -2   6 24445.4 3104.02  15
   1  -2   6 21853.0 2929.69  13
  -1  -2  -6 26556.4 3390.35  12
  -1   2  -6 22083.8 2820.76  12
   1   2   7 27898.6 3977.72   2
  -1   2  -7 27895.3 3936.36  10
   1   2   7 21851.2 3980.42   9
  -1  -2  -7 30393.8 3870.63  12
   1   2   7 27029.7 3771.80  13
   1  -2   7 26147.9 3567.10  13
   1   2   8 19734.3 3862.48   2
  -1   2  -8 18274.9 3452.05  10
   1   2   8 22129.2 3928.24  13
  -1  -2  -8 18957.0 3395.03  14
   1  -2   8 18556.0 3314.90  13
   1  -2   9 9122.58 2348.64  13
  -1   2  -9 7854.88 2291.03  10
   1   2   9 10569.8 2972.26  13
  -1  -2  -9 9832.24 2943.68  10
  -1  -2  -9 6304.65 1535.37  14
   1   3  -9 3510.16 1478.19  10
  -1  -3   9 4228.10 1465.25  13
   1  -3  -9 3386.22 1684.13   5
   1   3  -9 2539.92 1536.19   3
  -1   3   9 3496.26 1667.77   2
  -1   3   9 5577.02 1993.77  13
   1  -3  -9 1297.55 595.360  14
   1   3  -9 1929.10 1211.27   5
  -1   3   8 1555.25 1181.75   2
   1  -3  -8 804.770 1049.01  14
   1   3  -8 1374.52 815.883   3
   1  -3  -8 768.403 1157.34   5
   1   3  -8 988.266 841.450   5
  -1  -3   8-336.092 306.860  13
  -1   3   8 467.709 657.674  13
   1  -3  -7 14927.7 2686.74  14
   1   3  -7 13341.6 2507.01  10
   1   3  -7 12477.2 2400.97   3
  -1   3   7 11096.5 2240.62   2
   1  -3  -7 15371.6 3064.33   5
  -1   3   7 13157.5 2102.01  13
  -1  -3   7 10992.5 2189.47  13
   1   3  -7 12480.9 2173.93   5
  -1  -3   6 10161.3 1960.64  13
   1  -3  -6 14369.0 2603.91   5
   1   3  -6 12263.2 2173.53  10
  -1   3   6 11825.9 2170.24   2
   1  -3  -6 12814.8 2263.51  14
  -1   3   6 12256.0 1929.68  13
   1   3  -6 12309.4 2224.56   3
  -1  -3   5 232626. 8427.91  13
   1  -3  -5 251568. 9622.94  14
  -1   3   5 243190. 7571.43  13
   1   3  -5 239700. 8745.31   3
  -1   3   5 243274. 9099.77   2
   1   3  -5 229060. 8412.28  10
  -1  -3   5 242699. 8797.00  15
   1  -3  -5 234190. 9536.14   5
   1   3  -4 58061.0 3872.32   3
  -1   3   4 56737.5 3608.53  17
  -1   3   4 58398.2 3231.30  13
   1  -3  -4 55196.1 4041.72  14
   1   3  -4 53749.6 3492.34   4
   1  -3  -4 55797.5 4218.91   5
   1  -3  -4 54729.7 3756.77  12
   1   3  -4 53039.3 3350.42  16
  -1   3   4 55022.0 3837.47   2
  -1  -3   4 56751.1 4016.70  15
  -1  -3   4 52304.6 3688.92  13
   1   3  -4 54668.8 3681.93  10
  -1   3   3 624654. 11411.5  17
  -1   3   3 618247. 9589.28   1
   1   3  -3 621270. 11363.8   3
  -1  -3   3 629683. 12794.9  15
   1   3  -3 640176. 9905.21   1
   1   3  -3 580604. 10830.2  10
   1  -3  -3 603939. 12891.3   5
  -1   3   3 620725. 11556.4   2
  -1  -3   3 609940. 10060.6   1
   1  -3  -3 623426. 8634.55   1
   1   3  -3 605779. 11157.3   4
   1  -3  -3 595574. 12604.9  14
  -1   3   3 605517. 12217.0   8
  -1  -3   3 586263. 11436.6  13
   1   3  -2 57070.1 3014.02   1
  -1  -3   2 54702.3 3053.05   1
   1  -3  -2 55164.9 2674.79   1
   1  -3  -2 54657.4 3656.90  14
  -1   3   2 57128.9 2809.77   1
   1  -3  -1 273380. 6083.58   1
  -1  -3   1 270090. 6771.29   1
   1   3  -1 282205. 6836.93   1
  -1   3   1 266257. 5986.19   1
   1   3   0 1369.22 541.756   1
  -1   3   0 976.541 563.457   1
   1  -3   1 75359.0 3512.29   1
  -1   3  -1 77272.5 3502.63   1
   1   3   1 78780.2 3870.40   1
  -1  -3  -1 77436.8 3687.56   1
  -1  -3  -1 79308.8 4048.43   1
  -1  -3  -2 43749.5 3108.99  12
   1  -3   2 34895.7 3589.33  14
  -1  -3  -2 42607.5 3090.66   1
   1  -3   2 41859.1 2779.69   1
   1   3   2 45128.3 3179.23  17
  -1  -3  -2 42993.7 2862.40   1
   1   3   2 38798.9 3160.43   2
   1  -3   2 44063.8 2989.79  15
  -1   3  -2 41668.3 2733.38   1
  -1   3  -2 42588.4 2917.79  11
  -1   3  -2 39616.7 2981.47  10
  -1  -3  -3 324265. 9331.29  12
   1   3   3 335929. 9369.58  17
   1  -3   3 321237. 7633.53  13
   1  -3   3 338417. 9229.83  15
   1  -3   3 328384. 8268.76   1
  -1   3  -3 338562. 9156.87  11
  -1  -3  -3 337046. 8408.40   1
  -1   3  -3 336014. 8304.60   1
  -1   3  -3 330330. 9286.87  10
   1   3   3 327488. 10081.8   2
  -1  -3  -3 317258. 9028.24   1
  -1   3  -4 63636.4 4288.02  11
   1   3   4 63544.9 5141.42  13
  -1   3  -4 61178.9 4407.79  10
   1  -3   4 64261.6 4414.76  15
   1   3   4 63777.7 4920.14   2
   1  -3   4 58192.7 3784.64  13
   1   3   4 57665.8 4128.78  17
  -1  -3  -4 63719.4 4498.72  12
  -1  -3  -5 182685. 8427.89  12
   1   3   5 174675. 9230.73  13
   1   3   5 165448. 9366.25   9
  -1   3  -5 180392. 8228.46  10
  -1   3  -5 187836. 8215.09  11
   1   3   5 185578. 9047.98   2
   1  -3   5 172893. 8016.08  15
   1  -3   5 169203. 7214.66  13
   1   3   6 17627.3 3329.57   9
   1  -3   6 19423.3 2865.08  15
   1   3   6 22229.1 3441.39  13
   1  -3   6 19237.6 2790.31  13
  -1  -3  -6 18542.5 2989.98  12
  -1   3  -6 19251.6 2934.82  10
   1   3   6 19092.5 2987.14   2
   1   3   7 15784.1 3122.23   9
   1   3   7 21535.4 3833.40  13
  -1  -3  -7 20697.6 3240.18  14
   1  -3   7 19101.9 3067.41  13
   1   3   7 15715.0 3073.53   2
  -1   3  -7 19755.7 3382.06  10
  -1  -3  -7 20617.4 3473.13  12
  -1   3  -8 1071.86 654.104  10
   1   3   8 192.996 1472.06   2
   1   3   8-2072.23 1226.69  13
  -1  -3  -8 198.013 544.207  14
   1  -3   8-121.690 440.839  13
  -1   3  -9 700.733 1174.67  10
   1   3   9 582.720 1425.28   2
   1   3   9 2301.72 2072.55  13
  -1  -3  -9-1481.28 579.086  14
   1  -3   9 1613.07 1303.46  13
   1  -4  -9-244.520 410.423  14
   1   4  -9 377.116 1268.19   3
   1   4  -9 2563.68 1515.38  10
  -1  -4   9 336.236 841.620  13
  -1   4   9 2688.48 1915.81   2
   1  -4  -8 47140.2 5474.51  14
   1   4  -8 40868.0 5163.64  10
  -1   4   8 44031.0 5378.26   2
  -1  -4   8 39426.9 4541.89  13
   1   4  -8 39581.1 4823.79   3
   1   4  -8 31271.2 3916.17   5
   1   4  -7 817.044 969.388   3
  -1  -4   7-557.815 393.778  13
   1   4  -7 1073.66 891.564  10
  -1   4   7 1882.03 936.939   2
   1  -4  -7-1007.78 877.269  14
   1  -4  -7-189.345 615.800   5
   1  -4  -6 68433.3 5928.26   5
  -1  -4   6 73117.8 5366.14  13
   1  -4  -6 77193.4 5928.37  14
   1   4  -6 77122.4 5757.95  10
  -1  -4   6 74724.4 5680.70  15
   1   4  -6 77374.3 5688.80   3
  -1   4   6 81765.9 5949.76   2
   1  -4  -5 942.295 600.948  12
   1   4  -5 397.060 283.717   3
   1  -4  -5 1256.89 946.485   5
  -1  -4   5 613.181 449.023  15
  -1  -4   5 280.674 235.655  13
   1  -4  -5 578.666 351.932  14
  -1   4   5 1800.99 789.147   2
   1  -4  -4 3490.92 1078.02  12
   1   4  -4 2077.98 679.416  10
  -1  -4   4 3486.95 1102.13  15
   1   4  -4 3442.28 1081.76   3
   1  -4  -4 1951.33 931.946  14
  -1  -4   4 2340.06 830.478  13
   1   4  -4 3547.87 927.303   4
  -1   4   4 2972.76 851.427  17
  -1   4   4 4062.81 1119.57   2
  -1  -4   3 762.362 454.735  13
  -1   4   3 509.585 365.811   2
  -1   4   3 650.227 393.628   1
   1   4  -3 827.914 363.883   3
   1   4  -3 921.019 448.729   1
  -1   4   3 1223.84 535.950  17
   1  -4  -3 853.228 608.337  14
  -1  -4   3 774.901 672.410   1
  -1  -4   3 2314.27 1184.94  15
   1   4  -3 1124.11 632.075  10
   1   4  -3 1063.77 491.354   4
   1  -4  -3 725.659 240.017   1
   1   4  -3 724.262 384.692  16
  -1   4   3 235.485 424.768   8
  -1   4   2 216605. 7261.83  17
   1   4  -2 211573. 6653.29   1
  -1   4   2 203366. 6029.40   2
   1   4  -2 207633. 6830.22   4
  -1  -4   2 215937. 8046.20  15
   1   4  -2 192042. 6643.81  16
  -1  -4   2 203607. 6684.62   1
   1   4  -2 210365. 6542.31   3
  -1  -4   2 198338. 7340.18  13
   1  -4  -2 190128. 7214.46  12
   1  -4  -2 198992. 5927.37   1
   1  -4  -2 210488. 8184.08  14
  -1   4   2 204894. 6193.92   1
  -1   4   1 113.063 141.585  17
   1  -4  -1 474.913 248.936   1
   1  -4  -1 309.383 293.230  12
   1   4  -1 442.057 288.333   1
  -1  -4   1 108.805 147.164  15
  -1  -4   1 1035.91 558.363   1
   1   4  -1 264.687 218.832   4
  -1   4   1 73.4819 244.279   1
   1  -4  -1 1270.22 942.219  14
   1  -4   0 737973. 14499.6  12
  -1   4   0 748537. 11748.6   1
  -1  -4   0 741826. 12601.5   1
   1   4   0 762462. 13076.5   1
   1  -4   0 743350. 11994.6   1
   1  -4   1 15850.1 2157.56  12
  -1  -4  -1 22529.9 2420.72  12
   1   4   1 18864.3 2134.97  17
  -1  -4  -1 16600.6 1856.42   1
   1  -4   1 17944.7 1824.78  15
  -1   4  -1 17180.8 1765.54  11
   1  -4   1 16427.0 1799.28   1
   1   4   1 17565.5 2052.75   1
   1   4   1 17373.3 2394.36  16
  -1   4  -1 16961.3 1808.30   1
   1   4   2 426794. 10732.7   1
   1  -4   2 420149. 9706.12   1
   1  -4   2 415186. 11813.9  12
   1  -4   2 425381. 10052.3  15
  -1   4  -2 423100. 9897.53  11
  -1  -4  -2 417862. 10784.4  12
  -1  -4  -2 418641. 10869.0   1
  -1   4  -2 412265. 9405.24   1
  -1  -4  -2 412624. 9718.52   1
   1   4   2 394260. 10824.3   2
  -1  -4  -2 413845. 9141.82  14
   1   4   2 422667. 10695.9  17
   1   4   3 21953.0 2559.93  17
  -1  -4  -3 27846.4 2747.90  14
   1  -4   3 24670.2 2660.33  15
  -1   4  -3 25229.6 2618.83  11
  -1  -4  -3 29566.8 3205.60  12
   1  -4   3 22083.5 1987.77  13
   1   4   3 21977.8 2696.47   2
  -1   4  -3 20911.5 2553.73  10
  -1   4  -3 18655.8 1975.14  17
  -1   4  -4 23094.5 2969.86  10
   1  -4   4 23291.5 2333.79  13
  -1   4  -4 23966.7 2799.71  11
   1  -4   4 22525.6 2707.90  15
  -1  -4  -4 24324.3 2645.43  14
   1   4   4 21380.6 2602.13  17
  -1  -4  -4 22532.7 2853.07  12
   1   4   4 22926.7 3039.94   2
   1   4   5 8919.37 1719.91  17
   1   4   5 9917.06 2267.36   2
   1  -4   5 8320.01 1718.98  15
  -1   4  -5 8410.51 1693.05  11
  -1  -4  -5 8397.39 1794.38  12
   1  -4   5 8307.63 1557.23  13
   1   4   5 8958.75 2321.22  13
  -1   4  -5 8442.38 1827.60  10
  -1  -4  -5 8483.12 1807.55  14
   1   4   5 8634.87 2120.76   9
   1   4   6 22070.7 3941.12  13
   1   4   6 15680.6 3132.53   9
  -1   4  -6 18478.8 3061.67  10
   1   4   6 22115.9 3483.18   2
  -1  -4  -6 21761.3 3275.31  12
   1  -4   6 20265.4 3208.02  15
  -1  -4  -6 23844.3 3197.97  14
   1  -4   6 19524.0 2729.33  13
  -1   4  -6 20944.8 3090.52  11
  -1  -4  -7 1754.96 1199.80  14
   1  -4   7-429.044 649.021  15
  -1   4  -7 850.891 500.328  10
   1   4   7 42.6834 1113.60   2
  -1  -4  -7 490.218 213.835  12
   1   4   7 685.977 675.170   9
   1   4   7 46.2728 1161.61  13
   1  -4   7 698.394 862.487  13
  -1  -4  -8 30422.9 4643.19  12
   1   4   8 22008.8 4520.66   9
  -1  -4  -8 26266.3 4037.39  14
  -1   4  -8 27367.6 4499.27  10
   1   4   8 32321.2 5194.83  13
   1   4   8 29090.8 4771.99   2
   1  -4   8 23775.0 3807.76  13
   1   4   9 3462.64 2417.75   2
   1   4   9 2872.61 1835.06  13
   1  -4   9-611.460 481.526  13
   1  -5  -9 311.994 875.622  14
  -1  -5   9 275.138 230.201  13
   1   5  -9-2001.71 1383.11  10
   1   5  -9 86.4511 411.545   3
  -1   5   9 981.817 1398.15   2
   1  -5  -8 1351.09 952.205  14
  -1   5   8 1513.15 1296.18   2
   1   5  -8 1248.38 931.524   3
   1   5  -8 229.483 245.450  10
  -1  -5   8 776.640 1150.76  13
  -1  -5   7 5976.71 1814.27  13
   1  -5  -7 7014.76 2074.30  14
   1   5  -7 7180.75 1781.40   3
   1   5  -7 8135.08 2008.31  10
  -1   5   7 5178.07 1612.88   2
  -1   5   6 3699.15 1057.40   2
   1   5  -6 3640.00 1133.90  10
   1  -5  -6 6004.77 1761.03  14
   1   5  -6 3353.74 865.223   3
  -1  -5   6 4751.00 1750.04  15
   1   5  -6 3180.41 1097.61  11
  -1  -5   6 2234.27 713.647  13
   1  -5  -5 100917. 6314.69  12
  -1  -5   5 103521. 6852.46  15
   1   5  -5 105992. 6230.00   3
  -1   5   5 97393.3 6182.81   2
   1   5  -5 99661.9 6011.09   4
   1   5  -5 94710.1 6100.37  10
   1  -5  -5 106507. 6868.35  14
  -1  -5   5 97881.9 5966.74  13
  -1  -5   4 21254.1 2880.26  15
   1   5  -4 21091.6 2496.44   3
  -1   5   4 20748.7 2564.93   2
   1   5  -4 20656.2 2543.33   4
   1  -5  -4 20782.9 2717.88  14
  -1   5   4 20990.3 2663.48  17
   1   5  -4 17502.3 2436.90  10
   1  -5  -4 19877.0 2630.22  12
  -1  -5   4 19377.5 2549.55  13
   1  -5  -3 232099. 8830.54  12
  -1  -5   3 226911. 8265.19  13
   1   5  -3 221554. 7948.74  16
   1   5  -3 237170. 8515.13   4
  -1   5   3 238358. 8639.82  17
   1  -5  -3 239625. 9420.26  14
  -1  -5   3 245758. 9659.62  15
   1  -5  -3 244823. 7385.81   1
  -1   5   3 224841. 7717.67   8
  -1   5   3 227798. 7713.47   2
   1   5  -3 242227. 7955.64   3
  -1   5   2 30180.4 2619.88   8
  -1   5   2 30696.7 2462.15   2
  -1  -5   2 31131.7 3346.69  15
   1   5  -2 28578.7 2796.71  16
  -1  -5   2 26217.7 3451.77  12
   1   5  -2 32486.2 3001.34   4
  -1   5   2 32786.0 3154.00  17
  -1   5   2 31605.4 2755.15   1
   1  -5  -2 30773.3 3223.81  12
   1  -5  -2 32815.8 2730.74   1
  -1  -5   2 29004.0 2995.95  13
   1  -5  -2 32497.8 3474.91  14
   1   5  -2 32613.1 2725.50   3
   1  -5  -1 107956. 7003.43  14
   1  -5  -1 89324.2 5608.66  12
   1   5  -1 86173.0 5082.28  16
   1   5  -1 96776.5 4861.46  17
  -1   5   1 96284.1 5175.79  17
  -1  -5   1 93052.9 5564.23  15
   1  -5  -1 91353.6 4613.87   1
   1   5  -1 97160.4 4870.77   4
  -1  -5   1 96073.4 6532.96  12
  -1   5   1 94421.0 4639.15   1
  -1  -5   0 2257.94 856.400  12
   1  -5   0 2848.64 992.009  12
   1   5   0 3792.56 927.672   4
   1   5   0 2622.07 889.919  17
  -1   5   0 3054.44 986.466  17
   1   5   0 2698.59 863.050  16
  -1   5   0 3655.92 833.129  11
  -1  -5   0 2460.16 791.181  15
   1  -5   0 3208.58 1734.47  14
   1  -5   1 12000.2 2147.32  12
  -1  -5  -1 13618.0 2145.30  12
  -1  -5  -1 14045.5 2036.85  15
   1   5   1 12278.0 2084.26  16
   1  -5   1 14079.3 1802.63  15
   1  -5   1 11655.8 3008.17  14
   1   5   1 14303.5 2041.32  17
   1   5   1 14210.0 1652.39   4
  -1   5  -1 13857.1 1894.72  17
  -1   5  -1 12206.8 1650.27  11
   1   5   2 9217.48 1706.28  17
  -1   5  -2 9353.50 1557.41  17
   1  -5   2 7254.24 2531.88  14
  -1  -5  -2 8313.46 1682.07  12
  -1   5  -2 9381.07 1673.42  11
   1  -5   2 8633.51 1860.55  12
   1  -5   2 7939.75 1485.91  15
   1   5   2 8807.49 1749.83   2
  -1  -5  -2 9805.76 1539.20  14
  -1  -5  -3 175921. 8001.57  12
  -1   5  -3 178029. 7516.31  11
   1  -5   3 174744. 7541.82  15
   1   5   3 177425. 7832.35  17
  -1  -5  -3 182919. 7189.33  14
   1   5   3 177504. 8267.41   2
  -1  -5  -4 14695.7 2358.87  12
   1  -5   4 14149.2 1885.43  13
   1   5   4 16224.3 2748.30   2
   1  -5   4 15081.0 2438.41  15
  -1  -5  -4 16636.9 2384.17  14
  -1   5  -4 15142.1 2299.56  11
   1   5   4 14271.2 2300.27  17
  -1   5  -4 13235.0 2460.36  10
  -1  -5  -5 135327. 7994.93  12
   1   5   5 124298. 7245.36  17
   1  -5   5 127221. 7601.12  15
  -1   5  -5 137089. 7790.51  11
  -1  -5  -5 142753. 7674.09  14
  -1   5  -5 123509. 7580.51  10
   1  -5   5 125238. 6393.64  13
   1   5   5 142095. 8575.68   2
   1   5   5 129549. 8887.76   9
   1   5   6 3606.40 1700.80   2
  -1  -5  -6 6713.98 1885.56  12
   1  -5   6 4621.34 1603.55  15
  -1   5  -6 4175.90 1544.21  10
  -1   5  -6 4796.48 1446.76  11
  -1  -5  -6 4084.79 1254.67  14
   1   5   6 3536.13 1356.14   9
   1  -5   6 4721.55 1345.64  13
  -1  -5  -7 25602.1 3859.63  14
   1   5   7 23581.1 4176.96   9
   1   5   7 23970.4 4029.79   2
  -1  -5  -7 21239.3 3481.18  12
  -1   5  -7 20065.4 3659.41  10
   1  -5   7 20861.2 3206.29  13
   1  -5   7 20999.3 3532.97  15
  -1   5  -8-661.791 1290.24  10
   1   5   8 23.1037 548.272   9
   1   5   8 1531.54 1025.69   2
  -1  -5  -8-125.088 600.556  14
   1  -5   8 107.701 793.572  13
  -1  -5  -8-1791.94 1737.48  12
   1   6  -9 2018.38 1302.71  10
  -1  -6   9 5469.29 2119.66  13
  -1   6   8 26167.0 4196.54   2
   1  -6  -8 26148.3 4261.05  14
   1   6  -8 22628.8 4001.69  10
   1   6  -8 24920.0 4145.18   3
  -1  -6   8 21915.1 3834.62  13
   1   6  -7 13688.5 2808.83   3
   1   6  -7 11527.8 2470.18  10
  -1  -6   7 13233.9 2960.16  15
  -1   6   7 13897.6 2834.32   2
  -1  -6   7 14936.8 2663.51  13
   1  -6  -7 14352.4 2969.91  14
   1   6  -6 39232.0 4525.52  11
   1   6  -6 39833.4 4295.63   3
  -1  -6   6 39986.4 4846.91  15
  -1   6   6 42852.5 4665.81   2
   1   6  -6 32536.5 4022.38  10
   1  -6  -6 40255.1 4601.25  14
  -1  -6   6 36324.4 4103.58  13
  -1   6   5 9264.18 1880.23   2
   1  -6  -5 11261.8 2206.23  12
  -1   6   5 10737.8 2089.23  17
  -1  -6   5 9187.77 1749.19  13
   1   6  -5 10269.7 1971.12   3
   1   6  -5 7193.10 1779.66  10
   1   6  -5 10222.8 1913.35   4
   1  -6  -5 10894.5 2214.94  14
  -1  -6   5 9988.49 2160.68  15
   1  -6  -4 1635.30 954.712  12
  -1   6   4 1619.98 814.329  17
  -1  -6   4 2014.63 1171.70  15
   1  -6  -4 857.970 638.957  14
  -1  -6   4 906.450 693.590  13
  -1   6   4 1901.88 658.710   2
   1   6  -4 999.976 573.052   4
   1  -6  -3 3365.87 1031.99  12
  -1   6   3 3839.99 1095.12  17
   1   6  -3 4024.94 1238.19  16
  -1  -6   3 2689.62 922.838  13
  -1  -6   3 3147.73 1246.94  15
   1  -6  -3 4359.25 1157.64  14
   1   6  -3 3727.92 1013.01   3
  -1   6   3 3368.45 879.678   2
   1   6  -3 3518.34 1063.55   4
   1   6  -2 110998. 6122.18  16
  -1  -6   2 116061. 6922.77  15
   1  -6  -2 130439. 7768.65  14
  -1   6   2 118739. 6470.13  17
  -1  -6   2 111262. 8377.05  12
   1   6  -2 124889. 5677.82   3
   1  -6  -2 116735. 6790.86  12
  -1   6   2 108640. 4984.40   2
  -1  -6   2 104921. 6179.19  13
   1   6  -2 115865. 6028.37   4
  -1  -6   1 77324.0 6680.06  12
  -1  -6   1 78084.1 5403.04  15
   1   6  -1 74329.6 5110.62  16
   1   6  -1 84480.3 5131.58  17
  -1   6   1 82034.5 5231.04  17
   1  -6  -1 88321.3 7222.15  14
   1  -6  -1 76915.8 3893.27  15
   1   6  -1 92418.9 5327.77   3
   1   6  -1 84972.5 5057.19   4
   1  -6  -1 80392.4 5779.76  12
   1  -6   0 364746. 12922.2  12
  -1  -6   0 367140. 13483.3  12
  -1   6   0 350045. 8693.15  11
   1   6   0 364790. 11092.9  17
   1  -6   0 361973. 9235.10  15
  -1  -6   0 359845. 11358.5  15
  -1   6   0 368566. 10998.0  17
   1   6   0 369327. 10009.1   4
   1   6   0 349272. 11698.0  16
  -1  -6  -1 136859. 7637.57  12
   1  -6   1 137887. 12251.3  14
  -1  -6  -1 153246. 6815.00  14
   1   6   1 138983. 7934.59  16
  -1   6  -1 130763. 5805.17  11
   1  -6   1 135791. 6160.91  15
   1   6   1 137386. 6960.75  17
   1  -6   1 139044. 8358.54  12
   1   6   1 142161. 5978.64   4
  -1   6  -1 129793. 6456.46  17
  -1  -6  -1 136377. 6763.15  15
  -1  -6  -2 219166. 8448.35  15
  -1   6  -2 199900. 7835.67  17
  -1  -6  -2 232982. 8287.38  14
   1  -6   2 227130. 11117.1  12
  -1  -6  -2 221820. 9569.56  12
  -1   6  -2 222829. 8285.49  11
   1  -6   2 221380. 8390.45  15
   1   6   2 232184. 9283.85  17
   1   6   2 205926. 8999.28   2
   1   6   3 43215.0 4114.59  17
   1  -6   3 41338.3 3899.90  15
  -1  -6  -3 41364.7 3742.12  14
  -1   6  -3 45660.8 3980.94  11
  -1  -6  -3 41169.9 4250.24  12
   1   6   3 42081.0 4261.01   2
   1  -6   3 29105.5 5251.07  14
   1   6   4 18313.0 2704.75  17
   1  -6   4 17819.3 2812.17  15
  -1   6  -4 17062.2 2695.92   4
  -1  -6  -4 19719.8 2760.61  14
  -1   6  -4 18826.5 2769.23  11
   1   6   4 19238.6 3076.24   2
  -1  -6  -4 19128.7 2972.53  12
  -1  -6  -5-111.997 195.920  12
   1   6   5 729.645 746.214   2
  -1   6  -5 790.017 619.659  10
  -1   6  -5-492.759 709.068  11
   1  -6   5-1563.86 1236.37  15
   1   6   5 19.0787 716.351   9
  -1  -6  -5 280.684 244.905  14
   1   6   5-501.563 627.213  17
   1  -6   6 5250.53 1795.34  15
  -1   6  -6 3401.09 1247.29  10
  -1  -6  -6 5302.89 1782.59  12
   1   6   6 4621.03 1528.03   2
  -1  -6  -6 5649.17 1852.51  14
  -1   6  -6 6294.26 1765.51  11
   1  -6   7 7520.10 2166.64  15
  -1  -6  -7 9517.85 2279.55  14
   1   6   7 8680.61 2642.60   2
  -1   6  -7 4812.01 1739.35  10
  -1  -6  -7 8296.89 2210.23  12
  -1   6  -7 7079.24 2009.68  11
   1  -6   8 10190.1 2824.20  15
  -1  -6  -8 13038.2 3310.27  14
   1   6   8 10340.8 3001.44   2
  -1   6  -8 9084.46 2510.83  10
  -1  -6  -8 10485.7 2887.37  12
  -1  -7   8-3383.95 1918.91  13
  -1   7   8-1736.51 688.610   2
   1   7  -8-172.428 441.145  10
   1   7  -8 1097.72 1114.47   3
   1  -7  -8-1593.58 1379.03  14
   1  -7  -7 3664.95 1554.77  14
  -1   7   7 1591.58 819.042   2
   1   7  -7 2459.65 1052.63   3
   1   7  -7 2571.47 1426.72  11
  -1  -7   7 1947.95 1176.69  15
   1   7  -7 3000.40 1375.73  10
  -1  -7   7 3615.90 1316.39  13
   1  -7  -6 21545.9 3418.78  12
   1   7  -6 21176.7 3084.85   3
  -1  -7   6 20513.9 3728.24  15
   1   7  -6 19278.0 3310.12  11
  -1   7   6 18255.6 3024.77   2
  -1  -7   6 19220.3 3037.01  13
   1  -7  -6 22213.7 3670.09  14
   1   7  -5 36632.6 4157.07   4
   1  -7  -5 38117.4 4400.17  12
  -1   7   5 32561.8 3724.22   2
   1  -7  -5 38462.7 4587.98  14
  -1  -7   5 34444.6 4493.22  15
   1   7  -5 41956.5 4228.69   3
  -1   7   5 36600.5 4113.76  17
  -1  -7   5 35466.0 3837.72  13
   1   7  -4 114109. 6344.03   3
  -1  -7   4 103671. 6340.78  13
   1   7  -4 108219. 6986.31   4
  -1   7   4 109856. 7004.93  17
   1  -7  -4 120010. 7874.96  14
   1  -7  -4 115066. 7441.79  12
  -1  -7   4 108014. 7718.52  15
  -1   7   4 104029. 6297.50   2
   1  -7  -3 85664.8 6463.68  14
   1   7  -3 76092.1 5440.53  16
   1   7  -3 81196.2 5030.25   3
  -1   7   3 79664.3 5749.29  17
  -1   7   3 73202.3 4780.56   2
  -1  -7   3 78580.3 6360.28  15
   1  -7  -3 75977.4 6028.60  12
  -1  -7   3 73759.2 5162.61  13
   1   7  -3 81486.1 5754.93   4
  -1  -7   2 103692. 9087.91  12
  -1   7   2 109708. 6773.14  17
   1   7  -2 100109. 6223.87  16
   1  -7  -2 105507. 6992.50  12
   1   7  -2 112346. 5762.74   3
   1  -7  -2 120169. 8155.92  14
  -1  -7   2 100539. 6891.44  15
   1   7  -2 107637. 6241.69   4
   1  -7  -1 24316.8 3570.74  12
  -1  -7   1 27707.3 4391.17  12
   1   7  -1 27283.6 3118.71  17
   1   7  -1 25031.0 3176.75  16
  -1   7   1 25158.3 3194.51  17
   1  -7  -1 34737.2 4799.68  14
  -1  -7   1 26280.7 3335.18  15
   1   7  -1 28551.9 3119.93   4
   1   7   0 1086.48 711.639   4
  -1  -7   0 382.516 787.203  12
  -1   7   0-420.920 661.203  17
   1   7   0 1228.02 902.429  17
   1   7   0 1589.79 825.823  16
  -1  -7   0 748.699 175.155  15
  -1   7   0 1340.32 597.125  11
   1  -7   0 1504.34 638.859  15
   1  -7   0 2993.53 1741.97  14
   1  -7   0 75.4235 883.074  12
   1  -7   1 13088.7 2871.48  12
   1  -7   1 10626.4 1832.75  15
  -1   7  -1 9428.61 1839.40  17
   1   7   1 13180.5 2602.97  16
   1   7   1 11617.4 1794.74   4
  -1  -7  -1 11377.5 2122.19  15
   1  -7   1 11959.9 3860.47  14
  -1  -7  -1 10801.2 2416.36  12
   1   7   1 12409.8 2270.26  17
  -1   7  -1 11437.3 1820.26  11
  -1  -7  -2 79925.9 5295.95  15
   1  -7   2 81195.4 7428.68  12
  -1  -7  -2 81279.5 6214.12  12
   1  -7   2 76545.9 5244.86  15
   1   7   2 79799.9 5869.14  17
  -1   7  -2 78284.1 5185.94  11
  -1  -7  -2 83556.5 5526.69  14
   1   7   2 73959.9 5682.22   2
  -1   7  -2 74022.0 5119.74  17
   1  -7   3 55331.1 6457.80  12
  -1  -7  -3 56413.1 5090.24  12
  -1   7  -3 55834.3 4688.52  11
   1   7   3 53886.2 4991.80  17
   1  -7   3 49322.3 4585.52  15
  -1  -7  -3 58163.5 4666.29  14
   1   7   3 55768.0 5152.79   2
  -1   7  -3 51347.8 4660.22   4
   1   7   4 98503.6 6995.28  17
  -1  -7  -4 98639.1 7110.06  12
   1  -7   4 98892.3 6912.10  15
  -1   7  -4 104463. 7034.15  11
  -1  -7  -4 111105. 6857.63  14
  -1   7  -4 90296.3 6535.27   4
   1   7   4 103412. 7493.43   2
  -1  -7  -5 31982.8 4308.64  12
   1  -7   5 26148.2 3901.25  15
   1   7   5 29115.3 4392.96   2
   1   7   5 26570.4 3833.05  17
  -1   7  -5 26864.0 3735.51   4
  -1   7  -5 30557.1 4122.04  11
  -1  -7  -5 27912.2 3688.18  14
  -1  -7  -6 25144.5 3972.67  12
   1   7   6 19311.3 3281.20  17
   1  -7   6 23367.4 3860.27  15
   1   7   6 25140.4 4292.94   2
  -1  -7  -6 28576.6 3979.02  14
  -1   7  -6 25714.6 3939.80  11
  -1  -7  -7 3919.58 1929.86  14
   1  -7   7 2662.13 1808.74  15
   1   7   7 2639.18 1640.09   2
  -1   7  -7 4812.67 1796.24  11
  -1  -7  -7 2925.68 837.660  12
  -1  -7  -8 4242.55 1989.43  12
  -1   7  -8 518.963 1213.95  10
   1   7   8 2450.12 1053.38   2
  -1  -7  -8 991.316 501.725  14
   1  -7   8-1126.32 621.861  15
   1  -8  -8 789.239 1347.29  14
  -1   8   8 1320.32 1152.80   2
  -1  -8   8 23.3528 605.488  15
   1   8  -8-2312.31 1262.88   3
   1   8  -7 39147.6 4883.65   3
   1   8  -7 35108.5 5098.61  11
  -1   8   7 37558.0 5146.25   2
   1  -8  -7 41316.7 5502.93  14
  -1  -8   7 32248.4 5104.68  15
   1  -8  -6 771.202 937.259  14
   1  -8  -6 805.629 462.318  12
   1   8  -6 180.638 435.255  11
   1   8  -6-493.307 407.105   3
  -1  -8   6 755.802 449.637  15
  -1   8   6 1632.02 520.698   2
  -1   8   5 21471.8 3228.98   2
  -1  -8   5 20698.0 3764.23  15
   1  -8  -5 23481.4 3767.03  14
   1   8  -5 21845.1 3558.72   4
   1   8  -5 22687.7 3145.50   3
  -1   8   5 20818.1 3320.35  17
   1  -8  -5 24235.8 3793.75  12
  -1   8   4-754.651 564.238   2
   1   8  -4 98.2652 168.682   3
  -1   8   4 508.018 320.122  17
   1  -8  -4 53.7277 674.834  14
  -1  -8   4 925.241 1010.83  15
   1   8  -4 230.187 599.631   4
   1  -8  -4-829.204 593.706  12
   1  -8  -3 18544.4 3131.58  12
  -1   8   3 18026.2 3007.35  17
   1  -8  -3 23614.6 3541.70  14
   1   8  -3 17000.8 2776.73   4
  -1  -8   3 17932.9 3215.60  15
  -1  -8   2 2669.10 1151.45  15
   1   8  -2 1263.96 296.470  16
  -1   8   2 2883.90 1272.31  17
   1  -8  -2 5772.11 2087.10  12
  -1  -8   2 3513.90 2002.39  12
   1   8  -2 2124.37 916.912   4
   1   8  -1 232046. 10062.9  17
  -1  -8   1 278467. 15571.3  12
   1  -8  -1 245986. 12301.1  12
  -1  -8   1 231986. 10517.5  15
  -1   8   1 237572. 10580.4  17
   1   8  -1 238183. 9735.89   4
   1   8  -1 238664. 10755.3  16
  -1  -8   0 6532.18 2049.83  12
  -1   8   0 6123.33 1293.25  11
   1   8   0 5355.18 1629.20  16
  -1   8   0 5194.94 1468.75  17
   1   8   0 5279.23 1308.91  17
   1  -8   0 6792.94 2233.07  12
   1  -8   0 11950.0 3713.25  14
  -1  -8   0 5928.55 1496.95  15
   1   8   0 5408.52 1298.00   4
   1  -8   0 7235.93 1481.13  15
  -1  -8  -1 270126. 10571.7  15
  -1   8  -1 252860. 10646.0  17
  -1   8  -1 256954. 9398.75  11
   1   8   1 263743. 11237.4  17
  -1  -8  -1 299615. 13220.9  12
   1  -8   1 252777. 9792.35  15
   1   8   1 285575. 9926.96   4
   1  -8   1 296438. 14836.2  12
   1  -8   2 5503.54 2309.83  12
  -1   8  -2 5579.71 1692.59  17
   1   8   2 3597.85 1153.18  17
   1  -8   2 4369.41 1507.67  15
  -1  -8  -2 2798.14 1349.25  12
  -1   8  -2 5742.46 1620.56  11
  -1   8  -2 5039.26 1544.31   4
   1  -8   3 55015.8 7026.76  12
  -1  -8  -3 52569.8 5448.31  12
  -1   8  -3 51801.4 4824.55  11
   1  -8   3 48583.2 4800.43  15
  -1  -8  -3 58489.5 5089.27  14
   1   8   3 52202.6 5438.80   2
  -1   8  -3 50027.3 4983.12   4
   1   8   3 59059.0 5478.62  17
   1   8   4 1560.37 705.204  17
  -1  -8  -4 2255.90 847.513  12
  -1   8  -4 32.5092 490.612  11
   1  -8   4 481.082 370.465  15
   1   8   4-298.516 911.846   2
  -1  -8  -4 1077.37 276.061  14
  -1   8  -4 1229.07 1006.65   4
   1  -8   5 1118.80 1309.83  15
   1   8   5 2057.30 1196.63  17
  -1   8  -5 1214.01 380.961  11
  -1  -8  -5 2034.98 1127.98  12
   1   8   5 1581.86 1055.69   2
  -1  -8  -5 2270.36 1013.39  14
  -1   8  -5 1892.13 1374.74   4
  -1  -8  -6-2262.50 1405.25  12
   1  -8   6-1653.87 1173.48  15
   1   8   6 1611.40 1200.83  17
   1   8   6-786.950 904.004   2
  -1  -8  -6 515.547 673.112  14
  -1   8  -6 25.2998 231.680  11
  -1   8  -7 11936.1 2662.83  11
  -1  -8  -7 16083.3 3396.91  12
  -1   8  -7 12574.6 2899.98   3
   1   8   7 18880.7 3897.87   2
  -1  -8  -7 18164.9 3665.44  14
   1  -8   7 14210.6 3562.50  15
   1  -9  -7 1719.33 1605.02  14
   1   9  -7 2059.25 1676.60   3
  -1   9   7-3156.54 1799.70   2
  -1  -9   7-696.904 618.897  15
   1   9  -7-3536.82 1718.71  11
   1   9  -6 14332.7 3091.92   4
  -1   9   6 16619.9 3336.28  17
   1   9  -6 16376.3 3309.93  11
   1  -9  -6 15966.0 3092.43  12
   1   9  -6 17093.3 3127.79   3
  -1   9   6 16037.7 3233.56   2
  -1  -9   6 20170.7 4079.54  15
   1  -9  -6 15854.2 3073.63  14
   1  -9  -5 2216.92 1452.56  12
  -1   9   5 2486.32 1252.24  17
   1   9  -5 3786.81 940.608   3
  -1   9   5 1958.04 487.277   2
  -1  -9   5 2470.96 1996.88  15
   1  -9  -5 2584.57 1125.83  14
   1   9  -5 2149.57 1288.44   4
   1  -9  -4 86062.0 7196.36  12
  -1  -9   4 78198.9 7350.95  15
   1   9  -4 87134.1 6938.60   4
   1  -9  -4 93583.1 7617.69  14
  -1   9   4 75752.2 6636.37  17
  -1   9   3 2316.75 960.818  17
   1  -9  -3 1210.06 350.289  12
  -1  -9   3 3562.61 1494.10  15
   1  -9  -3 2296.20 1210.26  14
   1   9  -3 1482.79 681.556   4
  -1   9   2 90405.0 7123.26  17
   1  -9  -2 92441.2 7795.83  12
   1   9  -2 95532.2 6791.86   4
  -1  -9   2 89611.8 7257.51  15
   1  -9  -2 121083. 9432.38  14
   1   9  -2 89989.5 6902.30  16
  -1  -9   2 111545. 11689.2  12
  -1  -9   1 1672.67 1253.23  12
  -1  -9   1-1948.67 1119.97  15
  -1   9   1 1516.12 787.960  17
   1   9  -1-594.070 124.868  16
   1   9  -1 360.267 664.186   4
   1  -9  -1-124.540 414.989  12
   1   9  -1-902.855 818.855  17
   1  -9  -1 1230.20 519.121  14
  -1   9   1-447.822 592.568   4
  -1   9   0 5035.95 1629.07  17
   1  -9   0 4539.19 1838.04  12
   1   9   0 6627.24 2088.43  16
  -1  -9   0 6669.06 2560.18  12
  -1  -9   0 4929.47 1516.07  15
   1   9   0 6410.64 1859.87  17
  -1   9   0 4460.12 1340.22   4
   1   9   0 4834.12 1119.36   4
  -1   9  -1 7870.65 1908.74  17
  -1   9  -1 7480.87 1745.24  11
  -1  -9  -1 10324.1 2070.78  15
  -1  -9  -1 10301.7 2622.32  12
   1  -9   1 8604.77 1905.27  15
  -1   9  -1 8641.47 1918.59   4
   1   9   1 9441.89 2132.61  17
   1   9   1 7587.41 1653.90   4
   1  -9   1 12072.8 3284.69  12
   1  -9   2 46383.3 6772.47  12
  -1  -9  -2 39741.7 5100.57  12
   1   9   2 40332.7 4658.56  17
  -1   9  -2 41857.7 4516.41   4
  -1   9  -2 39211.0 4125.83  11
   1  -9   2 34645.7 3958.21  15
   1  -9   3 8678.76 3493.01  12
   1   9   3 8364.57 2235.36  17
  -1   9  -3 10367.0 2413.24  11
   1  -9   3 8275.15 2245.66  15
  -1  -9  -3 5846.08 1840.90  12
  -1   9  -3 6451.09 1817.08   4
  -1  -9  -4 78248.9 7195.75  12
   1   9   4 68540.2 6533.13  17
   1  -9   4 66586.4 6354.41  15
  -1   9  -4 74838.0 6592.32  11
  -1   9  -4 71256.3 6521.82   4
   1   9   4 74217.2 7093.85   2
   1  -9   5 822.872 879.374  15
   1   9   5 931.191 621.262  17
  -1   9  -5 90.6231 807.612   4
  -1   9  -5 3422.72 1401.70  11
   1   9   5-1603.36 1610.36   2
  -1  -9  -5-1341.28 1441.88  14
  -1  -9  -5 728.919 898.250  12
  -1  -9  -6 28077.7 4616.04  12
  -1   9  -6 28777.6 4561.12  11
  -1  -9  -6 27360.7 4190.29  14
   1   9   6 21412.7 3656.77  17
   1  -9   6 24941.1 4569.49  15
   1   9   6 27715.6 4773.65   2
  -1   9  -7-1394.24 1062.77   3
  -1   9  -7 3761.64 2204.07  11
   1   9   7 2204.74 1559.54   2
   1  -9   7 1606.35 1411.89  15
  -1  -9  -7-1074.75 1229.95  14
  -1  -9  -7 106.858 686.250  12
   1  10  -7 5936.66 2007.05   3
  -1  10   7 7572.53 2438.10   2
   1  10  -7 3818.52 2132.79  11
   1 -10  -6 5367.14 1916.85  14
  -1 -10   6 7421.75 2716.68  15
  -1  10   6 5756.65 1588.88   2
   1 -10  -6 7300.39 2380.40  12
   1  10  -6 8058.65 2712.08  11
  -1  10   6 3869.88 1595.42  17
   1  10  -6 4125.14 1569.05   4
   1 -10  -5 3608.51 1305.97  12
  -1  10   5 2542.95 1061.10  17
   1 -10  -5 2939.45 1515.64  14
   1  10  -5 2837.71 1590.27  11
  -1 -10   5 2188.08 1342.00  15
   1  10  -5 1129.81 725.402   4
  -1  10   4 2301.43 1531.87  17
  -1 -10   4 1808.73 1377.60  15
   1 -10  -4 2046.73 412.870  14
   1 -10  -4-808.952 564.448  12
   1  10  -4-913.897 1055.57   4
   1 -10  -3 5515.84 1875.26  12
  -1 -10   3 1231.06 192.138  15
   1  10  -3 3193.14 1223.68   4
  -1  10   3 3228.41 1444.56  17
   1 -10  -3 4974.31 1932.55  14
   1  10  -2 8392.69 2165.11  16
   1  10  -2 8905.71 2059.28   4
   1 -10  -2 12091.8 2941.73  14
  -1 -10   2 9803.02 2474.71  15
  -1  10   2 9572.34 2224.01  17
   1 -10  -2 12722.9 3064.63  12
  -1  10   1 48570.2 4509.02   4
  -1 -10   1 47289.5 5144.31  15
   1  10  -1 48603.9 5256.11  17
   1 -10  -1 47813.5 6096.17  12
   1  10  -1 48450.5 4987.14   4
  -1 -10   1 64973.1 8662.88  12
  -1  10   1 44908.2 5284.57  17
   1  10  -1 47341.7 5503.03  16
  -1  10   0 38284.5 4860.49  17
   1 -10   0 48348.0 6470.62  12
  -1 -10   0 40990.9 6220.87  12
  -1  10   0 37255.8 4251.41   4
  -1 -10   0 33564.9 4331.48  15
   1  10   0 32658.3 3870.98   4
   1  10   0 36905.1 4823.63  17
   1 -10   1 78486.2 8773.09  12
  -1 -10  -1 82787.8 8061.47  12
  -1  10  -1 63849.1 6044.12  17
   1  10   1 64873.7 6334.42  17
  -1  10  -1 66322.5 5295.29  11
  -1  10  -1 68218.1 5917.38   4
   1 -10   1 60521.7 5299.57  15
  -1 -10  -2 16339.2 3377.96  12
  -1  10  -2 17396.4 2934.86  11
   1  10   2 19602.3 3607.40  17
   1 -10   2 21188.3 5077.83  12
   1 -10   2 17096.9 3009.67  15
  -1  10  -2 18322.9 3253.38   4
   1 -10   3 20160.1 3496.17  15
   1 -10   3 23746.4 5419.35  12
  -1  10  -3 21693.8 3381.97  11
  -1  10  -3 22539.6 3478.29   4
   1  10   3 22892.0 3803.00  17
  -1 -10  -3 24574.8 4288.38  12
   1 -10   4 1489.35 1175.70  15
  -1  10  -4 604.496 286.800  11
  -1 -10  -4 1720.63 1116.36  12
  -1  10  -4 1481.97 1138.47   4
   1  10   4 972.338 904.182  17
  -1  10  -5 305.408 462.452   4
  -1 -10  -5-288.715 921.188  12
  -1  10  -5-666.809 511.808  11
   1 -10   5 420.123 799.535  15
   1  10   5-208.786 240.298   2
   1  10   5-107.828 630.458  17
  -1 -10  -6 1830.38 1029.04  12
  -1  10  -6 781.290 1395.53  11
  -1 -10  -6 849.832 270.787  14
   1 -10   6 1391.22 1417.11  15
   1  10   6 2444.01 1650.68   2
   1  10   6 856.339 1877.74  17
  -1  11   6 5738.41 2321.30  17
   1  11  -6 3817.62 1113.96  11
   1 -11  -6 6516.68 2335.82  14
  -1 -11   6 8920.52 2827.59  15
   1  11  -6 5085.70 1817.00   4
   1 -11  -6 8142.29 2528.65  12
   1  11  -5 9439.71 2769.02  11
  -1  11   5 11571.9 2954.73  17
  -1 -11   5 10734.1 3311.00  15
   1 -11  -5 9192.61 2978.23  14
   1 -11  -5 11990.0 2938.92  12
   1  11  -5 9581.59 2596.09   4
   1 -11  -4 26460.8 4617.04  12
  -1  11   4 21141.8 3740.46  17
  -1 -11   4 23678.2 4438.67  15
   1  11  -4 25804.5 4258.39   4
   1 -11  -4 32527.1 4955.20  14
  -1 -11   3 23475.3 4281.84  15
   1  11  -3 26213.2 4089.79   4
   1 -11  -3 30436.9 4865.42  14
   1 -11  -3 23758.7 4082.01  12
  -1  11   3 23055.6 4074.25  17
   1 -11  -2 28370.7 4828.82  12
  -1  11   2 26631.8 4234.31  17
  -1 -11   2 23985.4 4075.28  15
   1  11  -2 28042.5 4161.86   4
   1  11  -2 27717.0 4324.65  16
  -1 -11   1 17447.1 4578.61  12
  -1 -11   1 13185.8 2802.00  15
   1 -11  -1 16969.0 4207.88  12
  -1  11   1 12489.2 2459.70   4
   1  11  -1 12966.2 2665.58   4
  -1  11   1 11333.8 2667.56  17
   1 -11   0 2011.09 322.250  12
  -1 -11   0 4331.15 2382.03  12
  -1 -11   0 2607.26 1556.11  15
   1  11   0 3488.67 1484.58  17
  -1  11   0 4572.64 1593.18   4
  -1  11   0 3129.34 1525.59  17
   1  11   0 1989.21 868.023   4
  -1  11  -1 218.427 868.611  17
  -1  11  -1 340.519 591.817  11
  -1  11  -1 1021.80 668.599   4
  -1 -11  -1 448.825 631.406  12
   1 -11   1 713.897 833.657  12
   1  11   1 1536.86 1120.93  17
   1 -11   2 7025.85 2985.18  12
  -1 -11  -2 6781.17 2409.85  12
   1  11   2 6347.95 2152.20  17
   1 -11   2 5867.46 2025.89  15
  -1  11  -2 5060.66 1737.15  11
  -1  11  -2 8337.23 2391.57   4
   1  11   3 16581.7 3544.26  17
   1 -11   3 25072.9 6464.63  12
  -1  11  -3 16307.5 3309.61  11
  -1 -11  -3 20565.8 4046.30  12
  -1  11  -3 14290.8 3225.31   4
   1 -11   3 13872.9 3006.54  15
  -1 -11  -4 16891.0 4015.29  12
  -1  11  -4 15571.8 3367.26  11
  -1  11  -4 13282.1 3045.73   4
   1 -11   4 15651.4 3334.48  15
   1  11   4 15423.0 3571.70  17
  -1  11  -5 16696.2 3708.17  11
   1  11   5 13023.1 3084.07  17
   1 -11   5 14905.7 3558.28  15
  -1 -11  -5 16514.7 3814.34  12
  -1  11  -5 13251.2 3276.24   4
  -1  12   5 654.545 1086.58  17
   1 -12  -5 33.1447 851.898  14
   1 -12  -5-463.526 869.112  12
   1  12  -5 449.237 564.510   4
  -1 -12   4-388.041 691.799  15
   1 -12  -4-994.555 657.700  12
   1  12  -4-574.017 995.067  11
  -1  12   4 86.0571 766.573  17
   1  12  -4-253.591 592.806   4
   1 -12  -3-2213.76 1633.15  12
  -1  12   3 391.488 323.288  17
   1  12  -3-1178.64 1278.54   4
   1 -12  -2 19506.8 4186.26  12
  -1 -12   2 16904.4 3529.31  15
  -1  12   2 16923.3 3381.91  17
   1  12  -2 15679.0 3301.04   4
  -1 -12   1 3875.13 545.284  12
  -1  12   1 5657.06 1863.30  17
   1 -12  -1 6765.58 2733.45  12
   1  12  -1 4554.94 1853.82   4
  -1 -12   1 7282.84 2308.07  15
   1 -12   0 53562.9 7852.21  12
  -1 -12   0 60741.9 8160.48  12
  -1  12   0 48693.9 6094.84  17
   1  12   0 46298.9 5848.94  17
  -1  12   0 48713.9 5367.79   4
   1  12   0 49730.4 5390.03   4
   1 -12   1 6727.84 2304.57  12
   1  12   1 4530.43 1815.60  17
  -1 -12  -1 1321.61 852.218  12
  -1  12  -1 3294.68 678.626  17
  -1  12  -1 5353.76 1650.19   4
   1 -12   2 29751.6 7032.27  12
  -1 -12  -2 23905.4 4514.78  12
   1 -12   2 18873.0 3493.82  15
  -1  12  -2 20664.7 3493.82  11
  -1  12  -2 18358.6 3488.41   4
   1  12   2 20757.3 4021.06  17
   1 -12   3-701.629 1367.14  12
  -1 -12  -3 308.926 705.780  12
   1  12   3-634.808 1347.78  17
  -1  12  -3-1164.29 1443.22  11
   1 -12   3-1198.55 1782.19  15
  -1  12  -3 1605.99 1290.16   4
  -1 -12  -4-2251.98 1700.30  12
  -1  12  -4 1520.76 1130.44  11
   1 -12   4-313.919 774.739  15
   1  12   4 355.617 687.497  17
  -1  12  -4 189.434 1141.74   4
  -1  13   3 25537.0 4734.00  17
   1 -13  -3 33723.0 5738.41  12
   1  13  -3 33441.0 5136.59  11
  -1 -13   3 28613.6 5122.84  15
   1  13  -3 33044.3 5026.26   4
   1  13  -2 904.927 1231.66   4
  -1  13   2 1584.91 1089.46  17
   1 -13  -2 868.934 1877.83  12
  -1 -13   2-208.450 709.454  15
  -1  13   1 12116.0 3126.40  17
   1 -13  -1 12512.9 3262.99  12
  -1 -13   1 10850.2 2736.75  15
  -1 -13   1 15336.8 4812.69  12
   1  13  -1 13532.0 3221.19   4
   1 -13   0 2004.62 1619.59  12
  -1  13   0-1118.76 858.744  17
  -1 -13   0 254.134 828.814  12
  -1  13   0-289.687 469.373   4
   1  13   0 407.891 611.714   4
   1  13   0-1241.24 1412.49  17
   1  13   1 1465.53 684.860  17
  -1 -13  -1 2408.90 670.642  12
   1 -13   1 1105.86 607.791  12
  -1  13  -1 1184.03 104.496   4
  -1 -13  -2 2691.55 1546.06  12
   1 -13   2 4516.71 3369.24  12
  -1  13  -2 2741.25 1312.22  11
  -1  13  -2-321.245 1344.63   4
   1  13   2-533.677 526.533  17
   1 -13   3 22504.4 7289.77  12
  -1  13  -3 18577.8 3689.28   4
   1  13   3 16144.7 3626.78  17
  -1 -13  -3 17981.6 4229.31  12
   1 -13   3 15786.9 3560.99  15
  -1  13  -3 16251.8 3547.24  11
   1  14  -1 6263.61 2027.55   4
  -1 -14   0 19683.8 5268.52  12
  -1  14   0 12783.8 3158.43   4
  -1  14   0 12894.9 3577.69  17
   2   0 -10 4841.87 2050.77  10
   2   0  -9 700.608 458.691  10
  -2   0   9-21.9702 390.540  13
   2   0  -8 65643.0 6094.53  10
   2   0  -8 67768.4 6277.57   5
  -2   0   8 74785.9 6711.07   2
  -2   0   8 72248.9 5949.30  13
  -2   0   7 1108.43 838.677   2
   2   0  -7 264.361 391.785   3
   2   0  -7-48.3201 432.037   5
  -2   0   7-1015.24 647.263  13
  -2   0   6 162146. 8316.66   2
   2   0  -6 157041. 7744.62   5
   2   0  -6 158526. 7566.82  16
  -2   0   6 163984. 7254.32  13
   2   0  -6 159207. 7464.72   3
   2   0  -5 2117.79 1320.38   3
   2   0  -5 2921.06 1743.93  16
   2   0  -5 3509.22 1689.33  14
  -2   0   5-507.227 1000.95  13
  -2   0   5 1797.95 1919.14   2
   2   0  -4 26812.4 2576.78  16
  -2   0   4 26027.7 3009.12   8
   2   0  -4 27727.3 2570.26   3
   2   0  -4 25282.2 2359.14  14
  -2   0   4 27355.4 2529.94  13
  -2   0   3 186.349 331.155   6
  -2   0   3 265.766 157.865   1
  -2   0   3 314.604 250.352   1
   2   0  -3 26.3454 347.676  16
   2   0  -3 339.273 304.023   3
   2   0  -3 554.370 218.759   1
  -2   0   3 4.52894 163.957  13
  -2   0   2 242848. 5122.01   1
   2   0  -2 231420. 5603.92   1
  -2   0   1 66.2274 175.037   1
   2   0  -1 263.616 127.736   1
   2   0   0 968235. 13192.6   1
  -2   0   0 978960. 12687.8   1
  -2   0  -1 692.661 351.931   1
   2   0   1 999.401 541.341   1
   2   0   2 581247. 11546.3  17
  -2   0  -2 569627. 11447.9   1
  -2   0  -2 556358. 11971.4  11
   2   0   2 567865. 13088.0  15
   2   0   2 574190. 11367.6   1
   2   0   3 299.731 273.325  17
   2   0   3 567.732 361.873  15
  -2   0  -3 1488.37 684.859  11
   2   0   3 392.052 525.827  13
  -2   0  -4 46791.9 3858.12  12
   2   0   4 45474.6 3716.70  17
   2   0   4 45663.1 4170.99  15
  -2   0  -4 50576.6 3964.37  11
   2   0   4 46700.2 5004.14   9
  -2   0  -4 53340.1 3840.36  10
   2   0   4 49652.3 4645.32  13
  -2   0  -5 2426.82 1621.05  10
   2   0   5-546.092 703.554  13
  -2   0  -5 1803.96 1445.21  12
   2   0   5-1225.64 491.961  15
   2   0   5-530.648 929.872   9
  -2   0  -6 6600.01 1743.59  12
   2   0   6 5422.66 2038.52   9
   2   0   6 7738.66 2083.51  15
  -2   0  -6 8346.76 1908.53  10
   2   0   6 9764.41 2441.98  13
  -2   0  -7 237.082 802.934  12
  -2   0  -7-301.172 304.979  10
   2   0   7 596.024 285.225   9
   2   0   7 351.918 621.594  13
  -2   0  -8 13251.6 2880.75  10
  -2   0  -8 13431.0 2816.97  12
   2   0   8 17438.4 3836.95  13
   2   1  -9 2674.96 1430.24  10
  -2   1   9 4706.60 1904.44   2
   2   1  -9 3831.25 1433.58   5
   2   1  -9 5473.78 1843.15   3
   2  -1  -9 3683.38 1546.58  10
  -2   1   9 4446.56 1462.80  13
  -2  -1   9 5767.23 1926.88  13
   2  -1  -9 5877.67 2191.08   5
  -2   1   8 1642.28 1320.90   2
  -2  -1   8 156.858 543.591  13
   2   1  -8-666.418 915.148  10
   2  -1  -8 786.074 887.641   5
   2   1  -8 1105.13 1116.71   5
   2   1  -8 521.206 629.642   3
  -2   1   8-860.312 849.341  13
  -2  -1   7 5075.51 1634.48   2
  -2   1   7 6830.90 1740.52   2
   2   1  -7 7713.24 1839.71   3
   2   1  -7 6613.31 1680.23  10
   2   1  -7 7894.05 1919.37   5
   2  -1  -7 6903.18 1642.83   5
  -2   1   7 5356.57 1379.01  13
  -2  -1   7 6633.89 1598.69  13
   2  -1  -6 14856.4 2124.95   3
   2  -1  -6 15743.2 2389.21  16
  -2  -1   6 16695.3 2664.07   2
  -2   1   6 17160.4 2784.42   2
   2   1  -6 17872.7 2588.34   3
   2   1  -6 16703.9 2508.52   5
   2   1  -6 16284.9 2343.19  10
   2  -1  -6 15538.2 2488.79   5
   2  -1  -6 17213.9 2528.75  14
  -2   1   6 17199.3 2403.65  13
  -2  -1   6 16065.2 2370.22  13
   2  -1  -5 173741. 6914.88   3
   2   1  -5 177408. 7314.42  16
   2   1  -5 170984. 7344.76   3
  -2  -1   5 166594. 7221.92  13
  -2  -1   5 174554. 7970.92   2
  -2   1   5 171262. 7844.43   2
   2  -1  -5 185418. 7731.89   5
   2  -1  -5 168861. 7265.24  14
  -2   1   5 175862. 6614.87  13
  -2   1   4 68314.1 4585.59   2
   2  -1  -4 69434.8 3973.27   3
   2   1  -4 70539.0 4264.27  16
   2  -1  -4 74804.1 4303.92   5
   2  -1  -4 66813.2 4196.61  14
  -2   1   4 69263.1 5228.00   8
   2   1  -4 67351.6 4250.54   3
  -2   1   4 68427.1 3720.59  13
  -2  -1   4 67939.7 4303.17  13
  -2   1   3 488085. 6211.12   1
   2  -1  -3 528163. 9857.07   5
   2   1  -3 487090. 11076.3   3
   2   1  -3 513500. 10532.3  16
  -2  -1   3 522097. 12974.0   6
  -2   1   3 534061. 11994.0   6
  -2   1   3 499118. 14034.3   8
   2  -1  -3 468105. 10535.5  14
  -2  -1   3 469271. 7953.64   1
  -2  -1   3 525327. 12535.3   8
  -2   1   3 527614. 9289.43  13
  -2  -1   3 518407. 11632.8  13
   2  -1  -3 487186. 7081.90   1
  -2  -1   3 497914. 7124.05   1
   2  -1  -2 51556.3 2578.66   1
  -2  -1   2 48907.7 2673.56   1
  -2   1   2 53590.6 3595.58   6
   2   1  -2 53809.0 3142.79  16
  -2   1   2 50455.1 2310.17   1
  -2  -1   2 52658.8 2591.57   1
   2   1  -2 50742.8 2837.19   1
   2  -1  -1 268183. 6305.29   1
  -2   1   1 269576. 5989.37   1
   2   1  -1 261123. 6739.90   1
  -2  -1   1 269226. 6436.95   1
  -2  -1   0 24190.8 2098.00   1
  -2   1   0 25529.2 2168.57   1
   2  -1   0 22634.1 1947.27   1
   2   1   0 23717.4 2189.85   1
  -2  -1  -1 19829.4 2067.49   1
   2  -1   1 18394.7 1825.31   1
  -2   1  -1 17898.5 1834.69   1
   2   1   1 18082.3 1964.83   1
  -2  -1  -2 66716.7 4005.75   1
   2  -1   2 65715.7 3814.78   1
  -2  -1  -2 66908.6 3741.87  12
  -2   1  -2 65786.2 3826.04   1
  -2   1  -2 69015.8 4139.69  11
   2  -1   2 67000.6 4300.19  15
   2  -1   2 60541.9 4684.59  13
  -2  -1  -2 63599.8 3950.75  11
   2   1   2 67249.1 3976.68  17
   2   1   2 66862.8 3996.68   1
  -2  -1  -3 242884. 8046.95  12
   2   1   3 236317. 8047.33  17
  -2  -1  -3 231873. 7989.53  11
  -2   1  -3 238786. 8337.57  11
   2   1   3 251223. 9617.42  15
  -2   1  -3 247388. 7332.84  10
   2  -1   3 235920. 9307.26  13
   2  -1   3 248200. 8902.69  15
   2  -1   3 221344. 8244.40   7
  -2  -1  -4 45447.0 3949.36  12
   2  -1   4 42274.8 3636.02  17
   2  -1   4 42852.9 3989.49  15
   2   1   4 45837.7 4513.28  15
  -2   1  -4 43437.6 3716.99  11
   2  -1   4 43195.0 4420.57   9
  -2  -1  -4 44054.9 3545.91  11
   2   1   4 42507.5 3827.99  17
   2   1   4 44071.9 5067.73  13
   2  -1   4 43672.9 4125.62  13
  -2   1  -4 46409.4 3588.80  10
  -2   1  -5 193603. 8580.28  11
  -2  -1  -5 190410. 8799.83  12
  -2   1  -5 179825. 8303.84  12
  -2   1  -5 190323. 8307.13  10
   2   1   5 181736. 9249.91  15
   2   1   5 146152. 10264.2   9
   2  -1   5 162552. 9411.64   9
   2   1   5 173905. 9992.37  13
   2  -1   5 174591. 9173.43  13
   2  -1   5 185366. 9007.41  15
  -2   1  -6 8612.52 2078.22  10
  -2  -1  -6 8798.89 1928.86  10
   2  -1   6 8979.54 2225.75  15
  -2   1  -6 9535.40 2064.05  12
  -2  -1  -6 9492.20 2204.75  12
   2   1   6 9330.43 2664.63   9
   2  -1   6 6241.15 2093.39   9
   2   1   6 11049.2 2514.22  13
   2  -1   6 7432.07 1952.61  13
  -2  -1  -7 31581.7 4020.04  12
  -2   1  -7 32135.9 3996.08  12
   2   1   7 27185.2 5082.57   9
  -2   1  -7 32648.8 4181.60  10
   2  -1   7 25307.3 4401.17   9
   2   1   7 31033.6 4907.87  13
   2  -1   7 33409.9 4743.86  13
  -2  -1  -7 35066.7 4405.16  10
  -2   1  -8-364.155 711.062  12
  -2  -1  -8-830.169 826.166  12
   2   1   8-2306.74 2179.11   9
  -2   1  -8 1479.55 812.478  10
  -2  -1  -8-717.466 1103.70  10
   2   1   8-365.110 1115.18  13
   2  -1   8-2012.98 1237.37  13
  -2   2  10 2120.64 731.648  13
  -2   2  10 1332.93 1441.09   2
   2   2  -9 8528.70 2312.84   3
  -2   2   9 12165.0 2700.59   2
   2   2  -9 9767.41 2443.98   5
   2  -2  -9 8386.36 2568.08   5
  -2   2   9 8657.88 2281.00  13
  -2  -2   9 11017.3 2567.35  13
   2   2  -8 21884.8 3430.02  10
  -2   2   8 21370.0 3505.55   2
   2  -2  -8 26660.6 3839.93  14
   2   2  -8 23334.9 3545.18   3
   2   2  -8 19869.8 3346.52   5
   2  -2  -8 22891.7 3621.91   5
  -2   2   8 23652.0 3386.65  13
  -2  -2   8 21630.1 3633.04  13
   2   2  -7 53265.4 4788.39  10
   2   2  -7 45550.8 4439.71   5
   2  -2  -7 49530.8 5128.07   5
  -2   2   7 50694.0 5137.35   2
   2  -2  -7 56761.5 5233.59  14
   2   2  -7 55686.3 5182.67   3
  -2   2   7 55560.3 4422.62  13
  -2  -2   7 48312.2 4805.77  13
   2  -2  -6 64462.9 5147.21   5
   2   2  -6 56903.7 4420.28  10
   2  -2  -6 56382.5 4793.60  14
  -2   2   6 61034.1 4172.47  13
  -2  -2   6 59712.7 4822.60  13
   2   2  -6 60959.8 4830.80   3
  -2   2   6 58892.5 5087.89   2
   2   2  -5 59055.8 4446.28   3
   2   2  -5 59796.8 3959.92  10
   2  -2  -5 62890.8 4586.06   5
  -2  -2   5 66215.4 4853.63   2
  -2   2   5 58904.9 4588.58   2
   2  -2  -5 59509.3 4465.52  14
   2   2  -5 61390.2 4260.66  16
  -2   2   5 61776.8 3688.84  13
  -2  -2   5 58198.3 4527.58  13
  -2   2   4 19901.1 2808.65   8
   2   2  -4 21102.8 2356.55  16
   2  -2  -4 21484.6 2119.45   3
   2  -2  -4 19121.5 2361.28  14
   2   2  -4 21867.5 2229.62   4
   2  -2  -4 20663.5 2377.84   5
   2   2  -4 20974.3 2006.16  10
  -2  -2   4 19854.1 2697.79   6
   2   2  -4 21403.9 2489.26   3
  -2   2   4 22093.1 2605.29   2
  -2   2   4 22521.5 1971.21  13
  -2  -2   4 22208.4 2639.93  13
  -2  -2   4 22244.4 2530.92  15
  -2  -2   3 204.741 158.213   1
  -2  -2   3-465.923 339.774   1
   2   2  -3-203.783 277.400   4
   2  -2  -3 363.866 330.538  14
   2  -2  -3 208.720 90.4969   1
  -2  -2   3-23.6328 309.405   6
   2   2  -3 400.165 198.632   3
   2   2  -3-7.11102 256.533  16
  -2  -2   3 157.316 268.351  15
   2  -2  -3-269.317 416.029   5
  -2   2   3-500.201 626.191   8
  -2  -2   3 79.6343 238.878   8
  -2  -2   3 428.768 287.715  13
   2   2  -2 52067.6 3230.66   4
   2   2  -2 55929.9 4076.55   3
   2  -2  -2 51085.3 2709.65   1
   2   2  -2 52075.8 3254.30  16
  -2   2   2 50668.8 2512.67   1
   2  -2  -2 47916.8 3707.29  14
  -2   2   2 49571.1 5053.96   8
  -2  -2   2 46354.6 2918.00   1
  -2  -2   2 50946.0 2823.34   1
  -2   2   2 54900.0 3540.55   6
  -2  -2   1 168218. 5610.79   1
   2   2  -1 177573. 6065.22   1
  -2   2   1 180436. 5114.76   1
  -2  -2   1 183037. 5795.91   1
   2  -2  -1 189802. 5514.59   1
  -2   2   0 426020. 8487.36   1
  -2  -2   0 398350. 8913.01   1
   2   2   0 416172. 9587.38   1
   2  -2   0 411932. 8578.81   1
  -2  -2   0 430480. 9521.58   1
  -2   2  -1 375282. 9079.49  17
   2  -2   1 369728. 9179.68  15
  -2   2  -1 385096. 9446.13  11
  -2  -2  -1 364081. 8883.92   1
   2   2   1 403129. 9347.41  17
  -2   2  -1 371088. 8545.78   1
   2  -2   1 372155. 8758.89   1
   2  -2   1 369022. 9697.91   7
   2  -2   1 340803. 11875.2  14
   2   2   1 396478. 9666.59   1
  -2  -2  -1 380757. 9562.99   1
  -2  -2  -2 352827. 9006.81  12
  -2  -2  -2 361633. 9326.69   1
  -2   2  -2 361899. 9664.82  11
  -2  -2  -2 337979. 9344.84  11
  -2  -2  -2 358123. 9815.61   1
  -2   2  -2 358952. 8755.98  10
   2  -2   2 364918. 9900.37  15
   2   2   2 354442. 9548.98  17
   2   2   2 345548. 9471.75   1
   2  -2   2 338464. 9942.78  13
   2  -2   2 342536. 10011.5   7
  -2  -2  -3 118406. 5802.07  12
   2  -2   3 118441. 6113.33   9
  -2  -2  -3 112815. 5466.27  11
  -2   2  -3 118931. 5980.23  11
   2  -2   3 116532. 6127.22  15
   2   2   3 114819. 5829.27  17
  -2   2  -3 127219. 5718.71  10
   2  -2   3 123424. 6116.72  13
  -2  -2  -4 48185.6 3994.97  12
   2  -2   4 46405.7 4236.06   9
  -2   2  -4 53995.3 4260.61  11
   2  -2   4 44982.7 4146.67  15
  -2   2  -4 51230.3 4081.05  10
   2   2   4 43302.5 3815.79  17
   2  -2   4 44097.2 3963.92  13
  -2   2  -5 2582.16 1037.63  11
  -2   2  -5 1580.10 718.958  10
   2   2   5 3887.64 2123.00   2
   2  -2   5 1608.47 1043.65  15
   2   2   5 365.037 1070.21   9
   2  -2   5 2559.12 1069.59   9
  -2  -2  -5 2121.60 848.107  12
   2   2   5 295.670 1227.23  13
   2  -2   5 1922.37 850.021  13
   2   2   5 3432.87 2348.04  17
  -2   2  -6 3205.73 1213.46  12
   2  -2   6 3793.06 1622.42  15
  -2   2  -6 2526.10 706.987  10
   2   2   6 2888.18 771.098   2
   2   2   6 2185.44 1321.50   9
   2  -2   6 2694.96 1197.41   9
   2   2   6 3321.37 1431.50  13
   2  -2   6 5696.09 1641.62  13
  -2  -2  -6 4521.85 1621.83  12
   2  -2   7 6892.48 2049.49  15
   2   2   7 9156.60 2940.07  13
  -2  -2  -7 5712.68 1531.58  12
   2   2   7 2700.30 605.367   9
  -2  -2  -7 5983.08 1805.72  10
  -2   2  -7 6625.77 2060.75  10
  -2   2  -7 4679.52 1438.07  12
   2  -2   7 5523.95 1840.47  13
  -2  -2  -8 16738.0 3583.24  12
  -2   2  -8 10312.7 2522.83  12
  -2  -2  -8 15311.4 3162.97  10
  -2   2  -8 15166.8 3285.00  10
   2   2   8 8032.51 3161.96   9
   2   2   8 14899.0 3511.10  13
   2  -2   8 12919.9 3117.22  13
  -2   3   9 3218.33 1258.47   2
   2   3  -9 1627.56 1205.47   5
   2  -3  -9-50.8226 1052.73   5
   2   3  -9 2725.01 1606.74   3
   2  -3  -9 3901.03 1869.87  14
  -2  -3   9 1983.49 1185.68  13
   2   3  -8 138.051 1058.60   5
   2  -3  -8 941.761 1254.68   5
  -2   3   8 59.2512 876.787   2
   2   3  -8 884.696 1163.96   3
   2  -3  -8 952.592 909.560  14
  -2  -3   8 2800.24 1430.09  13
   2   3  -7 511.126 697.932   3
   2  -3  -7 42.5956 1060.25   5
   2   3  -7 729.122 451.496  10
   2  -3  -7-497.520 476.825  14
  -2   3   7 563.588 775.726   2
  -2  -3   7 1081.40 639.972  13
   2   3  -6 26760.8 3352.19   3
   2  -3  -6 31196.7 3853.24   5
   2   3  -6 31109.5 3377.16  10
   2  -3  -6 27113.4 3444.65  14
  -2  -3   6 26415.5 3396.29  13
  -2   3   6 25522.2 3388.54   2
   2   3  -5 40330.6 3853.37   3
   2  -3  -5 40790.8 3894.55   5
  -2   3   5 37361.7 3713.46   2
   2  -3  -5 40995.4 3998.38  14
   2   3  -5 36750.1 3384.69  16
   2   3  -5 42357.1 3519.02  10
  -2  -3   5 36227.9 3832.88  13
   2   3  -4 231421. 8499.07   3
  -2  -3   4 252864. 9620.52   6
   2  -3  -4 246821. 8779.65   5
  -2  -3   4 235609. 9567.81  15
   2   3  -4 231711. 7319.22  10
  -2   3   4 224986. 8338.58   2
   2  -3  -4 226462. 8876.24  14
  -2   3   4 219839. 9942.05   8
   2   3  -4 221747. 7819.62   4
  -2  -3   4 225213. 9247.13  13
   2   3  -4 228851. 8103.40  16
  -2  -3   3 115257. 4553.09   1
  -2   3   3 127945. 5413.51  17
   2   3  -3 125841. 4824.27   1
  -2  -3   3 122579. 7117.93  15
   2  -3  -3 128359. 5808.33   5
  -2   3   3 125246. 5605.18   2
  -2   3   3 118557. 7154.44   8
   2   3  -3 121645. 5618.59  16
   2  -3  -3 110823. 6075.47  14
   2   3  -3 123327. 6002.52   3
   2   3  -3 120372. 5476.65   4
  -2  -3   3 127245. 7036.59   6
  -2  -3   3 115277. 6863.03  13
  -2  -3   3 118922. 5172.26   1
   2   3  -2 351056. 10502.7   3
  -2   3   2 348642. 7315.43   1
  -2   3   2 344321. 8705.96   6
   2   3  -2 345071. 9258.53  16
  -2  -3   2 330777. 8581.97   1
  -2   3   2 367866. 9135.83  17
   2   3  -2 354739. 8420.95   1
  -2  -3   2 355333. 12294.0  15
   2  -3  -2 334974. 10769.9  14
  -2   3   2 342849. 13036.6   8
   2  -3  -2 354342. 7739.82   1
  -2  -3   2 346080. 8363.67   1
   2   3  -2 349540. 8991.37   4
   2  -3  -1 108605. 6542.74  14
  -2  -3   1 103954. 4844.67   1
   2   3  -1 110428. 5243.78  16
   2   3  -1 109332. 4873.54   1
  -2   3   1 109583. 4328.63   1
   2   3  -1 111443. 4890.02   4
  -2   3   1 110737. 7860.44   8
  -2  -3   1 112115. 4950.50   1
  -2   3   1 117879. 5121.86  17
   2  -3  -1 114410. 5103.43   7
   2  -3  -1 107579. 4439.76   1
   2  -3   0 82779.9 4357.11  12
  -2   3   0 80168.3 3909.85   1
   2  -3   0 78565.4 4001.64   1
   2   3   0 81278.9 4773.97  16
  -2   3   0 82176.3 4220.92  11
   2   3   0 82886.7 4328.31  17
  -2   3   0 87071.4 4486.41  17
   2  -3   0 76380.8 6039.32  14
  -2  -3   0 85066.3 4540.22   1
  -2  -3   0 77789.7 4225.77   1
   2  -3   0 83203.4 4532.97   7
  -2   3  -1 10714.7 1539.47  17
  -2  -3  -1 11314.9 1537.52  12
   2  -3   1 11947.8 1660.92  15
  -2   3  -1 10962.5 1609.91  11
   2   3   1 10097.4 1615.40  17
  -2   3  -1 10346.0 1508.87   1
   2  -3   1 10449.3 1523.10   1
   2  -3   1 11470.8 2403.72  14
   2   3   1 10902.7 1855.11  16
  -2  -3  -1 10982.6 1713.71   1
  -2  -3  -1 10519.9 1595.26   1
   2  -3   1 10704.0 1719.61   7
  -2  -3  -2 68155.8 4181.02  12
   2  -3   2 69681.9 4388.91  15
   2   3   2 67640.8 4419.11  17
   2   3   2 69769.0 5476.72  16
  -2   3  -2 67834.9 4268.26  11
   2  -3   2 62487.0 5975.02  14
  -2   3  -2 65331.7 4036.29  17
  -2   3  -2 65050.2 4170.65  10
  -2  -3  -3 19280.2 2410.44  12
   2  -3   3 19044.6 2479.49  15
  -2   3  -3 16930.7 2228.79  10
  -2   3  -3 17595.9 2355.61  11
   2   3   3 20213.2 2597.97  17
   2  -3   3 17589.1 2176.38   9
   2  -3   3 20129.5 2272.29  13
  -2  -3  -4 205734. 8832.08  12
  -2   3  -4 204909. 8701.61  11
   2  -3   4 200569. 8763.56  15
  -2   3  -4 200617. 8467.58  10
   2  -3   4 181217. 8061.42   9
   2   3   4 187627. 8422.54  17
   2  -3   4 200537. 8139.64  13
  -2  -3  -5 25999.5 3399.65  12
   2   3   5 24396.9 3145.31  17
   2  -3   5 20544.3 2985.74   9
   2  -3   5 24963.3 3095.19  13
  -2   3  -5 25315.0 3257.04  11
   2  -3   5 26717.7 3507.73  15
  -2   3  -5 26945.8 3446.21  10
   2   3   5 20931.8 4576.32   9
   2   3   5 26522.7 3877.25   2
  -2  -3  -6 97873.7 7134.53  12
  -2   3  -6 90349.5 6661.84  11
   2  -3   6 87307.8 6788.12  15
  -2   3  -6 94427.6 6926.29  10
   2   3   6 65896.8 8138.61   9
   2  -3   6 83991.3 6443.50  13
   2   3   6 91358.1 7880.76   2
  -2  -3  -7 6520.83 1875.26  12
  -2   3  -7 5627.76 1620.72  12
   2  -3   7 7644.04 2487.15  15
  -2   3  -7 6797.26 1877.69  10
   2   3   7 5285.01 2507.31   9
   2   3   7 7608.14 2631.48   2
   2  -3   7 7265.29 2065.97  13
  -2  -3  -8 6727.26 2240.16  12
  -2  -3  -8 8077.56 2201.11  14
  -2   3  -8 6512.18 1917.32  10
   2   3   8 7750.23 3580.85   9
   2  -3   8 8389.41 2447.51  13
  -2   4   9 17185.7 3682.94   2
   2   4  -9 10696.8 2516.40   5
   2  -4  -9 15479.2 3710.93   5
   2  -4  -9 16686.7 3573.66  14
  -2  -4   9 13996.3 3133.16  13
   2   4  -9 14767.2 3318.63   3
   2   4  -8-411.329 857.426   3
  -2   4   8 246.439 330.407   2
   2  -4  -8 488.954 1079.17   5
   2  -4  -8 500.911 579.196  14
  -2  -4   8-24.0736 589.209  13
   2   4  -7 75397.9 6297.72   3
   2  -4  -7 68995.7 6644.16   5
   2  -4  -7 76791.9 6542.52  14
  -2   4   7 69445.0 6196.96   2
  -2  -4   7 65617.3 6154.24  13
   2   4  -6-376.903 676.216   3
  -2   4   6 856.014 415.322   2
   2  -4  -6 456.740 907.648   5
   2  -4  -6 1013.62 965.295  14
  -2  -4   6 584.234 396.704  13
   2   4  -5 65700.2 5024.45   3
   2  -4  -5 61330.8 5236.33   5
  -2  -4   5 64476.1 5457.80  15
  -2   4   5 63719.7 4888.92   2
   2  -4  -5 58709.9 4971.69  14
  -2  -4   5 63901.8 5248.36  13
   2   4  -5 62217.4 4538.66   4
  -2   4   4 4372.83 1123.03   2
  -2   4   4 3896.69 1082.90  17
   2   4  -4 4359.10 1254.50  16
   2   4  -4 4625.92 1225.60   3
  -2  -4   4 3898.19 1421.94  15
   2   4  -4 4221.30 1125.94   4
   2   4  -4 3191.59 926.334  10
   2  -4  -4 3964.37 1227.78   5
   2  -4  -4 3098.96 1161.59  14
  -2   4   4 3360.99 1274.18   8
  -2  -4   4 3573.08 1363.99  13
   2  -4  -3 16067.6 2076.33  12
   2   4  -3 14488.5 1863.53   1
  -2   4   3 16554.3 2162.75  17
  -2  -4   3 14251.1 1993.76   1
  -2  -4   3 15822.9 2683.56  15
  -2   4   3 14884.5 1995.46   2
   2  -4  -3 19952.8 2544.69   5
   2  -4  -3 14725.7 2299.98  14
   2   4  -3 17136.4 2237.63  16
  -2  -4   3 14439.4 2477.62   6
  -2   4   3 17000.3 2706.90   8
   2   4  -3 14910.3 2088.37   4
  -2  -4   3 17610.9 2949.05  13
   2   4  -3 13880.3 2040.27   3
   2  -4  -3 17214.9 1910.82   7
   2  -4  -2 28990.9 2785.92  12
   2   4  -2 28473.9 2623.23   1
   2   4  -2 30004.2 3215.33   3
  -2  -4   2 27199.6 2663.03   1
  -2  -4   2 27602.8 3592.41  15
  -2   4   2 29887.4 2530.60   2
   2  -4  -2 25907.9 3256.67  14
  -2  -4   2 28646.0 2623.64   1
  -2   4   2 28587.6 3661.42   8
   2   4  -2 29391.9 2752.43   4
  -2   4   2 31661.5 2947.63  17
  -2   4   2 28877.0 2328.28   1
   2  -4  -2 27334.8 2371.52   1
   2  -4  -2 29450.9 2628.83   7
   2   4  -2 27315.5 2805.20  16
   2  -4  -1 408206. 10646.3  12
   2   4  -1 392450. 11050.1  16
  -2   4   1 418208. 10619.1  17
  -2  -4   1 410525. 13554.5  15
   2  -4  -1 411650. 14748.5  14
  -2   4   1 422164. 14840.5   8
  -2  -4   1 417478. 10616.3   1
  -2   4   1 407758. 9035.30   1
   2  -4  -1 409007. 9481.87   1
   2   4  -1 416651. 10143.1   4
   2  -4  -1 411546. 10351.4   7
   2  -4   0 21291.6 2524.98  12
  -2  -4   0 20809.2 2462.05  12
  -2   4   0 21723.6 2412.40  17
   2   4   0 20142.4 2613.95  16
   2  -4   0 21799.6 3498.54  14
   2   4   0 21203.2 2352.64  17
   2   4   0 20819.7 2223.41   4
  -2   4   0 20323.5 2130.37  11
   2  -4   1 569465. 13797.5  12
  -2  -4  -1 569776. 12720.9  12
   2  -4   1 574230. 11898.6  15
  -2   4  -1 569989. 12537.0  17
   2  -4   1 554723. 19519.6  14
  -2   4  -1 557105. 12044.3  11
   2   4   1 602537. 15524.4  16
   2   4   1 589466. 13187.1  17
   2   4   1 574651. 11703.8   4
  -2   4  -2 1304.54 749.886  17
  -2  -4  -2 814.873 657.427  12
   2   4   2 1147.53 938.208  16
  -2   4  -2 232.580 336.196  11
   2  -4   2 1753.65 1302.25  14
   2  -4   2 426.435 267.668  15
   2   4   2 348.255 516.623  17
  -2  -4  -3 164339. 7604.10  12
   2   4   3 157433. 7577.81  17
   2  -4   3 154391. 7330.88  15
  -2   4  -3 162429. 7485.99  11
  -2   4  -3 155549. 7362.82  10
   2  -4   3 161182. 6279.38   9
   2  -4   3 146440. 6223.52  13
  -2  -4  -4 256.371 393.780  12
   2   4   4 521.063 225.857  17
  -2   4  -4-407.859 107.174  11
   2  -4   4 265.440 89.0377  15
  -2   4  -4 983.955 692.678  10
   2  -4   4 1497.62 776.248  13
   2   4   5-111.631 485.696  17
  -2  -4  -5 758.258 630.877  12
  -2   4  -5-200.023 188.576  11
   2  -4   5-246.968 473.088  15
  -2   4  -5-257.379 197.381  10
   2   4   5-13.0761 858.288   2
   2  -4   5 128.995 217.392  13
  -2  -4  -6 273.276 335.627  12
  -2   4  -6 1316.30 222.500  11
   2  -4   6 2563.16 1412.59  15
  -2   4  -6 587.906 768.532  10
   2   4   6 2086.69 1149.22   2
   2   4   6 272.653 799.437   9
   2  -4   6 2710.84 1273.40  13
  -2  -4  -7 23241.1 4010.93  12
   2  -4   7 20975.3 3903.69  15
  -2   4  -7 19520.2 3600.84  10
  -2  -4  -7 26259.1 3825.71  14
   2   4   7 17772.9 4544.56   9
   2   4   7 23990.2 4586.56   2
   2  -4   7 20596.3 3426.00  13
  -2  -4  -8-706.416 356.118  12
   2  -4   8-275.414 1105.70  15
  -2   4  -8 163.709 1042.12  10
  -2  -4  -8 1929.51 669.220  14
   2  -4   8-2536.84 1527.73  13
   2   4   8 2180.64 752.103   9
  -2  -5   9-1107.06 624.802  13
   2   5  -9 703.293 991.760   3
   2   5  -9 376.152 369.506   5
  -2   5   9-612.491 783.634   2
   2  -5  -9-190.453 566.256  14
  -2   5   8 1949.14 1136.13   2
   2   5  -8 2040.65 986.590   3
   2  -5  -8 1241.32 346.297  14
  -2  -5   8-76.1152 688.527  13
   2   5  -7 85.1197 358.291   3
  -2   5   7 499.228 437.688   2
   2  -5  -7-222.453 553.262  14
  -2  -5   7 190.894 461.098  13
   2   5  -6 43962.3 4617.05   3
   2  -5  -6 44082.7 4801.49  14
  -2   5   6 40547.2 4377.50   2
  -2  -5   6 38419.5 4638.17  13
   2   5  -5 8318.26 1658.46   4
  -2   5   5 7706.57 1721.82   2
  -2  -5   5 8840.40 2098.00  15
   2   5  -5 9189.12 1928.24   3
   2  -5  -5 9158.66 2132.08  14
  -2  -5   5 8303.93 1936.08  13
   2  -5  -4 277980. 9864.96  12
   2   5  -4 277793. 9932.06   4
   2   5  -4 269643. 9980.21  16
  -2   5   4 285607. 9844.63  17
   2   5  -4 290060. 10270.4   3
  -2   5   4 272567. 9496.37   2
   2  -5  -4 289132. 11382.9  14
  -2  -5   4 283038. 12467.1  15
  -2   5   4 261915. 10962.7   8
  -2  -5   4 255645. 11372.2  13
   2  -5  -3 18284.1 2477.67  12
  -2   5   3 19968.4 2592.75  17
  -2  -5   3 19014.2 3068.97  15
   2   5  -3 19219.6 2443.49   4
   2  -5  -3 19276.8 2915.39  14
   2   5  -3 18508.2 2532.29  16
  -2   5   3 19124.9 2230.39   2
  -2   5   3 18226.0 2757.87   8
  -2  -5   3 17270.9 3219.79  13
   2   5  -3 20274.2 2619.43   3
   2  -5  -2 353572. 10909.3  12
   2   5  -2 386750. 12133.2   3
  -2   5   2 351658. 8803.64   2
  -2  -5   2 364539. 13643.8  15
   2  -5  -2 385949. 13698.4  14
   2   5  -2 344545. 11011.5  16
  -2   5   2 363726. 12644.4   8
   2   5  -2 360143. 10541.3   4
  -2   5   2 364575. 10959.3  17
   2   5  -1 4500.00 1054.26   4
   2  -5  -1 4053.49 1195.75  12
  -2  -5   1 4346.93 1537.94  12
  -2   5   1 4710.40 1212.48  17
  -2  -5   1 3616.29 1336.86   6
  -2  -5   1 4591.29 1324.68  15
   2   5  -1 4288.12 1159.58  16
  -2   5   1 4256.13 930.268  11
   2  -5  -1 6132.89 1948.15  14
  -2   5   1 3978.19 1224.97   8
  -2   5   1 3890.48 820.477   2
   2   5  -1 6160.68 1369.88  17
   2  -5   0 49706.2 4309.25  12
  -2  -5   0 47750.1 4374.76  12
   2   5   0 48932.4 4452.43  16
   2   5   0 52207.0 4033.99  17
   2  -5   0 56082.3 6362.18  14
  -2   5   0 47270.9 3406.00  11
   2  -5   0 46965.7 3249.80  15
   2   5   0 56562.9 3961.74   4
  -2   5   0 48518.6 3865.67  17
  -2  -5  -1 3556.62 1166.06  12
   2   5   1 3267.89 873.691   4
   2   5   1 3189.74 1154.18  17
   2  -5   1 3335.20 1218.15  12
  -2   5  -1 3244.40 897.659  11
  -2   5  -1 3762.46 991.864  17
   2   5   1 4039.34 1433.62  16
   2  -5   1 3506.49 1723.89  14
   2  -5   1 3002.35 1128.40  15
  -2  -5  -2 49410.2 4191.18  12
  -2   5  -2 49746.1 3949.64  11
   2  -5   2 50791.7 4019.97  15
   2   5   2 50646.9 4385.54  17
   2   5   2 55307.6 5468.69  16
   2  -5   2 44172.8 6496.94  14
  -2  -5  -2 50451.7 3410.38  14
  -2   5  -2 46961.4 3852.02  17
  -2  -5  -3 17081.3 2612.58  12
   2   5   3 17677.8 2688.38  17
   2  -5   3 17951.0 2545.69  15
  -2   5  -3 18517.7 2558.37  11
  -2   5  -3 16479.2 2257.47  17
  -2  -5  -3 17748.3 2252.87  14
  -2  -5  -4 121409. 7374.94  12
  -2   5  -4 106104. 6904.19  10
   2   5   4 120832. 7411.31  17
   2  -5   4 114685. 7161.94  15
  -2  -5  -4 118903. 6638.77  14
  -2   5  -4 126892. 7438.47  11
  -2  -5  -5 9119.93 2106.56  12
   2   5   5 9303.53 2190.72  17
  -2   5  -5 10784.2 2418.75  11
   2  -5   5 8607.95 2077.08  15
  -2   5  -5 8594.00 2013.77  10
   2   5   5 9090.71 2394.92   2
  -2  -5  -5 11455.4 2131.22  14
  -2  -5  -6 50082.5 5353.52  12
  -2   5  -6 46155.5 5179.73  11
   2  -5   6 43247.5 5101.70  15
  -2   5  -6 42746.6 5109.02  10
   2   5   6 38706.3 6424.34   9
  -2  -5  -6 45471.0 4696.45  14
   2   5   6 48724.6 5914.99   2
  -2  -5  -7-433.305 553.773  12
   2  -5   7-481.345 1011.99  15
  -2   5  -7-543.450 996.736  10
  -2  -5  -7 1390.76 613.240  14
  -2  -5  -8 2595.11 1219.86  14
  -2   5  -8 1560.99 958.434  10
   2  -5   8 5003.36 2152.99  15
   2   5   8 5340.73 2654.43   9
  -2  -5  -8 4188.13 1655.54  12
   2   6  -8 10069.5 2511.36   3
  -2   6   8 11069.5 2821.02   2
   2  -6  -8 12574.4 3118.74  14
  -2  -6   8 11162.7 2797.14  13
   2   6  -7 25092.9 3915.32   3
   2  -6  -7 27075.7 4160.17  14
  -2   6   7 24434.6 3623.83   2
  -2  -6   7 22987.7 3813.23  13
   2   6  -6 23887.1 3528.39   3
  -2  -6   6 19262.8 3742.78  15
   2  -6  -6 22512.1 3699.64  14
  -2   6   6 18759.0 2983.68   2
  -2  -6   6 16604.6 3088.36  13
  -2  -6   5 20944.0 3698.00  15
   2   6  -5 23796.4 3282.76   3
   2  -6  -5 21217.2 3351.87  14
  -2   6   5 20549.3 2838.04   2
   2   6  -5 22777.8 3157.33   4
  -2  -6   5 19477.6 3277.84  13
   2   6  -4-147.934 373.972   4
   2  -6  -4 1304.77 741.998  12
  -2   6   4 214.281 283.148   2
  -2   6   4 1497.23 372.506  17
   2   6  -4 2123.25 1276.13  16
   2   6  -4 155.119 68.2270   3
  -2  -6   4 472.466 589.635  15
   2  -6  -4 765.942 807.389  14
  -2   6   4-21.6918 387.071   8
  -2  -6   4-1044.47 1058.76  13
   2   6  -3 5719.26 1353.69   4
   2  -6  -3 5617.79 1319.95  12
  -2   6   3 6362.07 1288.37   2
  -2   6   3 4593.42 1226.00  17
   2   6  -3 7190.28 1761.60  16
   2   6  -3 5214.80 1419.68   3
  -2  -6   3 10245.1 2298.31  15
   2  -6  -3 6146.03 1619.28  14
  -2   6   3 6069.28 1481.92   8
  -2  -6   3 5875.94 1989.26  13
   2  -6  -2 71250.2 5336.25  12
  -2   6   2 71404.6 5149.00  17
   2   6  -2 66724.0 5163.74  16
  -2  -6   2 70133.0 6277.94  15
  -2   6   2 63177.6 3804.01   2
   2  -6  -2 80575.5 6694.11  14
   2   6  -2 78777.4 5540.28   3
  -2   6   2 71203.9 5370.36   8
   2   6  -2 72720.5 5033.46   4
  -2  -6   1 204859. 11198.0  12
   2   6  -1 176698. 7714.36  17
   2   6  -1 170271. 8540.22  16
   2  -6  -1 168922. 8617.90  12
  -2   6   1 168798. 7968.13  17
  -2  -6   1 175480. 9470.63  15
   2   6  -1 180198. 7661.44   4
  -2   6   1 182660. 8750.58   8
   2  -6   0 165819. 8741.56  12
  -2  -6   0 180115. 9308.19  12
   2   6   0 172526. 7859.71  17
   2   6   0 177214. 8928.81  16
  -2   6   0 155244. 6519.24  11
  -2   6   0 159814. 7683.88  17
   2  -6   0 157884. 6466.74  15
  -2  -6   0 161023. 8765.14  15
   2   6   0 172745. 7305.80   4
   2  -6   1 246995. 11211.1  12
   2   6   1 241970. 9770.90  17
  -2  -6  -1 242714. 10263.4  12
  -2   6  -1 229246. 9173.66  17
   2   6   1 266555. 11819.4  16
  -2   6  -1 229489. 8402.40  11
   2  -6   1 234506. 8548.31  15
   2   6   1 248516. 8705.64   4
   2  -6   2 58869.3 5658.50  12
  -2   6  -2 53875.9 4369.37  17
  -2  -6  -2 59348.5 5024.38  12
   2  -6   2 58493.9 4570.86  15
   2   6   2 57469.1 4833.41  17
   2   6   2 67836.4 6592.81  16
  -2   6  -2 56325.6 4467.26  11
   2  -6   2 56615.3 8546.28  14
  -2  -6  -3 75822.1 5916.29  12
   2   6   3 72786.7 5712.17  17
  -2   6  -3 74635.3 5487.78  11
   2  -6   3 69855.5 5439.21  15
   2  -6   3 58640.8 8605.93  14
  -2  -6  -3 79174.9 5019.09  14
  -2  -6  -4 818.796 628.401  12
   2   6   4 49.6001 276.666  17
  -2   6  -4 422.574 521.407  11
   2  -6   4 378.770 620.409  15
  -2  -6  -4-433.204 665.521  14
   2   6   5 1493.23 1212.54  17
  -2  -6  -5-1102.07 1072.84  12
  -2   6  -5 390.484 549.557  11
   2  -6   5 665.830 303.471  15
  -2  -6  -5 564.824 667.415  14
   2   6   6 8999.49 2266.98  17
  -2  -6  -6 8700.38 2364.96  12
  -2   6  -6 10347.0 2759.31  11
   2  -6   6 5390.68 1757.54  15
  -2   6  -6 7549.08 2020.01  10
   2   6   6 8407.09 3490.17   9
  -2  -6  -6 10423.0 2434.66  14
  -2   6  -7 9788.28 2762.25  10
   2  -6   7 10176.7 2785.17  15
  -2   6  -7 10407.1 2934.81  11
   2   6   7 6281.62 2582.49   9
  -2  -6  -7 12707.4 2847.48  14
  -2  -6  -7 10316.3 2646.46  12
  -2  -6  -8 3818.68 1852.23  12
   2  -6   8 7053.35 2940.16  15
   2   6   8 3038.84 2501.07   9
  -2   7   8 950.082 919.916   2
   2   7  -8-544.277 1457.41   3
   2  -7  -8-2611.80 1788.99  14
  -2  -7   8 1312.82 995.190  13
  -2   7   7-541.382 697.831   2
   2  -7  -7-241.905 888.414  14
  -2  -7   7 899.497 267.594  13
   2   7  -7 548.265 947.076   3
   2   7  -6 4404.73 1497.50   3
  -2  -7   6 3515.51 1693.89  15
  -2   7   6 3334.66 1173.77   2
   2  -7  -6 3219.77 1676.23  14
  -2  -7   6 3346.01 1097.38  13
   2   7  -5 49299.6 4754.15   3
  -2  -7   5 43177.4 5658.52  15
  -2   7   5 44896.5 4617.37  17
   2  -7  -5 52858.6 5535.11  14
  -2   7   5 45187.0 4484.29   2
   2   7  -5 47121.0 4884.49   4
  -2  -7   5 44671.4 5054.68  13
   2  -7  -4 37426.5 4219.55  12
  -2   7   4 37139.3 4103.07  17
   2   7  -4 38583.9 3991.26   3
  -2  -7   4 35662.6 4867.94  15
   2   7  -4 37473.8 4100.63   4
   2   7  -4 38181.0 4218.39  16
   2  -7  -4 37937.0 4670.33  14
  -2   7   4 33893.4 3543.86   2
  -2   7   4 33082.4 3835.52   8
  -2  -7   4 33229.4 4472.79  13
  -2   7   3 161287. 8505.45  17
   2  -7  -3 157639. 8653.86  12
   2   7  -3 180519. 8737.15   3
   2   7  -3 162290. 8666.75  16
   2   7  -3 161358. 8345.69   4
  -2  -7   3 158735. 10106.2  15
   2  -7  -3 171992. 10173.1  14
  -2   7   3 151194. 6767.16   2
  -2  -7   3 145793. 10049.5  13
   2  -7  -2 76862.4 6046.94  12
   2   7  -2 92918.7 6392.52   3
   2   7  -2 81140.6 6204.08  16
   2  -7  -2 89913.2 7724.31  14
   2   7  -2 88734.5 5936.52   4
  -2   7   2 73718.1 5593.90  17
  -2  -7   2 70570.8 8048.32  13
  -2  -7   2 76711.8 6831.03  15
   2  -7  -1 103365. 7320.51  12
  -2  -7   1 136761. 10182.2  12
  -2   7   1 107651. 6798.63  17
   2   7  -1 112557. 6667.68  17
   2   7  -1 104723. 7195.82  16
  -2  -7   1 105081. 7750.18  15
   2   7  -1 111081. 6482.04   4
   2  -7  -1 141413. 11021.5  14
   2  -7   0 31775.1 4140.91  12
  -2  -7   0 36145.4 4788.43  12
   2   7   0 34158.8 3827.68  17
  -2   7   0 34272.2 3713.73  17
  -2   7   0 33933.9 3183.07  11
   2  -7   0 31940.3 3081.25  15
  -2  -7   0 31678.7 4112.92  15
   2   7   0 36528.4 4315.33  16
   2   7   0 36945.3 3588.85   4
   2   7   1-368.937 616.123  17
   2   7   1 477.100 421.950   4
   2  -7   1 2588.61 1375.42  12
   2  -7   1-100.453 631.842  14
  -2   7  -1 602.674 621.187  11
   2   7   1-250.591 980.489  16
   2  -7   1 1347.25 1242.36  15
  -2  -7  -1-855.548 762.019  15
  -2  -7  -1 1316.92 757.514  12
  -2   7  -1 627.214 769.833  17
   2  -7   2 2037.48 1599.50  12
  -2   7  -2 675.310 471.299  17
   2   7   2 356.459 303.295  17
   2   7   2 2714.10 1605.86  16
  -2   7  -2 16.5001 192.457  11
   2  -7   2 1018.54 747.817  15
   2  -7   2 2065.56 2153.88  14
  -2  -7  -2 332.297 479.181  12
  -2  -7  -3 48769.4 4968.81  12
  -2   7  -3 47690.1 4694.54  11
   2  -7   3 43300.4 4456.46  15
   2  -7   3 39987.4 8417.37  14
   2   7   3 48310.8 4905.91  17
  -2  -7  -4 25348.0 3753.28  12
   2   7   4 23462.9 3553.75  17
  -2   7  -4 23057.0 3426.74  11
   2  -7   4 22700.9 3446.19  15
  -2  -7  -4 27986.9 3406.67  14
  -2  -7  -5 50286.7 5693.88  12
   2   7   5 42035.7 4925.29  17
  -2   7  -5 52644.8 5619.04  11
   2  -7   5 42905.8 5033.45  15
  -2  -7  -5 49618.0 5079.43  14
   2   7   6 17909.1 3316.99  17
  -2   7  -6 17079.4 3529.33  11
   2  -7   6 14925.8 3321.17  15
  -2  -7  -6 16968.0 3492.24  12
  -2  -7  -6 17626.7 3301.34  14
  -2   7  -7 7320.25 2436.54  11
   2  -7   7 9058.10 2469.54  15
  -2  -7  -7 8426.10 2656.66  12
  -2  -7  -7 9496.51 2753.39  14
  -2   8   8 9502.71 2879.79   2
   2   8  -8 14420.7 3451.79   3
  -2  -8   8 10565.3 2986.62  13
  -2   8   7 838.724 951.904   2
   2   8  -7-614.716 1500.82   3
   2   8  -7 802.881 903.578  11
  -2  -8   7 561.518 852.240  15
  -2  -8   7 1343.53 443.514  13
   2   8  -6 28905.8 4093.62   3
  -2  -8   6 27271.7 4978.50  15
   2  -8  -6 24850.6 4247.39  14
  -2   8   6 24393.7 3673.89   2
   2   8  -6 27414.5 4056.33   4
  -2  -8   6 27432.9 4433.12  13
   2   8  -5 2858.00 1259.02   4
  -2   8   5 1849.55 1000.12  17
   2   8  -5 5028.77 1745.97   3
  -2  -8   5 2077.79 431.424  15
   2  -8  -5 1310.06 817.581  14
  -2   8   5 2058.82 1056.07   2
  -2  -8   5 2549.60 1542.33  13
   2   8  -4 9581.76 1978.56   3
   2  -8  -4 6105.47 1796.77  12
  -2   8   4 6689.00 1813.05  17
  -2  -8   4 3991.52 1888.13  15
   2  -8  -4 6389.19 2038.61  14
  -2   8   4 4615.95 1338.30   2
  -2  -8   4 5324.49 1897.99  13
   2   8  -4 7198.05 1780.60   4
  -2   8   3 433.091 457.708  17
   2  -8  -3-336.885 385.966  12
   2   8  -3-55.5132 452.534  16
   2   8  -3 606.700 464.944   3
  -2  -8   3-1058.79 1118.85  15
   2  -8  -3 1150.65 748.950  14
  -2  -8   3-517.058 229.538  13
   2   8  -3 196.242 482.689   4
   2  -8  -2 36794.4 4702.99  12
  -2   8   2 38416.0 4276.76  17
   2   8  -2 39737.9 4635.04  16
  -2  -8   2 38619.4 5048.64  15
   2  -8  -2 45643.8 5966.07  14
   2   8  -2 39584.3 4153.49   4
  -2  -8   2 32640.7 5256.90  13
   2   8  -1 4283.27 1587.60   4
  -2   8   1 2010.36 1299.42  17
   2   8  -1 3523.69 1665.99  16
  -2  -8   1 3067.26 1231.78  15
   2  -8  -1 1787.27 1402.36  14
   2   8  -1 6448.45 1935.44  17
   2  -8   0 203550. 11572.6  12
  -2  -8   0 227515. 12717.2  12
   2   8   0 197506. 8973.01   4
   2   8   0 200294. 10949.0  16
  -2   8   0 183605. 7889.87  11
  -2  -8   0 191104. 10333.5  15
   2   8   0 192428. 9693.57  17
  -2   8   0 187846. 9616.74  17
   2   8   1 15098.8 2729.03  17
   2   8   1 10300.5 2007.85   4
   2  -8   1 11777.9 2820.56  12
  -2   8  -1 10563.5 2179.12  17
   2   8   1 10315.6 2673.52  16
  -2   8  -1 8253.62 1647.21  11
   2  -8   1 10129.0 1885.55  15
  -2  -8  -1 10420.6 2377.60  15
  -2  -8  -1 10987.9 2557.74  12
   2  -8   1 18182.2 5611.21  14
   2  -8   2 166331. 11576.0  12
  -2  -8  -2 157571. 9613.94  12
   2   8   2 148322. 8888.14  17
  -2   8  -2 136147. 7967.09  17
   2  -8   2 139397. 7942.63  15
  -2  -8  -2 154733. 8803.61  15
  -2   8  -2 147029. 7950.70  11
   2  -8   2 193573. 21154.7  14
   2   8   2 187209. 12123.0  16
  -2  -8  -3 5388.59 1666.68  12
   2   8   3 5521.89 1860.87  17
  -2   8  -3 10127.6 2199.31  11
   2  -8   3 6698.38 1833.14  15
   2  -8   3 4888.57 2261.34  14
  -2   8  -4 16555.7 3114.29  11
   2  -8   4 13047.1 2660.96  15
   2   8   4 14814.3 3044.60  17
  -2  -8  -4 16053.4 3122.73  12
  -2   8  -5 814.600 464.739  11
   2  -8   5 2585.72 694.464  15
   2   8   5 1781.80 1117.98  17
  -2  -8  -5 2617.74 948.163  14
  -2  -8  -5 2242.13 1443.60  12
  -2   8  -5 3507.06 1676.16   4
   2   8   6 3075.30 1282.62  17
  -2  -8  -6 3639.36 1662.20  12
  -2   8  -6 3400.63 1782.62  11
   2  -8   6 5238.87 1768.20  15
  -2  -8  -6 2390.24 684.532  14
  -2  -8  -7-395.168 1068.46  12
  -2   8  -7-1119.97 948.028  11
   2  -8   7 932.525 1314.98  15
  -2  -8  -7 435.685 1045.10  14
   2   9  -7-199.980 838.659  11
   2   9  -7 1742.80 798.699   3
  -2   9   7 2949.36 1627.16   2
  -2  -9   7-14.4158 1472.97  15
   2  -9  -7 2158.27 1437.64  14
   2   9  -6 1240.04 898.878   3
  -2   9   6-2016.78 1503.95   2
  -2  -9   6 709.550 541.114  15
   2  -9  -6 58.1922 1235.54  14
   2  -9  -5 46522.5 5444.08  12
  -2   9   5 42549.5 4996.93  17
   2   9  -5 49853.5 5329.65   3
  -2  -9   5 42274.7 6324.15  15
   2  -9  -5 43678.9 5715.86  14
   2   9  -5 43156.1 5120.44   4
  -2   9   4-230.709 1163.58  17
   2  -9  -4 259.432 626.619  12
   2   9  -4-45.8781 537.284   3
  -2  -9   4 1322.12 677.420  15
   2  -9  -4 1342.90 1187.96  14
   2  -9  -3 118346. 8484.56  12
   2   9  -3 120640. 8486.19  16
  -2   9   3 117614. 8189.71  17
  -2  -9   3 113808. 9397.22  15
   2  -9  -3 142061. 10392.0  14
   2   9  -3 119934. 8194.90   4
   2  -9  -2 6427.72 2044.48  12
  -2   9   2 4837.53 1467.87  17
   2   9  -2 4051.69 1616.37  16
  -2  -9   2 4068.72 1601.33  15
   2  -9  -2 5131.99 2039.55  14
   2   9  -2 5108.49 1445.50   4
   2  -9  -1 72250.8 7008.38  12
  -2   9   1 64482.1 5994.37  17
   2   9  -1 68473.1 6434.07  16
  -2  -9   1 67273.5 6505.69  15
   2   9  -1 64294.6 5597.96   4
   2   9   0 5179.80 1586.15   4
  -2   9   0 1836.94 887.759  17
   2   9   0 4347.46 1278.97  17
   2   9   0 3297.55 936.475  16
   2  -9   0 7085.56 2464.84  12
  -2  -9   0 3314.51 1520.74  15
  -2  -9   0 5534.93 2129.11  12
   2  -9   1 2163.94 1696.60  12
   2   9   1 1519.57 1021.35  17
   2   9   1-1100.46 147.935  16
  -2   9  -1 1677.79 724.743  17
  -2   9  -1-366.949 709.852  11
   2  -9   1 444.265 568.359  15
  -2  -9  -1 502.684 110.420  15
  -2  -9  -1 1208.77 658.302  12
   2  -9   2-579.304 411.246  12
   2   9   2 1341.91 1163.24  17
  -2  -9  -2-1336.76 1133.64  12
  -2   9  -2 23.6822 131.573  11
   2  -9   2 1684.69 1011.00  15
  -2   9  -2-161.825 750.584  17
   2   9   3 42403.7 5044.98  17
  -2  -9  -3 43830.9 5406.63  12
   2  -9   3 37108.4 4698.45  15
  -2   9  -3 40226.0 4719.48  11
   2   9   4 1566.77 1134.23  17
  -2  -9  -4 965.273 767.330  12
  -2   9  -4 711.483 1039.84  11
   2  -9   4 327.452 597.128  15
  -2   9  -4-622.565 1544.13   4
  -2  -9  -5 37312.2 5283.03  12
   2   9   5 34502.9 4832.63  17
   2  -9   5 36838.0 5141.34  15
  -2   9  -5 33170.8 4776.06   4
  -2   9  -5 38944.4 5390.36  11
  -2  -9  -6 550.500 405.054  12
   2   9   6 616.500 963.658  17
  -2   9  -6 555.525 653.229  11
   2  -9   6 554.916 1244.36  15
  -2  10   7 2285.17 1077.09   2
   2  10  -7 4787.14 2252.30   3
   2  10  -6 20983.7 3907.83   4
  -2 -10   6 18213.0 4628.23  15
   2 -10  -6 16507.1 3316.06  14
   2  10  -5 3486.15 1404.77   4
   2 -10  -5 396.894 634.980  12
  -2  10   5 580.768 1009.36  17
  -2 -10   5 3165.97 1896.45  15
   2 -10  -5 1585.86 1094.88  14
   2 -10  -4 5602.82 2183.72  12
  -2  10   4 785.762 895.987  17
  -2 -10   4 2638.23 1962.33  15
   2 -10  -4 2387.66 1199.88  14
   2  10  -4 2745.90 1450.86   4
   2 -10  -3 3874.32 1800.69  12
   2  10  -3 1662.52 1468.16  16
  -2  10   3 2746.38 1032.10  17
  -2 -10   3 2974.29 1398.06  15
   2 -10  -3 3619.98 2194.83  14
   2  10  -3 2691.64 1423.87   4
  -2  10   2 20055.0 3591.57  17
   2 -10  -2 20570.5 3865.89  12
   2  10  -2 24108.3 4032.24  16
  -2 -10   2 17800.2 3546.85  15
   2 -10  -2 23515.7 4740.47  14
   2  10  -2 20099.1 3408.95   4
   2  10  -1 24941.3 4423.95  16
  -2 -10   1 22773.0 3785.87  15
   2  10  -1 26221.4 3881.63   4
   2 -10  -1 24402.7 4314.67  12
  -2  10   1 26241.2 4033.91  17
   2 -10   0 88445.4 8759.93  12
  -2 -10   0 95262.7 9641.40  12
  -2  10   0 71909.6 6731.42  17
   2  10   0 76166.5 6995.47  17
   2  10   0 83296.7 7875.65  16
  -2 -10   0 77143.5 6994.36  15
   2  10   0 76174.7 6166.40   4
   2  10   1 22981.5 3947.32  17
  -2 -10  -1 31356.7 4829.01  12
  -2  10  -1 23015.1 3576.98  17
   2  10   1 31132.9 4897.33  16
  -2  10  -1 22163.8 3257.10  11
  -2 -10  -1 22633.9 3680.01  15
   2 -10   1 29830.2 5386.78  12
   2 -10   2 59603.9 7875.01  12
  -2 -10  -2 57675.8 6511.76  12
   2  10   2 48661.9 5687.85  17
   2 -10   2 41249.0 4765.16  15
  -2  10  -2 47817.3 4921.50  11
   2  10   3 209.225 860.581  17
  -2  10  -3 5918.42 2180.50  11
   2 -10   3 1705.12 1052.94  15
  -2  10  -3 2980.16 1629.42   4
  -2 -10  -3 4302.50 1647.41  12
   2  10   4 4880.79 1627.61  17
  -2  10  -4 4298.45 1677.99  11
   2 -10   4 3935.82 1572.76  15
  -2 -10  -4 4745.67 1823.81  12
  -2  10  -4 3735.72 1429.21   4
   2  10   5 2157.94 1393.90  17
  -2  10  -5 724.716 1619.06  11
   2 -10   5 1077.88 943.395  15
  -2 -10  -5 997.680 1219.29  12
  -2  10  -5 3509.50 1993.37   4
   2  10   6 1648.03 1832.40  17
   2  11  -6 4763.30 2197.06   4
  -2  11   6 5696.94 1968.01  17
   2  11  -5 8756.88 2848.36   4
   2 -11  -5 6680.84 2144.02  12
  -2  11   5 9813.82 2778.81  17
  -2 -11   5 6925.74 2585.85  15
   2 -11  -5 8789.99 2859.48  14
   2 -11  -4 31559.5 5070.98  12
  -2  11   4 29422.8 4565.30  17
  -2 -11   4 26984.9 5151.57  15
   2 -11  -4 28955.7 5292.74  14
   2  11  -4 27645.9 4441.05   4
   2 -11  -3 15004.8 3329.55  12
  -2  11   3 18210.5 3619.07  17
  -2 -11   3 21506.4 4255.31  15
   2 -11  -3 21188.9 4412.12  14
   2  11  -3 19490.2 3646.41   4
   2 -11  -2 31225.7 5223.32  12
  -2  11   2 25259.1 4103.17  17
   2  11  -2 30525.8 4617.92  16
  -2 -11   2 24539.8 4477.13  15
   2 -11  -2 43154.7 6585.92  14
   2  11  -2 30265.2 4271.51   4
   2  11  -1 9760.76 2181.39   4
  -2  11   1 10409.0 2694.62  17
   2  11  -1 11366.8 3058.85  16
  -2 -11   1 8391.45 2458.93  15
   2 -11  -1 20268.6 4771.24  14
   2 -11  -1 9932.74 3002.89  12
  -2  11   1 10860.6 2311.21   4
   2  11   0 2081.25 1279.17   4
  -2 -11   0 595.657 173.606  12
   2 -11   0 1605.47 694.940  12
   2  11   0 1020.83 729.895  17
   2  11   0 1403.95 1325.87  16
  -2 -11   0 1057.20 767.128  15
  -2  11   0 2556.74 1469.17   4
  -2  11   0 2899.41 1634.17  17
   2 -11   1 350.228 1267.68  12
  -2 -11  -1 437.954 1749.18  12
   2  11   1-1282.09 1776.49  17
  -2  11  -1 749.318 1058.38   4
  -2  11  -1 771.355 546.962  17
   2 -11   2 13345.6 4055.04  12
   2  11   2 12566.3 2936.27  17
  -2  11  -2 14425.9 2888.76  11
   2 -11   2 13115.2 2862.84  15
  -2  11  -2 9155.75 2394.25   4
  -2 -11  -2 12427.5 3254.55  12
   2  11   3 6631.38 2278.98  17
  -2  11  -3 10062.8 2457.78  11
   2 -11   3 8272.96 2233.13  15
  -2 -11  -3 8029.21 2385.16  12
  -2  11  -3 9589.77 2839.74   4
   2  11   4 14598.8 3060.77  17
  -2 -11  -4 15281.3 3400.22  12
  -2  11  -4 15831.4 3358.44  11
   2 -11   4 12069.2 2882.78  15
  -2  11  -4 15658.0 3641.27   4
   2 -11   5 9159.49 2739.47  15
  -2  11  -5 7393.41 2284.76   4
   2  11   5 12829.4 3553.21  17
   2 -12  -5 5612.73 1892.75  12
   2  12  -4 1429.38 1157.14   4
   2 -12  -4 422.032 670.443  12
  -2  12   4 1805.74 928.191  17
  -2 -12   4 2479.06 1456.69  15
   2 -12  -4 1787.79 1642.10  14
   2  12  -3 1185.13 389.534   4
   2 -12  -3-760.151 797.635  12
  -2  12   3 1168.16 1199.21  17
  -2 -12   3 2380.63 1534.16  15
   2 -12  -3-2375.78 2294.41  14
   2  12  -2 966.972 708.725   4
  -2  12   2-187.179 869.509  17
   2 -12  -2 213.994 1181.23  12
  -2 -12   2-1083.56 1102.71  15
   2  12  -1 21036.3 3606.47   4
  -2  12   1 18842.4 3730.55  17
   2  12  -1 23675.0 4460.99  16
  -2 -12   1 19264.1 3809.78  15
  -2  12   1 24239.0 3695.23   4
   2 -12  -1 18127.9 4183.53  12
   2  12   0 2725.81 1434.22   4
   2  12   0 572.658 943.314  17
  -2 -12   0 2106.65 1783.40  12
   2 -12   0 4904.22 2423.72  12
  -2 -12   0-424.485 1244.31  15
  -2  12   0-680.675 1024.67  17
  -2  12   0-501.595 1339.62   4
   2 -12   1 50261.8 7422.29  12
  -2 -12  -1 48190.4 6494.15  12
   2  12   1 38011.3 5480.25  17
  -2  12  -1 41588.4 5697.74  17
  -2  12  -1 40349.1 5253.22   4
  -2 -12  -2 4717.68 1920.61  12
   2 -12   2 14448.0 4380.85  12
   2  12   2 11500.6 3568.95  17
  -2  12  -2 7159.24 2103.05  11
  -2  12  -2 5247.08 1769.10   4
  -2 -12  -3 14547.4 3462.68  12
   2  12   3 13034.3 3279.70  17
  -2  12  -3 14272.9 3043.61  11
   2 -12   3 15197.3 3495.49  15
  -2  12  -3 12297.2 3112.67   4
   2 -12   4 3832.05 2198.51  15
   2  13  -3 1149.10 550.316   4
   2 -13  -3-231.592 1708.60  12
  -2 -13   3-315.468 500.900  15
   2  13  -2 17417.1 3733.92   4
   2 -13  -2 20525.9 4644.67  12
   2  13  -2 19506.9 4206.78  16
  -2  13   2 17937.5 3637.55  17
  -2 -13   2 16861.4 3869.02  15
   2  13  -1-1046.77 1283.46   4
   2 -13  -1-628.373 876.491  12
  -2  13   1-1599.46 1210.27  17
  -2 -13   1-1179.10 1505.20  15
  -2  13   0 1983.24 1225.66  17
  -2  13   0 2750.81 1037.09   4
   2 -13   1 3181.19 2423.58  12
  -2 -13  -1-18.6083 1015.34  12
  -2  13  -1 1771.96 1220.45  17
   2  13   1 1029.77 1517.62  17
  -2  13  -1 1233.47 1426.45   4
   2 -13   2 2431.36 2783.85  12
  -2 -13  -2 3462.36 1652.01  12
  -2  13  -2 3829.92 1711.54   4
   2  13   2-1130.34 1346.64  17
   2 -13   3 4336.66 1949.56  15
   3   0  -9 13038.8 3091.30   5
  -3   0   9 13094.0 2858.05  13
  -3   0   8 1047.45 496.339   2
   3   0  -8-288.058 432.713   5
  -3   0   8-219.828 561.372  13
   3   0  -7 94867.8 6847.40  16
   3   0  -7 88386.9 6729.30   5
  -3   0   7 84777.0 7266.75   2
   3   0  -7 91199.8 6643.68   3
  -3   0   7 93073.0 6612.28  13
   3   0  -6-399.507 112.437  16
   3   0  -6 216.321 515.826   3
   3   0  -6 24.2121 410.093   5
  -3   0   6-286.988 469.932  13
  -3   0   6 1149.49 878.331   2
   3   0  -5 116094. 6649.28   3
   3   0  -5 128405. 7007.83  16
   3   0  -5 121342. 6396.63   5
  -3   0   5 122420. 8641.84   8
  -3   0   5 123951. 6633.59  13
  -3   0   4 293.403 129.087   6
   3   0  -4-31.8721 217.103  16
   3   0  -4-357.207 496.127   3
  -3   0   4-190.620 549.443  13
  -3   0   3 686.347 281.216   6
   3   0  -3 741.640 38.7019  16
   3   0  -3 820.087 489.871  14
  -3   0   3 1062.92 380.093   8
  -3   0   3 482.285 193.657  13
  -3   0   2 160.258 70.4844   1
   3   0  -2 598.922 361.232  16
  -3   0   2-277.071 310.936   6
  -3   0   2-439.177 1350.37   8
   3   0  -2-77.9164 342.030   1
  -3   0   1 394125. 13147.2   6
  -3   0   1 383889. 9356.99   1
  -3   0   1 386175. 12929.5  11
   3   0  -1 384006. 9363.56  16
   3   0  -1 378502. 9866.21   1
   3   0   0 722.334 392.355   7
  -3   0   0 114.965 454.328  11
   3   0   0 57.0946 235.203  16
   3   0   0 669.674 380.240  14
  -3   0  -1 698490. 16209.0   6
  -3   0  -1 740895. 16239.1  11
   3   0   1 747910. 15909.8   7
   3   0   2-203.652 617.984   7
   3   0   2 332.886 73.0945  17
   3   0   2 274.514 370.874  15
  -3   0  -2 960.820 408.106  10
  -3   0  -2-373.314 679.340  11
  -3   0  -3 295362. 9907.95  12
   3   0   3 287096. 11982.6  15
  -3   0  -3 292222. 10639.3  11
  -3   0  -3 301436. 8361.19  10
   3   0   3 287897. 10450.1  17
   3   0   4-341.093 339.576  17
  -3   0  -4 583.413 1084.04  12
  -3   0  -4 709.967 680.525  11
  -3   0  -4 474.745 534.925  10
   3   0   4 344.945 661.210  15
  -3   0  -5 7486.38 1921.64  12
   3   0   5 3312.99 1239.83  15
  -3   0  -5 8714.09 1722.88  10
   3   0   5 10637.4 3348.34   9
  -3   0  -6 69.8195 457.715  12
   3   0   6 1108.05 1328.51  15
  -3   0  -6-640.476 576.947  10
   3   0   6 52.0658 1505.67   9
  -3   0  -7 17210.6 3305.89  10
  -3   0  -7 18438.6 3583.98  12
   3   0   7 14148.3 3908.79   9
  -3   0  -8 1712.47 1257.74  12
  -3   0  -8 1499.88 1166.59  10
   3   0   8 1616.78 1423.46   9
  -3   1   9 1405.95 836.196   2
   3   1  -9 1887.72 1395.67   5
   3  -1  -9 3278.14 1448.72   5
  -3   1   9 1653.24 811.993  13
  -3  -1   9 892.650 291.327  13
  -3   1   8 5136.69 1911.05   2
   3   1  -8 5242.61 1731.02   3
   3   1  -8 4560.24 1336.43   5
   3  -1  -8 4219.20 1876.54   5
  -3   1   8 5701.58 1618.85  13
  -3  -1   8 5539.18 1939.58  13
  -3  -1   7 2577.29 1172.37   2
  -3   1   7 1345.27 995.741   2
   3  -1  -7 1130.19 711.859  16
   3   1  -7 3272.90 1406.78   3
   3   1  -7 146.115 473.069   5
   3  -1  -7 1711.16 1139.49   5
  -3   1   7 792.837 232.563  13
  -3  -1   7 60.6762 303.156  13
   3   1  -6 19769.1 2977.61   3
   3  -1  -6 20596.5 3026.40  16
   3  -1  -6 23638.6 3216.55   5
  -3  -1   6 19194.3 3332.28   2
  -3   1   6 17987.4 3114.13   2
   3   1  -6 20507.6 3102.83  16
  -3   1   6 19898.5 2605.17  13
  -3  -1   6 20837.8 3043.09  13
   3   1  -5 7497.61 1776.71   3
   3   1  -5 9638.61 2039.00  16
   3  -1  -5 8318.50 1849.02  16
   3  -1  -5 5946.21 1565.16   3
   3  -1  -5 6951.97 1509.29   5
  -3   1   5 8116.66 2892.06   8
  -3  -1   5 7360.96 2034.60   8
  -3   1   5 9261.52 2602.64   2
  -3   1   5 7629.85 1506.11  13
  -3  -1   5 7083.49 1458.03  13
  -3  -1   4 255295. 11795.4   6
   3   1  -4 227515. 9337.75   3
  -3   1   4 259281. 10795.9   6
   3  -1  -4 203574. 8504.16   3
   3   1  -4 263146. 9311.04  16
   3  -1  -4 276857. 9466.17  16
   3  -1  -4 270866. 8589.74   5
   3  -1  -4 230626. 8519.00  14
  -3   1   4 252356. 13752.0   8
  -3  -1   4 259449. 12305.1   8
  -3   1   4 276702. 8573.35  13
  -3  -1   4 265201. 10548.9  13
   3  -1  -4 263473. 8389.28   7
   3   1  -3 51190.4 4564.01   3
  -3   1   3 64740.8 3697.87  17
   3   1  -3 59237.2 4133.20  16
   3  -1  -3 60139.8 4084.84  16
   3  -1  -3 61066.6 3538.87   5
  -3  -1   3 52835.8 5918.06  15
   3  -1  -3 48808.8 3757.27  14
  -3   1   3 59778.8 4939.51   6
  -3   1   3 58767.5 7538.39   8
  -3  -1   3 55401.8 6494.81   8
  -3  -1   3 60121.0 5616.31   6
  -3   1   3 66769.4 4261.46  13
  -3  -1   3 59251.3 5424.99  13
   3  -1  -3 60575.6 3993.25   7
   3  -1  -2 448573. 10159.6   1
  -3  -1   2 451768. 9581.23   1
  -3   1   2 481632. 10498.7  17
  -3   1   2 475462. 13555.1   6
  -3   1   2 474768. 9398.10   1
   3   1  -2 459424. 10948.7  16
   3  -1  -2 461548. 10482.4  16
   3  -1  -2 371302. 10757.0  14
  -3  -1   2 453509. 15436.4   6
  -3   1   2 378988. 22896.8   8
  -3  -1   2 311711. 20875.1   8
   3   1  -2 438430. 10568.2   1
   3  -1  -2 457887. 11179.5   7
   3   1  -1 91628.3 4735.10  16
   3  -1  -1 84311.1 4582.09   1
  -3  -1   1 85500.0 4507.26   1
  -3   1   1 90150.3 5777.49   6
  -3   1   1 83340.6 5864.79  11
  -3   1   1 87034.9 4311.46   1
   3  -1  -1 88175.9 4294.56  16
   3  -1  -1 74809.6 4888.29  14
   3   1  -1 88569.1 5101.87   1
   3  -1  -1 81797.6 4842.39   7
  -3  -1   1 86335.3 6589.78   6
  -3  -1   0 156813. 8473.51   6
  -3  -1   0 152315. 7682.32  11
   3  -1   0 150814. 7456.88  14
  -3   1   0 158474. 7563.85  11
  -3   1   0 155228. 7396.96   6
   3   1   0 159865. 6718.52  17
   3  -1   0 150158. 6878.52   7
   3   1   0 162939. 6556.41  16
  -3   1  -1 10622.8 1935.41  11
  -3  -1  -1 11878.0 1565.28  12
  -3   1  -1 13659.7 2300.44   6
   3   1   1 11637.3 1797.37  16
  -3  -1  -1 9735.13 1983.53   6
  -3  -1  -1 10775.4 1958.57  11
   3  -1   1 9958.74 1988.58  15
   3  -1   1 11224.5 2061.94  14
   3   1   1 9454.38 1803.47   7
   3  -1   1 11705.4 2030.09   7
   3   1   1 11157.8 1801.99  17
  -3   1  -2 10559.9 1872.17   6
  -3  -1  -2 13517.9 1842.06  12
  -3  -1  -2 11828.6 2020.46  11
  -3   1  -2 11519.8 2025.87  11
   3  -1   2 12251.9 2165.28  15
  -3   1  -2 11521.0 1565.17  10
   3   1   2 12725.5 1977.68  17
   3   1   2 13770.2 2250.46   7
   3  -1   2 12381.4 2309.38   7
   3  -1   3 12643.3 2362.41   7
  -3  -1  -3 12802.8 2388.75  12
  -3   1  -3 9497.58 1831.72  11
   3   1   3 11279.3 1937.85  17
   3  -1   3 11163.5 2030.28  17
  -3  -1  -3 11521.9 2075.23  11
   3  -1   3 12728.5 2432.99  15
  -3   1  -3 10956.9 1721.29  10
  -3  -1  -4 112910. 6699.78  12
   3   1   4 103150. 6753.26  17
  -3  -1  -4 106592. 6559.80  11
   3  -1   4 105404. 6762.71  17
   3  -1   4 111670. 7454.51  15
  -3   1  -4 108732. 6791.55  11
  -3  -1  -4 112864. 5734.13  10
  -3   1  -4 115743. 6152.95  10
   3  -1   4 99170.8 8402.75   9
  -3  -1  -5 18510.9 3006.58  12
  -3   1  -5 17776.9 2867.71  11
   3   1   5 16886.8 2891.42  17
  -3   1  -5 15733.5 2620.72  12
   3  -1   5 16067.5 2970.46  15
  -3  -1  -5 20684.6 2838.31  10
  -3   1  -5 18153.4 2578.86  10
   3   1   5 14669.1 4395.23   9
   3  -1   5 16069.2 3643.85   9
  -3  -1  -6 55713.2 5654.09  12
  -3   1  -6 55218.9 5442.91  12
  -3  -1  -6 58968.1 5248.54  10
   3  -1   6 53751.0 5960.81  15
  -3   1  -6 56760.1 5254.72  10
   3   1   6 35076.9 6685.67   9
   3  -1   6 47259.2 6680.43   9
   3  -1   6 56840.0 6788.79  13
  -3  -1  -7 5420.58 1991.47  12
  -3   1  -7 2352.46 1103.69  12
   3  -1   7 4055.18 1721.33  15
  -3  -1  -7 2549.38 997.394  10
  -3   1  -7 3248.31 1273.08  10
   3   1   7 1738.88 943.812   9
   3  -1   7 2291.38 1711.84   9
   3  -1   7 4013.70 2420.81  13
  -3  -1  -8 4115.94 1651.05  12
  -3   1  -8 5240.31 2054.31  12
  -3  -1  -8 4303.38 1592.26  10
  -3   1  -8 3248.84 1278.27  10
   3   1   8 1571.44 1165.51   9
   3  -1   8 4383.96 2649.79   9
  -3   2   9 11001.0 3210.02   2
   3  -2  -9 9731.87 2969.97   5
   3   2  -9 6743.36 2166.24   3
   3   2  -9 7448.30 2026.63   5
  -3  -2   9 7964.77 2101.69  13
  -3   2   8 21496.7 3634.01   2
   3   2  -8 19304.0 3374.33   3
   3   2  -8 18826.0 3315.08   5
   3  -2  -8 18979.6 3429.49   5
  -3  -2   8 24630.9 3830.95  13
   3   2  -7 49637.9 5159.13   3
   3  -2  -7 50560.3 5285.86  16
   3  -2  -7 55534.1 5337.22   5
  -3   2   7 50394.6 5440.18   2
  -3  -2   7 49275.5 5333.86  13
   3   2  -6 48620.5 4809.14   3
   3   2  -6 49516.4 4704.92  16
   3  -2  -6 50544.1 4827.99  16
   3  -2  -6 49860.5 4868.52   5
  -3  -2   6 49752.0 5416.65   2
  -3   2   6 48842.4 5049.33   2
   3  -2  -6 48898.0 4672.23  14
  -3  -2   6 45176.6 4840.49  13
  -3  -2   5 45566.2 5301.55   6
   3   2  -5 51713.2 4499.81  16
   3   2  -5 49024.8 4638.54   3
   3  -2  -5 50601.7 4364.86   5
  -3   2   5 49710.5 4836.09   2
   3  -2  -5 48828.2 4418.20  14
  -3   2   5 42983.6 5553.74   8
  -3  -2   5 46913.1 4773.64  13
  -3  -2   4 11098.9 2576.70   6
   3   2  -4 11228.4 1925.92  16
   3   2  -4 10878.1 2027.11   3
   3  -2  -4 9772.11 1685.47   5
   3  -2  -4 9067.73 1797.62  14
  -3   2   4 9683.87 2796.29   8
  -3  -2   4 10991.6 2356.71   8
  -3  -2   4 12337.4 2467.72  13
  -3  -2   3 1030.04 876.441  13
   3  -2  -3 1462.79 584.996   7
  -3  -2   3 1879.88 1251.79   6
   3   2  -3 1524.97 527.038  16
   3   2  -3 84.3905 283.546   3
   3  -2  -3 866.381 474.734   5
  -3  -2   3 1147.25 976.916  15
  -3   2   3 8.85035 514.478   6
   3  -2  -3 1028.28 713.662  14
  -3   2   3 1314.80 1068.42   8
  -3  -2   3 3172.19 1511.01   8
  -3   2   3 1911.40 735.234  17
   3  -2  -2 56035.6 3608.85   1
  -3  -2   2 56833.3 5907.41   6
  -3   2   2 65527.0 4626.07   6
  -3  -2   2 51850.1 3669.43   1
  -3   2   2 59967.0 3403.94   1
  -3   2   2 58711.6 5416.22  11
   3   2  -2 59137.9 4080.59  16
   3  -2  -2 54766.0 4523.42  14
   3   2  -2 56636.3 4043.20   1
  -3   2   2 69401.7 8832.87   8
  -3  -2   2 60085.8 8090.03   8
  -3   2   2 63765.9 4017.07  17
   3  -2  -2 57643.0 4048.51   7
[truncated: 2,174,466 more chars]
