# Supplementary material for: Evolution of intermolecular contacts with temperature and pressure in bromoethane and iodo­ethane – a comparative study
Source: Acta Crystallogr B Struct Sci Cryst Eng Mater. 2022 Nov 9;78(Pt 6):868–75. doi: 10.1107/S2052520622010149 (PMC9728020; doi:10.1107/S2052520622010149)
Supplement: Supplementary file 2 [file b-78-00868-MBE_140Ksup2.hkl]

data_MBE_140K                                                                 
_shelx_title ' MBE_140K in P2(1)/n'                                             
_shelx_refln_list_code          4                                               
_shelx_F_calc_maximum      110.03                                               
_exptl_crystal_F_000       208.00                                               
_reflns_d_resolution_high  0.7698                                               
                                                                                
loop_                                                                           
 _space_group_symop_operation_xyz                                               
 'x, y, z'                                                                      
 '-x+1/2, y+1/2, -z+1/2'                                                        
 '-x, -y, -z'                                                                   
 'x-1/2, -y-1/2, z-1/2'                                                         
                                                                                
_cell_length_a     5.5329                                                       
_cell_length_b     9.9018                                                       
_cell_length_c     7.0147                                                       
_cell_angle_alpha  90.000                                                       
_cell_angle_beta  100.309                                                       
_cell_angle_gamma  90.000                                                       
                                                                                
_shelx_F_squared_multiplier     1.000                                           
                                                                                
loop_                                                                           
 _refln_index_h                                                                 
 _refln_index_k                                                                 
 _refln_index_l                                                                 
 _refln_F_squared_calc                                                          
 _refln_F_squared_meas                                                          
 _refln_F_squared_sigma                                                         
 _refln_observed_status                                                         
   2   0   0      10386.84      10289.63       130.40 o                         
   4   0   0       1712.78       1755.53        40.72 o                         
   6   0   0        382.08        355.64        29.30 o                         
   1   1   0        951.46        977.27        14.56 o                         
   2   1   0        213.33        239.65        11.13 o                         
   3   1   0       1670.36       1718.06        28.82 o                         
   4   1   0        169.19        176.37        10.20 o                         
   5   1   0        987.36       1022.07        30.72 o                         
   6   1   0        183.92        164.23        14.47 o                         
   7   1   0        504.54        435.06        25.57 o                         
   0   2   0       3942.07       4156.27        48.24 o                         
   1   2   0       4170.25       4299.97        35.65 o                         
   2   2   0       4286.22       4365.28        44.70 o                         
   3   2   0       3031.07       3040.62        30.61 o                         
   4   2   0       1675.38       1728.55        35.75 o                         
   5   2   0        503.93        533.28        20.73 o                         
   6   2   0        225.91        229.91        16.02 o                         
   1   3   0          0.93          5.51         2.49 o                         
   2   3   0        897.04        864.14        14.53 o                         
   3   3   0        237.76        242.58         9.41 o                         
   4   3   0       1303.29       1294.57        29.61 o                         
   5   3   0        431.08        435.52        20.28 o                         
   6   3   0        557.60        555.05        28.31 o                         
   0   4   0        145.75        149.24        12.37 o                         
   1   4   0       8033.21       7995.07       109.80 o                         
   2   4   0        185.85        195.75         8.75 o                         
   3   4   0       3165.34       3181.91        52.83 o                         
   4   4   0          3.35          5.44         3.17 o                         
   5   4   0        779.79        850.37        33.32 o                         
   6   4   0         37.80         39.50         7.54 o                         
   1   5   0         22.46         24.69         2.53 o                         
   2   5   0        517.73        503.47        14.08 o                         
   3   5   0         16.54         14.73         2.53 o                         
   4   5   0        593.68        616.00        31.44 o                         
   5   5   0          7.20          3.22         3.82 o                         
   6   5   0        530.28        560.79        31.49 o                         
   0   6   0       2119.95       2191.37        43.69 o                         
   1   6   0       3362.59       3395.70        36.71 o                         
   2   6   0       1533.22       1519.59        25.94 o                         
   3   6   0        977.32       1035.28        49.02 o                         
   4   6   0        412.11        425.70        31.70 o                         
   5   6   0        237.51        235.78        17.25 o                         
   6   6   0         59.82         55.41        10.77 o                         
   1   7   0          7.22          6.92         1.98 o                         
   2   7   0        334.22        332.29        12.59 o                         
   3   7   0        217.15        236.40        13.30 o                         
   4   7   0        316.63        356.62        30.38 o                         
   5   7   0        362.28        414.71        36.27 o                         
   0   8   0       1572.74       1597.88        47.54 o                         
   1   8   0         56.39         58.82         5.18 o                         
   2   8   0       1576.24       1592.12        33.00 o                         
   3   8   0         47.26         50.79         6.47 o                         
   4   8   0        835.92        920.60        58.71 o                         
   5   8   0          0.07          0.38         1.55 o                         
   1   9   0         43.20         39.04         4.75 o                         
   2   9   0         30.97         31.40         4.03 o                         
   3   9   0        241.92        246.06        16.62 o                         
   4   9   0          0.20          0.00         5.53 o                         
   5   9   0        238.94        267.18        30.88 o                         
   0  10   0       1093.76       1085.17        50.62 o                         
   1  10   0        256.93        285.10        16.38 o                         
   2  10   0        554.28        583.01        24.67 o                         
   3  10   0        123.58        123.65        11.89 o                         
   4  10   0        102.04         85.72        11.61 o                         
   1  11   0         24.40         25.93         7.41 o                         
   2  11   0          2.78          0.00         5.81 o                         
   3  11   0         68.87         73.84        10.79 o                         
   0  12   0         19.61         16.73         2.41 o                         
   1  12   0        301.51        301.93        20.12 o                         
   2  12   0         11.53          6.86         3.81 o                         
  -7   0   1          0.52          0.00         8.71 o                         
  -5   0   1        442.26        461.99        30.42 o                         
  -3   0   1       3925.77       4020.78        52.16 o                         
  -1   0   1       5319.61       5329.28        44.89 o                         
   1   0   1       7661.73       8146.00        76.38 o                         
   3   0   1       7937.64       7783.29       106.37 o                         
   5   0   1       2035.03       2036.63        58.19 o                         
  -7   1   1         87.93         69.73         9.29 o                         
  -6   1   1       1246.53       1272.24        44.53 o                         
  -5   1   1        242.43        250.84        13.31 o                         
  -4   1   1       3138.03       3156.92        82.75 o                         
  -3   1   1        888.01        889.80        16.10 o                         
  -2   1   1       2861.24       2839.05        35.49 o                         
  -1   1   1       1458.15       1391.02        15.31 o                         
   0   1   1       1238.85       1259.84        19.16 o                         
   1   1   1        365.74        400.57        11.62 o                         
   2   1   1        107.38        133.64         8.60 o                         
   3   1   1        133.40        123.47         6.47 o                         
   4   1   1        349.21        312.38        13.75 o                         
   5   1   1          2.40          6.03         3.30 o                         
   6   1   1        414.29        379.69        20.77 o                         
  -7   2   1          3.57          5.40         2.48 o                         
  -6   2   1         97.15         88.35         9.64 o                         
  -5   2   1         79.19         90.71         8.41 o                         
  -4   2   1        408.48        411.66        15.50 o                         
  -3   2   1       1461.23       1469.30        23.80 o                         
  -2   2   1       2032.13       1941.07        27.84 o                         
  -1   2   1       8526.78       8509.28        57.83 o                         
   0   2   1       8237.89       8232.73        60.87 o                         
   1   2   1       7787.03       7723.15        63.30 o                         
   2   2   1       3931.28       3950.41        35.07 o                         
   3   2   1       2164.05       2182.59        32.59 o                         
   4   2   1        997.34        991.78        25.25 o                         
   5   2   1        564.90        580.29        23.58 o                         
   6   2   1        389.94        402.43        25.54 o                         
  -6   3   1        226.55        209.35        14.76 o                         
  -5   3   1       1141.01       1169.68        33.21 o                         
  -4   3   1        453.04        466.86        15.55 o                         
  -3   3   1       1899.59       1920.72        28.22 o                         
  -2   3   1       1160.24       1123.51        16.61 o                         
  -1   3   1       2776.68       2782.14        45.94 o                         
   0   3   1        479.78        472.04        13.61 o                         
   1   3   1        688.65        697.48        16.74 o                         
   2   3   1        126.58        140.57         5.71 o                         
   3   3   1         27.36         31.15         3.58 o                         
   4   3   1         87.75         88.27         7.56 o                         
   5   3   1        233.38        251.36        16.64 o                         
   6   3   1         67.48         57.50         9.14 o                         
  -6   4   1         35.17         35.27         6.28 o                         
  -5   4   1          5.20          2.18         3.88 o                         
  -4   4   1        868.47        865.56        24.03 o                         
  -3   4   1         44.67         41.71         4.06 o                         
  -2   4   1       4194.91       4148.04        35.85 o                         
  -1   4   1          2.35          5.01         1.28 o                         
   0   4   1       7694.21       7895.26        67.52 o                         
   1   4   1        160.69        163.58         6.64 o                         
   2   4   1       5720.88       5761.17        47.21 o                         
   3   4   1         30.03         36.87         4.42 o                         
   4   4   1       2383.46       2588.24        82.16 o                         
   5   4   1         16.54         10.16         1.93 o                         
   6   4   1        463.25        471.71        26.24 o                         
  -6   5   1         52.82         50.34         9.36 o                         
  -5   5   1       1631.39       1695.12        59.11 o                         
  -4   5   1        102.85        111.82         9.60 o                         
  -3   5   1       2623.70       2628.26        34.65 o                         
  -2   5   1         40.37         36.09         3.23 o                         
  -1   5   1        908.26        896.99        17.08 o                         
   0   5   1         57.15         58.82         3.62 o                         
   1   5   1         94.78         95.81         5.51 o                         
   2   5   1         44.64         37.75         4.07 o                         
   3   5   1        108.99        109.05         8.49 o                         
   4   5   1          0.02          1.24         1.50 o                         
   5   5   1        324.39        342.25        21.65 o                         
   6   5   1          4.38          7.62         3.18 o                         
  -6   6   1          0.11          0.00         4.99 o                         
  -5   6   1        198.63        206.76        17.35 o                         
  -4   6   1        351.26        362.67        20.67 o                         
  -3   6   1        351.08        361.75        15.42 o                         
  -2   6   1       1599.53       1562.34        31.87 o                         
  -1   6   1        735.01        766.53        19.39 o                         
   0   6   1       1985.83       2000.80        27.59 o                         
   1   6   1       1283.35       1278.94        21.21 o                         
   2   6   1       2223.04       2192.65        34.07 o                         
   3   6   1        940.46        944.71        27.70 o                         
   4   6   1       1087.13       1146.29        84.38 o                         
   5   6   1        401.69        450.97        55.15 o                         
   6   6   1        134.65        130.37        22.63 o                         
  -6   7   1        289.18        334.42        25.10 o                         
  -5   7   1        245.72        275.52        21.26 o                         
  -4   7   1        533.72        598.77        43.84 o                         
  -3   7   1        256.90        254.07        13.95 o                         
  -2   7   1        919.66        975.04        42.02 o                         
  -1   7   1        225.95        230.58        11.70 o                         
   0   7   1        344.68        353.94        11.92 o                         
   1   7   1         91.38         83.93         6.04 o                         
   2   7   1          3.19          4.01         2.10 o                         
   3   7   1         12.83         13.85         3.29 o                         
   4   7   1         24.61         25.40         4.68 o                         
   5   7   1        146.44        171.29        18.56 o                         
  -5   8   1         66.48         72.41        13.15 o                         
  -4   8   1          2.42          3.62         4.84 o                         
  -3   8   1        534.42        514.55        25.90 o                         
  -2   8   1         16.96         17.46         3.51 o                         
  -1   8   1       2067.82       2082.85        40.32 o                         
   0   8   1        155.25        156.95        10.25 o                         
   1   8   1       2298.54       2335.26        49.85 o                         
   2   8   1         78.57         86.00         7.09 o                         
   3   8   1        851.74        869.05        24.64 o                         
   4   8   1          5.68         22.54         6.31 o                         
   5   8   1        288.78        315.51        40.33 o                         
  -5   9   1          4.24          7.90         6.26 o                         
  -4   9   1        487.15        515.56        33.01 o                         
  -3   9   1          4.39          0.00         4.84 o                         
  -2   9   1        511.62        526.97        23.17 o                         
  -1   9   1          1.91          0.00         2.51 o                         
   0   9   1        170.44        173.15        11.80 o                         
   1   9   1         80.59         75.68         6.43 o                         
   2   9   1          0.04          0.00         2.78 o                         
   3   9   1         55.97         51.34         6.37 o                         
   4   9   1         63.14         66.44         9.40 o                         
  -4  10   1         78.97         80.26        11.93 o                         
  -3  10   1        189.70        196.38        16.40 o                         
  -2  10   1        180.97        186.14        15.07 o                         
  -1  10   1        350.03        362.27        17.17 o                         
   0  10   1        170.32        176.23        12.72 o                         
   1  10   1        510.04        522.35        21.57 o                         
   2  10   1        189.53        199.30        13.98 o                         
   3  10   1        526.86        533.25        27.20 o                         
   4  10   1        125.09        151.26        17.38 o                         
  -3  11   1        165.72        197.62        17.05 o                         
  -2  11   1         80.90         84.38         9.86 o                         
  -1  11   1         87.94         80.56         9.32 o                         
   0  11   1         18.46         16.82         4.48 o                         
   1  11   1          3.72          1.49         3.25 o                         
   2  11   1          0.27          2.34         8.09 o                         
   3  11   1          3.64          0.00         4.70 o                         
  -2  12   1        148.17        153.59        14.18 o                         
  -1  12   1         44.70         25.85         7.12 o                         
   0  12   1        305.43        297.08        22.60 o                         
   1  12   1         37.86         36.75         7.99 o                         
   2  12   1        253.90        241.25        20.63 o                         
  -6   0   2         23.14         32.91         8.43 o                         
  -4   0   2        128.18        120.20        13.38 o                         
  -2   0   2       2676.72       2677.54        61.65 o                         
   0   0   2      12106.47      11243.07        60.94 o                         
   2   0   2       5771.10       6229.71        60.48 o                         
   4   0   2       1847.45       1778.60        43.81 o                         
   6   0   2        785.57        768.03        55.09 o                         
  -7   1   2        634.72        620.79        39.24 o                         
  -6   1   2        149.49        150.37        12.85 o                         
  -5   1   2       1994.42       1955.93        46.80 o                         
  -4   1   2        482.45        432.77        52.88 o                         
  -3   1   2       4767.69       4741.03       114.02 o                         
  -2   1   2        529.22        518.77        11.57 o                         
  -1   1   2       7681.08       7687.27        32.57 o                         
   0   1   2       1184.75       1157.23        14.99 o                         
   1   1   2       2122.67       2124.01        29.64 o                         
   2   1   2        597.67        645.60        13.29 o                         
   3   1   2         71.99         73.03         5.30 o                         
   4   1   2          0.11          3.39         3.10 o                         
   5   1   2          7.83          4.53         2.53 o                         
   6   1   2         50.91         41.02         6.32 o                         
  -7   2   2         35.97         34.29         6.84 o                         
  -6   2   2          9.82          7.58         2.83 o                         
  -5   2   2          0.11          0.00         3.36 o                         
  -4   2   2         44.59         50.85         4.84 o                         
  -3   2   2        629.79        628.71        12.88 o                         
  -2   2   2        613.04        576.60        11.38 o                         
  -1   2   2       2038.92       2036.22        24.05 o                         
   0   2   2       2481.78       2421.10        26.95 o                         
   1   2   2       1654.06       1613.31        24.54 o                         
   2   2   2       3711.30       3711.81        33.24 o                         
   3   2   2       2049.50       2055.51        30.02 o                         
   4   2   2       1792.11       1798.90        33.04 o                         
   5   2   2        724.08        718.64        30.74 o                         
   6   2   2        355.36        320.48        26.37 o                         
  -6   3   2       1025.04       1011.98        45.04 o                         
  -5   3   2        555.72        561.03        22.57 o                         
  -4   3   2       3294.85       3297.52        48.46 o                         
  -3   3   2       1109.61       1120.36        21.22 o                         
  -2   3   2       3612.56       3519.93        27.31 o                         
  -1   3   2        565.40        546.32        13.92 o                         
   0   3   2       1535.46       1514.79        25.46 o                         
   1   3   2        363.58        370.27         8.64 o                         
   2   3   2        568.09        539.39        14.94 o                         
   3   3   2         53.43         63.05         6.40 o                         
   4   3   2         20.40         18.78         4.99 o                         
   5   3   2         52.26         46.46         6.61 o                         
   6   3   2         18.91         14.47         4.43 o                         
  -6   4   2         75.30         76.06        11.50 o                         
  -5   4   2          5.10          4.95         3.29 o                         
  -4   4   2          0.14          2.82         2.68 o                         
  -3   4   2        468.04        448.76        15.38 o                         
  -2   4   2        259.45        270.38         7.36 o                         
  -1   4   2       2210.23       2185.87        23.17 o                         
   0   4   2         22.34         23.65         2.33 o                         
   1   4   2       4344.53       4372.55        32.30 o                         
   2   4   2          3.90          5.66         1.27 o                         
   3   4   2       2742.21       2593.81        47.33 o                         
   4   4   2         22.85         28.04         5.46 o                         
   5   4   2       1014.47       1031.59        40.74 o                         
   6   4   2          0.11          0.00         4.04 o                         
  -6   5   2        688.57        743.85        40.62 o                         
  -5   5   2         72.91         66.65         8.53 o                         
  -4   5   2       1439.85       1481.10        36.84 o                         
  -3   5   2        182.03        180.96        10.44 o                         
  -2   5   2       3380.24       3432.29        45.76 o                         
  -1   5   2        307.03        298.14         8.37 o                         
   0   5   2       3104.52       3111.71        30.52 o                         
   1   5   2         75.19         83.72         5.62 o                         
   2   5   2        390.08        377.30        13.55 o                         
   3   5   2         32.74         27.87         4.12 o                         
   4   5   2          0.50          4.93         6.26 o                         
   5   5   2         20.23         25.01         5.86 o                         
   6   5   2         52.50         46.06        10.29 o                         
  -6   6   2          4.14         12.15         8.63 o                         
  -5   6   2          1.21         11.38         5.18 o                         
  -4   6   2         75.43         82.07         9.97 o                         
  -3   6   2         69.68         68.29         7.60 o                         
  -2   6   2        699.70        695.00        19.72 o                         
  -1   6   2       1136.42       1104.96        19.08 o                         
   0   6   2        834.59        804.30        15.34 o                         
   1   6   2       2159.65       2134.75        30.33 o                         
   2   6   2        547.00        544.61        18.48 o                         
   3   6   2       1013.01       1056.66        63.40 o                         
   4   6   2        326.71        352.67        25.48 o                         
   5   6   2        377.71        389.46        26.50 o                         
  -6   7   2        148.20        139.25        22.73 o                         
  -5   7   2        696.72        766.84        40.21 o                         
  -4   7   2        524.44        559.21        31.47 o                         
  -3   7   2       1158.54       1221.82        33.66 o                         
  -2   7   2        669.58        719.14        28.04 o                         
  -1   7   2        867.05        897.41        22.83 o                         
   0   7   2        184.00        187.33         9.17 o                         
   1   7   2        636.34        619.41        17.22 o                         
   2   7   2          0.55          0.00         1.90 o                         
   3   7   2        133.74        124.98        10.19 o                         
   4   7   2          5.12          8.24         4.21 o                         
   5   7   2          6.17          0.00         6.01 o                         
  -5   8   2         17.48         12.02         4.39 o                         
  -4   8   2         51.24         47.79         7.67 o                         
  -3   8   2          1.28          0.18         2.46 o                         
  -2   8   2        340.98        329.02        17.20 o                         
  -1   8   2         24.60         24.48         4.63 o                         
   0   8   2        737.32        765.59        26.72 o                         
   1   8   2         42.74         39.82         5.54 o                         
   2   8   2       1256.70       1287.83        40.65 o                         
   3   8   2         76.33         81.81         9.04 o                         
   4   8   2        887.18        958.33        95.97 o                         
   5   8   2         17.30         31.45        10.17 o                         
  -5   9   2        437.46        502.03        36.96 o                         
  -4   9   2         15.12         25.70         6.75 o                         
  -3   9   2        792.50        807.90        34.23 o                         
  -2   9   2         38.26         38.20         5.88 o                         
  -1   9   2        704.99        728.35        29.34 o                         
   0   9   2          7.90          4.96         2.98 o                         
   1   9   2        285.85        285.53        16.74 o                         
   2   9   2          0.81          5.08         2.59 o                         
   3   9   2         22.50         21.40         5.91 o                         
   4   9   2         28.61         15.01         5.89 o                         
  -4  10   2          3.18          0.00         3.04 o                         
  -3  10   2         20.69         16.31         5.20 o                         
  -2  10   2        162.54        159.93        14.36 o                         
  -1  10   2         82.29         80.98         9.29 o                         
   0  10   2        494.07        491.71        23.22 o                         
   1  10   2        142.67        140.30        12.74 o                         
   2  10   2        361.10        361.55        22.87 o                         
   3  10   2         79.38         75.02         9.51 o                         
  -3  11   2        124.53        137.85        13.90 o                         
  -2  11   2        178.80        208.49        16.64 o                         
  -1  11   2        170.20        165.54        15.31 o                         
   0  11   2        196.52        197.29        15.32 o                         
   1  11   2         28.30         21.11         5.12 o                         
   2  11   2         84.87         67.10         8.78 o                         
   3  11   2          2.26          0.74         5.01 o                         
  -2  12   2          1.45          0.00         4.85 o                         
  -1  12   2        121.79        108.18        13.66 o                         
   0  12   2         17.90         15.12         7.89 o                         
   1  12   2        148.75        129.61        13.03 o                         
  -7   0   3        241.32        249.49        27.33 o                         
  -5   0   3        334.72        285.72        27.57 o                         
  -3   0   3          0.06          0.83         1.87 o                         
   1   0   3       2079.63       2055.53        28.66 o                         
   3   0   3       2863.14       3008.39        48.23 o                         
   5   0   3       1174.75       1093.20        41.96 o                         
  -7   1   3         97.53         94.51        10.13 o                         
  -6   1   3        820.95        795.69        31.49 o                         
  -5   1   3        301.92        299.71        19.36 o                         
  -4   1   3       3226.01       3430.84       166.99 o                         
  -3   1   3        597.28        615.68        13.84 o                         
  -2   1   3       5252.98       5223.59        51.90 o                         
  -1   1   3        802.74        814.60        13.18 o                         
   0   1   3       4191.01       4270.07        28.87 o                         
   1   1   3        239.00        235.44         6.97 o                         
   2   1   3       2110.73       2089.77        27.57 o                         
   3   1   3         87.63         91.73         7.24 o                         
   4   1   3        238.86        240.26        13.85 o                         
   5   1   3         72.52         75.17         7.95 o                         
   6   1   3          0.74          0.00         4.82 o                         
  -7   2   3        195.59        189.06        16.61 o                         
  -6   2   3         51.54         86.77        12.31 o                         
  -5   2   3        133.88        127.00        11.62 o                         
  -4   2   3         29.43         32.46         4.31 o                         
  -3   2   3         13.71         12.70         2.13 o                         
  -2   2   3          4.52          4.05         0.72 o                         
  -1   2   3        674.46        677.71        10.19 o                         
   0   2   3       1026.90       1010.76        13.93 o                         
   1   2   3       1038.13       1064.88        13.68 o                         
   2   2   3       1256.81       1218.03        23.54 o                         
   3   2   3        852.16        839.60        22.74 o                         
   4   2   3        433.49        422.24        20.24 o                         
   5   2   3        466.65        429.65        22.42 o                         
   6   2   3        225.93        200.98        17.85 o                         
  -6   3   3        151.55        152.70        14.53 o                         
  -5   3   3       1016.68        985.57        29.78 o                         
  -4   3   3        398.97        403.62        16.32 o                         
  -3   3   3       3040.69       3006.09        58.12 o                         
  -2   3   3       1146.79       1168.09        15.02 o                         
  -1   3   3       6095.19       6136.61        51.76 o                         
   0   3   3       1392.30       1388.61        14.45 o                         
   1   3   3       3113.55       3087.35        27.25 o                         
   2   3   3        145.55        131.81         7.89 o                         
   3   3   3        454.56        446.62        19.66 o                         
   4   3   3         12.84         14.37         3.44 o                         
   5   3   3         28.39         30.36         6.36 o                         
   6   3   3          0.53          0.82         4.26 o                         
  -6   4   3        225.28        238.11        18.79 o                         
  -5   4   3          4.18          3.61         3.08 o                         
  -4   4   3         67.24         67.83         7.05 o                         
  -3   4   3        121.18        120.72         7.41 o                         
  -2   4   3        201.55        199.24         6.75 o                         
  -1   4   3          6.83          7.41         0.76 o                         
   0   4   3       1220.27       1168.51        15.52 o                         
   1   4   3        237.85        239.62         8.97 o                         
   2   4   3       1623.35       1600.48        29.85 o                         
   3   4   3         70.49         77.75         9.84 o                         
   4   4   3       1150.46       1161.31        41.99 o                         
   5   4   3          3.75          0.00         4.27 o                         
  -6   5   3         58.64         65.44         7.73 o                         
  -5   5   3       1351.91       1403.39        36.47 o                         
  -4   5   3        167.05        161.56        12.80 o                         
  -3   5   3       2906.89       2880.07        41.57 o                         
  -2   5   3        163.96        167.57         8.17 o                         
  -1   5   3       2256.81       2141.25        24.99 o                         
   0   5   3        213.25        208.23         8.13 o                         
   1   5   3       1495.16       1475.13        26.45 o                         
   2   5   3        180.69        161.16        10.16 o                         
   3   5   3        594.65        596.61        27.79 o                         
   4   5   3         43.77         48.37         8.66 o                         
   5   5   3         28.30         29.99         5.91 o                         
  -6   6   3        162.96        162.23        19.27 o                         
  -5   6   3          6.00          3.33         2.63 o                         
  -4   6   3         40.36         43.25         6.07 o                         
  -3   6   3          9.25          5.69         3.05 o                         
  -2   6   3         79.44         80.45         5.93 o                         
  -1   6   3         40.67         45.35         4.36 o                         
   0   6   3        320.56        314.81        11.14 o                         
   1   6   3        390.34        399.32        16.03 o                         
   2   6   3        719.27        719.34        24.28 o                         
   3   6   3        376.20        379.56        21.80 o                         
   4   6   3        648.39        622.70        32.31 o                         
   5   6   3        130.67        135.94        15.03 o                         
  -5   7   3        129.89        138.89        16.43 o                         
  -4   7   3        662.01        704.58        34.59 o                         
  -3   7   3        416.23        421.99        18.95 o                         
  -2   7   3       1369.53       1349.04        27.47 o                         
  -1   7   3        652.16        636.15        17.30 o                         
   0   7   3       1254.40       1262.77        26.59 o                         
   1   7   3        432.90        432.08        16.39 o                         
   2   7   3        373.77        351.52        20.91 o                         
   3   7   3         39.62         40.99         6.62 o                         
   4   7   3        105.35        110.26        13.00 o                         
   5   7   3         13.64         18.82         5.53 o                         
  -5   8   3         32.50         29.83         6.23 o                         
  -4   8   3         15.05         27.70         6.74 o                         
  -3   8   3          1.78          3.35         2.78 o                         
  -2   8   3          0.46          0.00         1.66 o                         
  -1   8   3        204.30        192.94        12.77 o                         
   0   8   3         42.80         36.38         4.51 o                         
   1   8   3        481.44        485.08        18.57 o                         
   2   8   3         60.87         53.79         8.46 o                         
   3   8   3        293.61        294.07        21.39 o                         
   4   8   3         18.97          8.90         4.74 o                         
  -4   9   3        480.18        472.03        27.83 o                         
  -3   9   3         18.88         23.95         4.56 o                         
  -2   9   3        889.50        907.82        32.23 o                         
  -1   9   3         21.83         19.88         4.48 o                         
   0   9   3        754.06        774.90        26.78 o                         
   1   9   3         73.95         69.50         8.71 o                         
   2   9   3        268.23        273.34        20.87 o                         
   3   9   3         44.60         34.01         9.29 o                         
   4   9   3         33.48         26.75         6.13 o                         
  -4  10   3          1.29          0.00         7.66 o                         
  -3  10   3          5.26          5.77         3.98 o                         
  -2  10   3         23.15         16.79         4.49 o                         
  -1  10   3         34.94         39.44         7.36 o                         
   0  10   3         14.53         11.17         3.95 o                         
   1  10   3        189.37        187.44        15.02 o                         
   2  10   3         24.98         23.34         1.87 o                         
   3  10   3        281.64        266.08        24.52 o                         
  -3  11   3        197.94        209.18        17.64 o                         
  -2  11   3        124.72        126.85        14.44 o                         
  -1  11   3        162.23        154.05        15.35 o                         
   0  11   3         76.31         82.97        10.35 o                         
   1  11   3        105.53        105.65        11.62 o                         
   2  11   3         44.58         35.86         7.92 o                         
  -1  12   3          9.19          5.57         6.46 o                         
   0  12   3         54.18         52.54         9.22 o                         
  -6   0   4        500.62        509.61        37.22 o                         
  -4   0   4        515.61        536.89        29.95 o                         
  -2   0   4        175.49        173.91         9.61 o                         
   0   0   4        161.49        172.67        11.41 o                         
   2   0   4        595.96        570.60        18.04 o                         
   4   0   4        422.79        424.24        28.27 o                         
  -6   1   4         26.69         23.86         5.12 o                         
  -5   1   4        815.12        830.07        42.23 o                         
  -4   1   4        307.21        308.18        14.27 o                         
  -3   1   4       2596.06       2572.00        43.62 o                         
  -2   1   4        684.50        684.43        14.65 o                         
  -1   1   4       5095.79       5170.93        42.84 o                         
   0   1   4        741.33        757.92        13.82 o                         
   1   1   4       3147.53       3112.58        47.37 o                         
   2   1   4        382.20        386.57        11.92 o                         
   3   1   4        841.95        851.96        21.44 o                         
   4   1   4         44.14         46.54         5.93 o                         
   5   1   4        183.15        182.24        13.26 o                         
  -6   2   4        320.77        329.76        21.74 o                         
  -5   2   4        349.26        364.42        21.03 o                         
  -4   2   4        476.30        470.77        16.64 o                         
  -3   2   4         87.07         78.82         6.74 o                         
  -2   2   4        159.25        151.12         5.73 o                         
  -1   2   4          2.87          4.76         0.98 o                         
   0   2   4         98.28        105.79         5.02 o                         
   1   2   4         23.70         40.00         3.44 o                         
   2   2   4        535.82        519.35        18.00 o                         
   3   2   4        286.54        276.39        14.20 o                         
   4   2   4        392.20        400.95        20.44 o                         
   5   2   4        233.83        210.70        15.06 o                         
  -6   3   4        369.36        369.91        23.58 o                         
  -5   3   4        178.81        172.92        14.24 o                         
  -4   3   4       1542.53       1512.48        47.44 o                         
  -3   3   4        638.50        619.16        19.02 o                         
  -2   3   4       2275.22       2222.10        27.07 o                         
  -1   3   4        545.31        525.84        10.86 o                         
   0   3   4       2052.65       2066.07        23.07 o                         
   1   3   4        540.51        531.79        14.99 o                         
   2   3   4       1666.89       1681.02        33.37 o                         
   3   3   4        270.31        280.08        15.30 o                         
   4   3   4        534.52        543.14        29.61 o                         
   5   3   4          8.94         10.07         5.31 o                         
  -6   4   4         34.17         23.40         5.67 o                         
  -5   4   4        443.82        430.39        24.09 o                         
  -4   4   4          2.08          3.51         5.35 o                         
  -3   4   4        315.40        318.44        12.35 o                         
  -2   4   4         37.09         39.16         3.50 o                         
  -1   4   4          8.01          7.55         2.06 o                         
   0   4   4          3.84          2.00         0.88 o                         
   1   4   4        289.57        303.71        11.58 o                         
   2   4   4          4.33          3.65         2.38 o                         
   3   4   4        455.97        455.93        21.93 o                         
   4   4   4         38.75         36.46         7.17 o                         
   5   4   4        275.86        280.48        23.72 o                         
  -6   5   4        194.39        143.26        20.67 o                         
  -5   5   4         54.36         55.67         9.98 o                         
  -4   5   4        772.76        771.12        54.75 o                         
  -3   5   4        112.58         97.45         7.37 o                         
  -2   5   4       2521.06       2499.75        32.96 o                         
  -1   5   4        206.27        192.74         8.79 o                         
   0   5   4       3014.80       3012.35        40.00 o                         
   1   5   4        142.00        127.82         7.88 o                         
   2   5   4        955.27        944.24        27.14 o                         
   3   5   4         61.57         59.43         9.51 o                         
   4   5   4        156.30        152.26        15.56 o                         
   5   5   4         35.90         37.75         6.14 o                         
  -5   6   4        195.04        209.89        17.49 o                         
  -4   6   4         36.98         29.94         5.41 o                         
  -3   6   4        190.94        176.63        10.68 o                         
  -2   6   4          0.36          0.32         2.07 o                         
  -1   6   4          1.21          0.43         1.17 o                         
   0   6   4          0.24          0.00         1.69 o                         
   1   6   4        219.54        212.26        11.82 o                         
   2   6   4          7.39          4.48         2.13 o                         
   3   6   4        228.80        226.53        18.68 o                         
   4   6   4         62.57         63.41        10.91 o                         
  -5   7   4        295.57        305.64        27.64 o                         
  -4   7   4        171.65        146.71        12.50 o                         
  -3   7   4        825.43        806.56        24.12 o                         
  -2   7   4        317.89        301.85        12.31 o                         
  -1   7   4        917.90        904.21        22.91 o                         
   0   7   4        309.03        301.69        13.25 o                         
   1   7   4        797.31        798.34        24.54 o                         
   2   7   4        150.68        160.98        13.26 o                         
   3   7   4        402.81        433.49        27.14 o                         
   4   7   4         51.94         48.82         8.34 o                         
  -5   8   4         31.00         29.18         4.80 o                         
  -4   8   4        184.72        191.25        15.79 o                         
  -3   8   4         11.10         12.23         2.85 o                         
  -2   8   4         28.82         36.27         4.64 o                         
  -1   8   4          1.19          1.08         1.89 o                         
   0   8   4         17.01         12.41         1.91 o                         
   1   8   4         13.31         11.36         2.74 o                         
   2   8   4        159.80        148.33        15.67 o                         
   3   8   4         35.92         26.06         6.77 o                         
   4   8   4        191.36        176.39        18.95 o                         
  -4   9   4          9.44          5.44         6.99 o                         
  -3   9   4        472.03        458.48        23.06 o                         
  -2   9   4          6.88          6.92         5.91 o                         
  -1   9   4        626.96        621.38        28.75 o                         
   0   9   4         12.99         13.33         3.66 o                         
   1   9   4        498.73        505.08        24.06 o                         
   2   9   4          8.51         13.70         3.99 o                         
   3   9   4        201.77        190.94        19.19 o                         
  -3  10   4         13.66         18.06         4.30 o                         
  -2  10   4          8.97          6.57         1.62 o                         
  -1  10   4          1.62          0.00         2.50 o                         
   0  10   4          8.63          5.57         5.96 o                         
   1  10   4          8.07         10.65         3.06 o                         
   2  10   4         46.18         40.54         7.47 o                         
  -2  11   4        196.63        188.79        17.26 o                         
  -1  11   4        154.38        168.90        16.32 o                         
   0  11   4        214.83        209.63        17.65 o                         
   1  11   4         81.89         60.26        11.14 o                         
  -5   0   5       1174.70       1226.50        89.78 o                         
  -3   0   5       1029.53       1002.45        29.30 o                         
  -1   0   5        294.71        300.29        13.19 o                         
   1   0   5          5.46          6.23         4.73 o                         
   3   0   5        116.01        110.22        13.38 o                         
   5   0   5        141.68        136.71        18.58 o                         
  -6   1   5         63.15         58.42         9.42 o                         
  -5   1   5         52.52         43.70         7.70 o                         
  -4   1   5        711.53        713.41        22.81 o                         
  -3   1   5         87.80         86.63         6.00 o                         
  -2   1   5       1705.79       1763.28        25.51 o                         
  -1   1   5        255.63        273.26        10.21 o                         
   0   1   5       1926.77       1995.06        24.73 o                         
   1   1   5        299.79        276.19        10.03 o                         
   2   1   5       1509.51       1480.55        57.10 o                         
   3   1   5        134.67        135.27         9.18 o                         
   4   1   5        480.79        478.51        25.18 o                         
   5   1   5         60.58         59.35         8.62 o                         
  -6   2   5        213.79        228.21        21.56 o                         
  -5   2   5        389.63        405.18        24.70 o                         
  -4   2   5        381.98        386.93        18.00 o                         
  -3   2   5        409.67        395.60        15.82 o                         
  -2   2   5        482.82        470.43        13.27 o                         
  -1   2   5        217.52        225.93         9.29 o                         
   0   2   5         28.03         25.56         2.82 o                         
   1   2   5         16.52         18.50         3.65 o                         
   2   2   5         29.87         32.80         4.84 o                         
   3   2   5         43.28         40.35         5.04 o                         
   4   2   5         15.34         14.77         5.19 o                         
   5   2   5         92.96         95.33        11.32 o                         
  -6   3   5         12.85         13.99         5.97 o                         
  -5   3   5        170.43        175.07        19.00 o                         
  -4   3   5         64.11         55.17         5.77 o                         
  -3   3   5        928.83        943.51        25.38 o                         
  -2   3   5        360.15        354.12        13.95 o                         
  -1   3   5       2244.80       2267.54        29.75 o                         
   0   3   5        625.90        635.06        15.53 o                         
   1   3   5       1555.52       1551.77        30.33 o                         
   2   3   5        192.51        194.61        10.86 o                         
   3   3   5        443.44        443.77        20.75 o                         
   4   3   5         49.00         33.44         6.25 o                         
  -6   4   5        472.41        478.18        36.17 o                         
  -5   4   5          9.74         19.97         7.39 o                         
  -4   4   5        736.35        706.22        30.89 o                         
  -3   4   5         60.90         57.64         6.51 o                         
  -2   4   5        450.87        447.89        16.94 o                         
  -1   4   5          4.88          5.96         1.49 o                         
   0   4   5         91.37         93.69         6.36 o                         
   1   4   5         85.11         85.49         6.30 o                         
   2   4   5         11.91          7.85         2.67 o                         
   3   4   5         20.45         15.48         4.20 o                         
   4   4   5        100.15        100.50        13.76 o                         
  -5   5   5        195.18        178.37        17.99 o                         
  -4   5   5         55.98         53.97         7.72 o                         
  -3   5   5        725.19        702.56        21.96 o                         
  -2   5   5         80.15         77.46         7.68 o                         
  -1   5   5        937.97        912.78        22.00 o                         
   0   5   5         68.84         74.46         5.81 o                         
   1   5   5       1083.86       1090.77        25.55 o                         
   2   5   5         74.57         81.07         7.86 o                         
   3   5   5        771.97        791.19        32.00 o                         
   4   5   5         36.10         21.00         5.32 o                         
  -5   6   5        137.05        112.71        16.00 o                         
  -4   6   5        353.20        336.44        21.08 o                         
  -3   6   5        198.61        189.00        12.41 o                         
  -2   6   5        142.99        149.67        11.30 o                         
  -1   6   5         67.44         66.93         5.71 o                         
   0   6   5         26.35         17.30         3.33 o                         
   1   6   5          1.57          3.31         2.18 o                         
   2   6   5          7.50         14.13         4.75 o                         
   3   6   5          6.33          3.92         3.60 o                         
   4   6   5         85.46         91.43        12.87 o                         
  -5   7   5         12.07         17.32         7.28 o                         
  -4   7   5        143.80        133.87        13.00 o                         
  -3   7   5        162.41        151.42        11.33 o                         
  -2   7   5        426.49        404.18        18.09 o                         
  -1   7   5        306.93        294.90        13.90 o                         
   0   7   5        666.74        685.42        21.34 o                         
   1   7   5        221.38        225.60        13.64 o                         
   2   7   5        339.21        350.66        21.16 o                         
   3   7   5         60.52         55.22         9.88 o                         
  -4   8   5         12.82         11.01         6.04 o                         
  -3   8   5        195.58        197.88        14.00 o                         
  -2   8   5         13.46          6.68         2.00 o                         
  -1   8   5        123.83        131.49        10.57 o                         
   0   8   5          0.38          0.00         3.69 o                         
   1   8   5          4.18          0.90         4.17 o                         
   2   8   5         17.32         18.65         4.04 o                         
   3   8   5          9.56          0.00         4.82 o                         
  -3   9   5         28.19         32.78         4.68 o                         
  -2   9   5        325.73        350.03        20.13 o                         
  -1   9   5         11.67         14.57         2.68 o                         
   0   9   5        408.99        423.81        20.41 o                         
   1   9   5          5.70          3.06         3.30 o                         
   2   9   5        236.28        221.56        18.12 o                         
  -2  10   5          8.85          6.83         4.09 o                         
  -1  10   5         14.00          8.84         4.13 o                         
   0  10   5         13.82         11.31         4.21 o                         
   1  10   5          2.74          4.66         5.24 o                         
  -6   0   6        408.72        428.55        47.61 o                         
  -4   0   6        794.58        776.44        49.09 o                         
  -2   0   6       1218.56       1252.24        31.61 o                         
   0   0   6        550.85        500.97        39.97 o                         
   2   0   6         22.85         15.65         3.52 o                         
   4   0   6          3.08         14.29         9.95 o                         
  -6   1   6          2.16          4.79        14.23 o                         
  -5   1   6         17.24         25.05         5.87 o                         
  -4   1   6         45.32         50.93         6.70 o                         
  -3   1   6        227.79        229.72        11.79 o                         
  -2   1   6        158.23        159.85         7.44 o                         
  -1   1   6        905.36        900.96        18.42 o                         
   0   1   6         89.96         96.32         7.32 o                         
   1   1   6        948.22        941.48        24.21 o                         
   2   1   6         70.49         76.73         6.67 o                         
   3   1   6        397.93        373.87        30.10 o                         
   4   1   6         38.84         41.40         9.72 o                         
  -6   2   6        284.67        313.89        28.33 o                         
  -5   2   6        375.19        396.52        29.02 o                         
  -4   2   6        592.24        611.81        23.37 o                         
  -3   2   6        381.60        386.30        16.00 o                         
  -2   2   6        463.50        469.88        16.54 o                         
  -1   2   6        222.40        229.55        11.28 o                         
   0   2   6        116.92        121.36         7.64 o                         
   1   2   6        150.18        154.14         9.77 o                         
   2   2   6          8.53          5.75         2.35 o                         
   3   2   6          5.37          2.91         3.27 o                         
   4   2   6          1.11          3.84         6.95 o                         
  -5   3   6          1.31          5.37         4.07 o                         
  -4   3   6         85.11         78.98         8.51 o                         
  -3   3   6         86.33         87.26         8.74 o                         
  -2   3   6        290.71        294.96        15.02 o                         
  -1   3   6        111.23        115.41         8.26 o                         
   0   3   6        524.73        567.01        17.15 o                         
   1   3   6        153.02        155.82        11.11 o                         
   2   3   6        658.17        701.12        25.05 o                         
   3   3   6        144.18        138.23        12.86 o                         
   4   3   6        289.49        309.38        21.24 o                         
  -5   4   6        496.17        490.85        31.28 o                         
  -4   4   6          5.62          5.77         3.76 o                         
  -3   4   6        736.35        718.27        29.65 o                         
  -2   4   6          0.17          0.00         2.18 o                         
  -1   4   6        520.86        518.42        17.56 o                         
   0   4   6         13.38         12.66         3.67 o                         
   1   4   6        108.05        111.68         8.24 o                         
   2   4   6          5.82         11.80         3.51 o                         
   3   4   6          1.60          0.00         4.10 o                         
   4   4   6         20.24         16.32        12.75 o                         
  -5   5   6          4.42          9.82         4.22 o                         
  -4   5   6         50.68         46.72         7.12 o                         
  -3   5   6          8.90          7.91         4.16 o                         
  -2   5   6        392.21        379.36        20.68 o                         
  -1   5   6         33.32         25.92         6.31 o                         
   0   5   6        714.28        730.69        23.15 o                         
   1   5   6         37.50         31.36         4.02 o                         
   2   5   6        329.01        349.55        18.21 o                         
   3   5   6         14.10          8.45         5.22 o                         
  -5   6   6        185.57        190.55        18.48 o                         
  -4   6   6        120.80        112.85        11.99 o                         
  -3   6   6        334.68        327.23        23.49 o                         
  -2   6   6        138.96        141.81        13.04 o                         
  -1   6   6        245.20        251.30        13.70 o                         
   0   6   6        127.59        128.86         9.22 o                         
   1   6   6         17.54         18.56         3.16 o                         
   2   6   6         43.24         51.50         7.08 o                         
   3   6   6          1.53          0.00         4.29 o                         
  -4   7   6          1.82          2.39         8.26 o                         
  -3   7   6        116.69        121.79        12.26 o                         
  -2   7   6         35.66         30.23         5.81 o                         
  -1   7   6        171.36        174.71        12.09 o                         
   0   7   6        121.82        124.12        10.80 o                         
   1   7   6        187.31        203.39        14.80 o                         
   2   7   6        116.46        113.29        12.58 o                         
  -3   8   6         12.76         24.79         4.78 o                         
  -2   8   6        168.62        162.97        13.53 o                         
  -1   8   6          0.89          8.28         3.73 o                         
   0   8   6         67.34         72.23         7.98 o                         
   1   8   6          0.02          0.00         2.75 o                         
   2   8   6         15.63         11.18         2.15 o                         
  -2   9   6          0.46          0.00         4.95 o                         
  -1   9   6        130.08        122.01         9.96 o                         
   0   9   6          5.63          2.13         5.04 o                         
   1   9   6        169.33        183.59        15.83 o                         
  -5   0   7        545.75        539.48        43.49 o                         
  -3   0   7        710.43        729.19        28.37 o                         
  -1   0   7        418.50        442.45        19.70 o                         
   1   0   7        281.55        284.39        22.32 o                         
   3   0   7         74.28         62.93        12.74 o                         
  -5   1   7          1.90          0.00         3.49 o                         
  -4   1   7          0.19          0.00         3.08 o                         
  -3   1   7          4.89          0.72         1.90 o                         
  -2   1   7         80.01         91.10         7.24 o                         
  -1   1   7         20.02         19.56         2.99 o                         
   0   1   7        177.82        181.25        11.17 o                         
   1   1   7         87.60         84.27         8.02 o                         
   2   1   7        250.76        247.96        14.95 o                         
   3   1   7         26.87         28.17         5.58 o                         
  -5   2   7        177.37        167.44        14.41 o                         
  -4   2   7        208.53        218.30        14.89 o                         
  -3   2   7        368.25        391.84        21.79 o                         
  -2   2   7        391.37        384.72        15.31 o                         
  -1   2   7        419.25        429.42        15.89 o                         
   0   2   7        206.94        198.39        11.67 o                         
   1   2   7        152.00        171.46        13.27 o                         
   2   2   7         29.10         28.99         4.95 o                         
   3   2   7          8.40          8.56         3.32 o                         
  -5   3   7          5.27          0.00         4.34 o                         
  -4   3   7          2.38          3.15         2.77 o                         
  -3   3   7         17.66         11.73         1.82 o                         
  -2   3   7          9.32          5.36         2.01 o                         
  -1   3   7        147.03        153.12        10.50 o                         
   0   3   7         89.85         92.32         8.84 o                         
   1   3   7        171.20        176.49        11.91 o                         
   2   3   7         53.61         64.22         8.05 o                         
   3   3   7         87.93         79.29        11.76 o                         
  -4   4   7        439.35        450.54        27.18 o                         
  -3   4   7          6.63         12.87         4.15 o                         
  -2   4   7        494.84        512.71        25.05 o                         
  -1   4   7          3.41          0.00         3.45 o                         
   0   4   7        312.38        310.67        18.75 o                         
   1   4   7          5.57          3.14         2.46 o                         
   2   4   7         97.64        110.45        10.75 o                         
  -4   5   7          1.12          0.00         5.60 o                         
  -3   5   7          8.90          3.95         2.77 o                         
  -2   5   7          3.19          0.00         3.80 o                         
  -1   5   7         76.56         73.91         8.74 o                         
   0   5   7          1.65          2.65         3.22 o                         
   1   5   7        174.18        187.59        13.62 o                         
   2   5   7          6.18          3.29         3.41 o                         
  -4   6   7        204.05        183.29        19.03 o                         
  -3   6   7        106.71        109.48        14.06 o                         
  -2   6   7        175.02        184.89        17.05 o                         
  -1   6   7         88.28        101.99        10.66 o                         
   0   6   7        113.41        111.80         8.78 o                         
   1   6   7         36.54         46.08         6.89 o                         
   2   6   7         44.93         31.54         5.33 o                         
  -3   7   7          8.09          0.49         6.45 o                         
  -2   7   7          9.94          0.00         3.79 o                         
  -1   7   7         24.67         22.25         3.78 o                         
   0   7   7         77.06         84.41         9.03 o                         
   1   7   7         27.16         27.20         4.81 o                         
  -2   8   7         10.47         21.16         3.83 o                         
  -1   8   7        209.36        236.59        18.53 o                         
   0   8   7          3.48          9.13         3.38 o                         
  -4   0   8        226.50        248.38        21.48 o                         
  -2   0   8        508.99        521.47        27.84 o                         
   0   0   8        376.51        358.74        22.53 o                         
   2   0   8         68.73         70.27        11.78 o                         
  -4   1   8          0.49          0.00         3.04 o                         
  -3   1   8         20.93         19.98         3.04 o                         
  -2   1   8          1.83          5.48         3.39 o                         
  -1   1   8          7.60         11.06         3.11 o                         
   0   1   8          0.83          0.00         3.76 o                         
   1   1   8         61.40         56.99         9.23 o                         
   2   1   8          1.13          7.43         7.54 o                         
  -4   2   8        140.24        140.90        13.58 o                         
  -3   2   8        147.84        150.53        14.25 o                         
  -2   2   8        160.46        169.63        11.04 o                         
  -1   2   8        112.90        115.33         9.06 o                         
   0   2   8        118.47        119.24        11.19 o                         
   1   2   8        102.11        101.86        11.30 o                         
   2   2   8         68.40         75.67         9.24 o                         
  -4   3   8         32.47         29.17         6.62 o                         
  -3   3   8          0.19          0.00         4.65 o                         
  -2   3   8          0.69          1.68         1.98 o                         
  -1   3   8          1.74          0.00         1.97 o                         
   0   3   8         16.82         14.98         4.08 o                         
   1   3   8          5.74          5.77         3.49 o                         
  -3   4   8        235.59        244.00        19.64 o                         
  -2   4   8          3.63          2.98         5.81 o                         
  -1   4   8        269.95        262.94        16.53 o                         
   0   4   8          2.41          1.57         2.83 o                         
   1   4   8        141.10        155.48        13.03 o                         
  -3   5   8          1.98          4.37         4.35 o                         
  -2   5   8          0.88          2.74         4.73 o                         
  -1   5   8          0.00          0.00         2.65 o                         
   0   5   8         19.08         15.32         5.13 o                         
  -1   6   8        136.76        142.85        13.68 o                         
  -1   0   9        104.13        102.71        14.82 o                         
  -2   1   9         15.57         10.58         3.00 o                         
  -1   1   9          0.41          3.15         1.81 o                         
                                                                                
