# Supplementary material for: Evolution of intermolecular contacts with temperature and pressure in bromoethane and iodo­ethane – a comparative study
Source: Acta Crystallogr B Struct Sci Cryst Eng Mater. 2022 Nov 9;78(Pt 6):868–75. doi: 10.1107/S2052520622010149 (PMC9728020; doi:10.1107/S2052520622010149)
Supplement: Supplementary file 3 [file b-78-00868-MBE_120Ksup3.hkl]

data_MBE_120K                                                                 
_shelx_title ' MBE_120K in P2(1)/n'                                             
_shelx_refln_list_code          4                                               
_shelx_F_calc_maximum      108.77                                               
_exptl_crystal_F_000       208.00                                               
_reflns_d_resolution_high  0.7698                                               
                                                                                
loop_                                                                           
 _space_group_symop_operation_xyz                                               
 'x, y, z'                                                                      
 '-x+1/2, y+1/2, -z+1/2'                                                        
 '-x, -y, -z'                                                                   
 'x-1/2, -y-1/2, z-1/2'                                                         
                                                                                
_cell_length_a     5.5204                                                       
_cell_length_b     9.8941                                                       
_cell_length_c     6.9655                                                       
_cell_angle_alpha  90.000                                                       
_cell_angle_beta  100.340                                                       
_cell_angle_gamma  90.000                                                       
                                                                                
_shelx_F_squared_multiplier     1.000                                           
                                                                                
loop_                                                                           
 _refln_index_h                                                                 
 _refln_index_k                                                                 
 _refln_index_l                                                                 
 _refln_F_squared_calc                                                          
 _refln_F_squared_meas                                                          
 _refln_F_squared_sigma                                                         
 _refln_observed_status                                                         
   2   0   0      10780.90      10751.22       100.96 o                         
   4   0   0       2019.16       2077.96        43.75 o                         
   6   0   0        549.66        560.97        36.81 o                         
   1   1   0        916.14        952.81        14.09 o                         
   2   1   0        228.21        264.86        11.56 o                         
   3   1   0       1689.57       1724.27        28.40 o                         
   4   1   0        184.46        193.18        10.65 o                         
   5   1   0       1136.56       1196.16        33.47 o                         
   6   1   0        239.96        236.00        17.76 o                         
   7   1   0        720.00        656.41        31.15 o                         
   0   2   0       3988.27       4066.55        45.59 o                         
   1   2   0       4289.02       4299.74        34.17 o                         
   2   2   0       4532.77       4600.17        51.58 o                         
   3   2   0       3320.23       3304.46        31.22 o                         
   4   2   0       2013.73       2075.02        38.81 o                         
   5   2   0        630.12        676.72        23.21 o                         
   6   2   0        346.46        338.14        19.14 o                         
   1   3   0          1.88         12.99         4.31 o                         
   2   3   0        928.28        902.52        14.70 o                         
   3   3   0        233.99        240.92         9.38 o                         
   4   3   0       1475.81       1484.44        36.00 o                         
   5   3   0        511.43        519.50        22.12 o                         
   6   3   0        725.63        762.89        32.86 o                         
   0   4   0        151.40        168.43        13.13 o                         
   1   4   0       8612.77       8248.15        62.61 o                         
   2   4   0        216.53        231.41         9.59 o                         
   3   4   0       3631.62       3719.18        40.55 o                         
   4   4   0          7.50         10.77         3.74 o                         
   5   4   0       1054.90       1202.84        44.80 o                         
   6   4   0         42.90         27.81         5.28 o                         
   1   5   0         26.52         33.10         3.40 o                         
   2   5   0        558.79        552.28        14.83 o                         
   3   5   0         23.32         20.26         2.85 o                         
   4   5   0        675.55        729.95        31.24 o                         
   5   5   0         12.64          5.82         5.25 o                         
   6   5   0        727.99        800.82        41.47 o                         
   0   6   0       2345.78       2480.46        46.62 o                         
   1   6   0       3929.80       3987.74        39.56 o                         
   2   6   0       1792.06       1831.24        29.79 o                         
   3   6   0       1253.72       1373.43        64.95 o                         
   4   6   0        529.49        577.79        44.34 o                         
   5   6   0        372.61        400.15        26.77 o                         
   6   6   0         82.22         86.49        11.58 o                         
   1   7   0          7.37          9.67         2.65 o                         
   2   7   0        361.52        376.49        13.83 o                         
   3   7   0        269.63        303.86        18.65 o                         
   4   7   0        385.57        448.73        39.32 o                         
   5   7   0        518.88        584.83        50.81 o                         
   0   8   0       2057.99       2071.50        54.14 o                         
   1   8   0         72.94         68.09         5.50 o                         
   2   8   0       2096.02       2162.10        38.72 o                         
   3   8   0         79.80         81.32         7.98 o                         
   4   8   0       1204.46       1257.36        49.61 o                         
   5   8   0          2.53          6.74         5.22 o                         
   1   9   0         57.62         58.02         6.24 o                         
   2   9   0         47.16         42.80         6.32 o                         
   3   9   0        337.22        347.98        20.25 o                         
   4   9   0          0.03          0.00         7.08 o                         
   5   9   0        365.85        400.99        49.69 o                         
   0  10   0       1584.77       1543.06        53.54 o                         
   1  10   0        367.45        412.51        19.82 o                         
   2  10   0        841.70        881.94        30.72 o                         
   3  10   0        180.72        200.37        15.19 o                         
   4  10   0        187.27        186.63        17.41 o                         
   1  11   0         35.98         27.05         4.36 o                         
   2  11   0          6.23         12.41         2.93 o                         
   3  11   0         99.86         94.65        10.53 o                         
   0  12   0         42.21         50.77        12.16 o                         
   1  12   0        522.92        556.98        27.91 o                         
   2  12   0         25.17          9.10         7.47 o                         
  -7   0   1          3.39          1.32         7.88 o                         
  -5   0   1        557.42        583.31        33.82 o                         
  -3   0   1       4159.27       4243.40        52.12 o                         
  -1   0   1       5291.24       5261.87        41.50 o                         
   1   0   1       7781.69       8175.38        70.26 o                         
   3   0   1       8735.08       8058.94       157.02 o                         
   5   0   1       2632.19       2659.10        65.54 o                         
  -7   1   1        124.21        124.41        13.34 o                         
  -6   1   1       1602.37       1684.29        51.23 o                         
  -5   1   1        295.57        309.14        14.77 o                         
  -4   1   1       3497.32       3519.70        79.91 o                         
  -3   1   1        950.48        947.70        16.38 o                         
  -2   1   1       2994.80       2951.04        35.06 o                         
  -1   1   1       1489.13       1413.40        15.05 o                         
   0   1   1       1357.07       1374.09        19.48 o                         
   1   1   1        352.56        383.45        11.23 o                         
   2   1   1        164.80        204.48        10.57 o                         
   3   1   1        130.29        122.96         6.34 o                         
   4   1   1        328.92        285.34        12.90 o                         
   5   1   1          1.60          2.37         4.14 o                         
   6   1   1        502.24        481.31        23.31 o                         
  -7   2   1          2.77          4.93         3.60 o                         
  -6   2   1        133.62        136.79        11.86 o                         
  -5   2   1        109.43        124.39        10.41 o                         
  -4   2   1        464.80        471.88        16.52 o                         
  -3   2   1       1614.66       1635.93        24.87 o                         
  -2   2   1       2070.95       1989.54        30.11 o                         
  -1   2   1       8709.16       8179.53        55.02 o                         
   0   2   1       8295.80       7764.91        45.35 o                         
   1   2   1       7993.15       7581.11        66.40 o                         
   2   2   1       4151.22       4157.93        42.26 o                         
   3   2   1       2427.96       2389.89        34.60 o                         
   4   2   1       1190.87       1171.22        25.57 o                         
   5   2   1        757.93        802.23        28.95 o                         
   6   2   1        562.80        560.33        30.18 o                         
  -6   3   1        298.38        295.53        18.10 o                         
  -5   3   1       1392.05       1415.82        38.43 o                         
  -4   3   1        501.84        516.74        16.32 o                         
  -3   3   1       2089.50       2114.26        29.41 o                         
  -2   3   1       1226.53       1220.35        16.96 o                         
  -1   3   1       2988.23       3010.28        35.24 o                         
   0   3   1        547.22        560.75        14.76 o                         
   1   3   1        811.72        855.85        18.30 o                         
   2   3   1        106.83        119.75         5.27 o                         
   3   3   1         15.13         16.38         2.10 o                         
   4   3   1         75.70         82.23         7.32 o                         
   5   3   1        262.72        290.86        18.00 o                         
   6   3   1         77.37         73.62        10.80 o                         
  -6   4   1         53.87         39.53         5.24 o                         
  -5   4   1         13.11         11.21         3.45 o                         
  -4   4   1       1059.02       1090.56        28.96 o                         
  -3   4   1         43.36         40.90         4.11 o                         
  -2   4   1       4598.54       4538.15        36.45 o                         
  -1   4   1          1.52          3.27         1.16 o                         
   0   4   1       8132.63       7945.56        64.82 o                         
   1   4   1        181.29        195.02         6.92 o                         
   2   4   1       6351.92       6333.83        48.61 o                         
   3   4   1         39.17         40.00         4.63 o                         
   4   4   1       3001.25       3190.39       101.78 o                         
   5   4   1         29.43         33.59         6.50 o                         
   6   4   1        707.58        732.57        33.69 o                         
  -6   5   1         72.17         86.29        13.52 o                         
  -5   5   1       2131.70       2224.33        78.50 o                         
  -4   5   1        130.32        138.61        10.79 o                         
  -3   5   1       3046.68       3180.46        78.49 o                         
  -2   5   1         52.70         49.30         3.75 o                         
  -1   5   1       1028.83       1043.00        18.35 o                         
   0   5   1         68.40         68.81         4.18 o                         
   1   5   1        150.27        148.08         6.88 o                         
   2   5   1         44.83         37.69         4.08 o                         
   3   5   1         86.02         90.09         7.86 o                         
   4   5   1          0.32          0.00         2.31 o                         
   5   5   1        381.53        396.41        23.23 o                         
   6   5   1          7.63          0.00         4.27 o                         
  -6   6   1          1.77          1.91        10.97 o                         
  -5   6   1        250.80        284.51        26.44 o                         
  -4   6   1        481.35        531.34        29.88 o                         
  -3   6   1        393.57        431.55        21.52 o                         
  -2   6   1       1890.10       1959.29        33.45 o                         
  -1   6   1        856.20        902.45        18.43 o                         
   0   6   1       2262.69       2327.81        28.58 o                         
   1   6   1       1514.74       1523.60        23.22 o                         
   2   6   1       2685.12       2661.35        37.23 o                         
   3   6   1       1144.50       1138.93        31.47 o                         
   4   6   1       1498.19       1625.61       119.60 o                         
   5   6   1        550.19        632.44        55.28 o                         
   6   6   1        241.48        243.35        25.58 o                         
  -6   7   1        445.04        544.19        35.60 o                         
  -5   7   1        334.15        401.10        29.72 o                         
  -4   7   1        723.43        786.53        37.97 o                         
  -3   7   1        322.96        336.78        15.92 o                         
  -2   7   1       1175.62       1245.13        44.26 o                         
  -1   7   1        288.84        299.19        13.53 o                         
   0   7   1        437.87        456.62        13.71 o                         
   1   7   1        127.14        126.24         7.57 o                         
   2   7   1          2.72          4.43         2.85 o                         
   3   7   1          7.96          1.91         3.79 o                         
   4   7   1         27.61         30.50         6.24 o                         
   5   7   1        176.52        165.76        17.92 o                         
  -5   8   1        106.52        118.98        15.46 o                         
  -4   8   1          0.98          1.21         6.33 o                         
  -3   8   1        720.29        743.06        29.55 o                         
  -2   8   1         28.14         37.24         6.62 o                         
  -1   8   1       2592.88       2654.72        45.93 o                         
   0   8   1        211.24        212.87        12.06 o                         
   1   8   1       2934.21       2979.10        65.42 o                         
   2   8   1        109.20        120.29         8.07 o                         
   3   8   1       1199.72       1208.21        31.16 o                         
   4   8   1         10.96         24.60         7.01 o                         
   5   8   1        479.51        516.06        67.49 o                         
  -5   9   1          8.85         35.59         9.28 o                         
  -4   9   1        722.03        752.70        39.99 o                         
  -3   9   1          3.33          0.00         6.89 o                         
  -2   9   1        709.55        740.36        30.87 o                         
  -1   9   1          2.16          0.00         3.76 o                         
   0   9   1        255.36        270.82        14.78 o                         
   1   9   1         97.44         98.00         7.43 o                         
   2   9   1          2.73          2.61         4.19 o                         
   3   9   1         65.27         75.04         8.44 o                         
   4   9   1         75.78         78.42        11.70 o                         
  -4  10   1        113.59        118.31        15.63 o                         
  -3  10   1        317.26        317.61        21.21 o                         
  -2  10   1        264.00        275.61        20.08 o                         
  -1  10   1        536.29        538.69        21.15 o                         
   0  10   1        248.60        268.32        15.89 o                         
   1  10   1        765.72        748.51        26.86 o                         
   2  10   1        285.17        281.21        17.38 o                         
   3  10   1        850.09        869.08        37.18 o                         
   4  10   1        196.59        197.24        23.18 o                         
  -3  11   1        276.62        306.54        21.75 o                         
  -2  11   1        125.55        121.69        11.26 o                         
  -1  11   1        148.67        148.51        13.41 o                         
   0  11   1         32.97         24.43         4.29 o                         
   1  11   1          8.72          7.29         3.30 o                         
   2  11   1          0.24          4.52         4.71 o                         
   3  11   1          4.97          6.05         6.74 o                         
  -2  12   1        253.92        232.89        17.49 o                         
  -1  12   1         72.77         49.75         7.58 o                         
   0  12   1        535.84        523.98        36.66 o                         
   1  12   1         63.97         38.93         9.35 o                         
   2  12   1        455.71        475.74        29.28 o                         
  -6   0   2         30.08         26.86         9.33 o                         
  -4   0   2        140.31        122.44        13.62 o                         
  -2   0   2       2656.12       2625.14        63.08 o                         
   0   0   2      11830.49      10994.38        54.27 o                         
   2   0   2       6005.39       6296.10        58.44 o                         
   4   0   2       2224.74       2128.57        45.61 o                         
   6   0   2       1168.49       1153.66        64.23 o                         
  -7   1   2        910.05        885.13        47.06 o                         
  -6   1   2        184.36        228.84        44.53 o                         
  -5   1   2       2394.26       2383.39        47.39 o                         
  -4   1   2        540.92        520.25        19.33 o                         
  -3   1   2       5171.51       4971.00       102.03 o                         
  -2   1   2        582.98        568.19        11.45 o                         
  -1   1   2       8184.15       7779.21        30.83 o                         
   0   1   2       1286.65       1274.73        17.91 o                         
   1   1   2       2497.55       2490.26        31.25 o                         
   2   1   2        674.86        729.98        14.04 o                         
   3   1   2        145.04        134.95         7.23 o                         
   4   1   2          0.24          6.99         4.47 o                         
   5   1   2          0.93          0.00         1.43 o                         
   6   1   2         65.09         61.13         8.74 o                         
  -7   2   2         53.19         43.82         9.40 o                         
  -6   2   2          9.25         11.18         3.26 o                         
  -5   2   2          0.54          0.00         3.67 o                         
  -4   2   2         47.98         52.71         4.79 o                         
  -3   2   2        643.70        646.66        12.81 o                         
  -2   2   2        597.32        563.72        11.15 o                         
  -1   2   2       2034.12       2042.42        23.55 o                         
   0   2   2       2471.61       2416.12        26.33 o                         
   1   2   2       1664.37       1619.45        24.25 o                         
   2   2   2       3950.37       3895.64        31.63 o                         
   3   2   2       2308.09       2252.13        30.87 o                         
   4   2   2       2185.66       2172.05        35.86 o                         
   5   2   2        951.69        946.05        34.92 o                         
   6   2   2        538.77        506.07        32.95 o                         
  -6   3   2       1368.36       1343.68        57.66 o                         
  -5   3   2        695.06        691.04        26.72 o                         
  -4   3   2       3854.90       3828.20        51.71 o                         
  -3   3   2       1242.50       1271.22        25.50 o                         
  -2   3   2       3970.13       3848.66        27.88 o                         
  -1   3   2        616.01        616.60        14.77 o                         
   0   3   2       1773.76       1798.68        27.41 o                         
   1   3   2        456.29        463.25        10.03 o                         
   2   3   2        752.68        741.39        17.56 o                         
   3   3   2         96.76        102.62         8.22 o                         
   4   3   2         49.32         65.52         8.43 o                         
   5   3   2         46.35         55.40         7.38 o                         
   6   3   2         15.00          9.90         6.92 o                         
  -6   4   2         92.11         99.61        12.31 o                         
  -5   4   2          5.61         11.01         2.31 o                         
  -4   4   2          1.21          5.45         5.18 o                         
  -3   4   2        482.11        496.18        16.05 o                         
  -2   4   2        296.48        316.90         7.92 o                         
  -1   4   2       2251.50       2260.45        21.15 o                         
   0   4   2         19.42         19.53         1.87 o                         
   1   4   2       4671.27       4604.42        32.59 o                         
   2   4   2          3.86          7.04         2.17 o                         
   3   4   2       3218.54       3046.09        51.20 o                         
   4   4   2         32.70         30.40         4.76 o                         
   5   4   2       1411.57       1437.03        47.75 o                         
   6   4   2          0.77          0.00         5.13 o                         
  -6   5   2        966.54        971.24        53.43 o                         
  -5   5   2         98.93         96.66        10.02 o                         
  -4   5   2       1765.68       1821.30        49.76 o                         
  -3   5   2        220.86        216.46        11.24 o                         
  -2   5   2       3981.08       3997.98        41.54 o                         
  -1   5   2        342.29        342.62         8.97 o                         
   0   5   2       3692.64       3724.99        34.68 o                         
   1   5   2         83.77         98.28         6.26 o                         
   2   5   2        556.42        550.90        16.54 o                         
   3   5   2         37.50         47.28         5.77 o                         
   4   5   2          2.44          2.97         2.88 o                         
   5   5   2         24.73         35.65         6.58 o                         
   6   5   2         52.63         58.83        11.71 o                         
  -6   6   2         10.98         25.77         6.79 o                         
  -5   6   2          0.44          9.26         6.51 o                         
  -4   6   2         84.29         96.06        10.28 o                         
  -3   6   2         88.31         87.79         7.89 o                         
  -2   6   2        779.98        782.88        19.11 o                         
  -1   6   2       1293.00       1276.81        22.13 o                         
   0   6   2        907.72        888.72        16.28 o                         
   1   6   2       2484.50       2430.59        32.33 o                         
   2   6   2        653.60        642.07        20.13 o                         
   3   6   2       1281.01       1303.21        56.72 o                         
   4   6   2        452.15        471.64        38.34 o                         
   5   6   2        579.95        586.87        38.37 o                         
  -5   7   2        991.53       1130.95        47.09 o                         
  -4   7   2        708.40        764.63        35.86 o                         
  -3   7   2       1518.32       1619.65        38.22 o                         
  -2   7   2        833.12        905.60        29.53 o                         
  -1   7   2       1122.91       1188.02        26.62 o                         
   0   7   2        265.77        267.40        11.20 o                         
   1   7   2        871.34        867.44        20.71 o                         
   2   7   2          7.60          6.08         3.50 o                         
   3   7   2        210.88        211.22        14.31 o                         
   4   7   2          0.57          0.00         2.84 o                         
   5   7   2          6.28          4.70         5.06 o                         
  -5   8   2         17.72         20.35         6.78 o                         
  -4   8   2         63.70         63.99         9.72 o                         
  -3   8   2          3.80          0.00         2.57 o                         
  -2   8   2        432.87        428.93        19.90 o                         
  -1   8   2         30.42         22.66         6.16 o                         
   0   8   2        935.87        983.28        30.38 o                         
   1   8   2         51.24         50.27         6.29 o                         
   2   8   2       1670.57       1689.17        58.77 o                         
   3   8   2        114.85        109.30        10.44 o                         
   4   8   2       1318.77       1264.24        42.76 o                         
   5   8   2         35.77         37.15        14.92 o                         
  -5   9   2        706.18        782.19        48.35 o                         
  -4   9   2         21.30          8.99         4.87 o                         
  -3   9   2       1172.99       1200.22        42.05 o                         
  -2   9   2         56.04         54.03         7.45 o                         
  -1   9   2       1028.49       1068.03        41.77 o                         
   0   9   2         12.27         14.08         3.62 o                         
   1   9   2        450.17        438.41        20.94 o                         
   2   9   2          1.81          0.15         4.22 o                         
   3   9   2         52.27         38.96         5.02 o                         
   4   9   2         35.42         32.38         6.52 o                         
  -4  10   2          6.01          2.29         4.37 o                         
  -3  10   2         23.10         15.94         5.93 o                         
  -2  10   2        227.87        230.68        17.12 o                         
  -1  10   2        112.35        110.72        10.84 o                         
   0  10   2        707.97        699.23        31.75 o                         
   1  10   2        212.68        199.06        15.25 o                         
   2  10   2        560.15        548.31        32.26 o                         
   3  10   2        126.88        121.79        12.39 o                         
  -3  11   2        210.67        217.06        18.03 o                         
  -2  11   2        303.79        333.82        21.22 o                         
  -1  11   2        296.30        297.35        21.24 o                         
   0  11   2        316.95        318.89        20.06 o                         
   1  11   2         60.34         71.66         9.87 o                         
   2  11   2        143.91        137.57        13.31 o                         
   3  11   2          0.58          0.00         8.10 o                         
  -2  12   2          1.09          0.89         5.01 o                         
  -1  12   2        203.64        189.01        19.62 o                         
   0  12   2         33.56         17.33         5.11 o                         
   1  12   2        251.73        232.58        17.98 o                         
  -7   0   3        335.52        323.71        31.14 o                         
  -5   0   3        446.16        426.91        29.27 o                         
  -3   0   3          4.36          8.15         0.79 o                         
   1   0   3       2008.73       1985.43        26.94 o                         
   3   0   3       3151.41       3247.06        49.65 o                         
   5   0   3       1554.17       1452.47        48.04 o                         
  -7   1   3        142.00        129.79        13.70 o                         
  -6   1   3       1059.50       1059.89        36.39 o                         
  -5   1   3        372.62        355.79        20.50 o                         
  -4   1   3       3679.24       3803.90       144.15 o                         
  -3   1   3        651.58        654.82        13.34 o                         
  -2   1   3       5698.41       5523.19        59.58 o                         
  -1   1   3        848.88        878.17        13.83 o                         
   0   1   3       4698.34       4655.84        29.53 o                         
   1   1   3        297.64        293.98         7.28 o                         
   2   1   3       2646.08       2643.18        30.71 o                         
   3   1   3        126.55        126.43         8.01 o                         
   4   1   3        403.55        389.32        17.32 o                         
   5   1   3        112.99        110.99         9.72 o                         
   6   1   3          1.23          0.00         6.89 o                         
  -6   2   3         75.89         66.43         9.85 o                         
  -5   2   3        168.98        167.36        13.81 o                         
  -4   2   3         48.13         51.74         4.78 o                         
  -3   2   3          8.61         11.19         2.06 o                         
  -2   2   3          0.62          1.11         0.80 o                         
  -1   2   3        602.87        610.96         9.56 o                         
   0   2   3        978.37        993.44        12.88 o                         
   1   2   3        984.30       1009.03        13.49 o                         
   2   2   3       1319.41       1312.70        22.96 o                         
   3   2   3        949.52        928.48        23.63 o                         
   4   2   3        527.79        506.31        22.10 o                         
   5   2   3        637.21        611.06        24.68 o                         
   6   2   3        342.91        298.93        22.11 o                         
  -6   3   3        206.87        218.56        20.41 o                         
  -5   3   3       1239.37       1236.66        33.18 o                         
  -4   3   3        470.51        471.00        17.35 o                         
  -3   3   3       3462.07       3427.31        78.94 o                         
  -2   3   3       1302.51       1343.94        16.94 o                         
  -1   3   3       6827.20       6772.69        41.68 o                         
   0   3   3       1626.66       1636.93        15.38 o                         
   1   3   3       3683.57       3647.91        29.44 o                         
   2   3   3        214.22        206.19         9.80 o                         
   3   3   3        658.41        636.95        21.51 o                         
   4   3   3         34.52         35.00         2.71 o                         
   5   3   3         66.70         62.18         7.44 o                         
   6   3   3          4.62          8.09         9.91 o                         
  -6   4   3        327.36        336.28        23.06 o                         
  -5   4   3          3.31          0.52         3.37 o                         
  -4   4   3         99.79        101.42         9.15 o                         
  -3   4   3        138.08        141.14         7.91 o                         
  -2   4   3        174.02        175.37         6.29 o                         
  -1   4   3          7.71          8.98         1.26 o                         
   0   4   3       1164.67       1154.56        14.96 o                         
   1   4   3        259.76        257.72        10.88 o                         
   2   4   3       1753.53       1734.94        29.42 o                         
   3   4   3         78.66         88.98        10.26 o                         
   4   4   3       1471.95       1470.39        47.15 o                         
   5   4   3          5.32          2.00         5.08 o                         
  -6   5   3         71.77         82.15         8.63 o                         
  -5   5   3       1809.42       1797.17        42.69 o                         
  -4   5   3        201.96        193.93        14.16 o                         
  -3   5   3       3501.87       3536.51        44.14 o                         
  -2   5   3        203.65        209.84         9.22 o                         
  -1   5   3       2708.34       2589.07        27.58 o                         
   0   5   3        257.36        253.49         9.00 o                         
   1   5   3       1982.92       1964.42        34.71 o                         
   2   5   3        212.24        193.89        11.12 o                         
   3   5   3        927.64        934.76        35.04 o                         
   4   5   3         53.33         52.74         8.47 o                         
   5   5   3         72.76         70.65        10.00 o                         
  -6   6   3        236.38        259.96        20.25 o                         
  -5   6   3         15.46         28.20         5.50 o                         
  -4   6   3         61.57         66.89         8.01 o                         
  -3   6   3         23.93         21.93         3.22 o                         
  -2   6   3         72.59         68.01         5.21 o                         
  -1   6   3         37.91         39.28         3.87 o                         
   0   6   3        325.76        324.33        11.44 o                         
   1   6   3        454.88        460.16        17.33 o                         
   2   6   3        839.61        814.56        26.06 o                         
   3   6   3        470.24        472.29        24.59 o                         
   4   6   3        894.51        877.27        38.58 o                         
   5   6   3        188.23        182.41        17.30 o                         
  -5   7   3        187.26        194.18        19.15 o                         
  -4   7   3        893.79        948.23        39.86 o                         
  -3   7   3        564.15        582.12        22.24 o                         
  -2   7   3       1773.29       1779.62        31.98 o                         
  -1   7   3        863.34        862.80        20.46 o                         
   0   7   3       1656.94       1657.67        30.97 o                         
   1   7   3        611.95        601.80        19.35 o                         
   2   7   3        544.85        513.41        25.20 o                         
   3   7   3         84.38         78.20         8.86 o                         
   4   7   3        185.34        173.27        17.81 o                         
   5   7   3          7.77          0.00         4.24 o                         
  -5   8   3         55.77         45.16        11.49 o                         
  -4   8   3         16.08         21.79         4.42 o                         
  -3   8   3          0.21          0.00         3.29 o                         
  -2   8   3          0.59          0.00         2.27 o                         
  -1   8   3        218.23        209.34        15.33 o                         
   0   8   3         51.29         50.71         5.63 o                         
   1   8   3        596.71        589.78        20.63 o                         
   2   8   3         74.95         74.37         9.51 o                         
   3   8   3        415.03        401.77        25.85 o                         
   4   8   3         26.39         23.65         3.42 o                         
  -4   9   3        745.80        745.53        35.83 o                         
  -3   9   3         29.58         41.84         6.76 o                         
  -2   9   3       1316.14       1342.42        39.49 o                         
  -1   9   3         27.36         19.45         4.11 o                         
   0   9   3       1153.64       1208.25        33.75 o                         
   1   9   3         93.71         87.31         9.87 o                         
   2   9   3        473.31        450.39        27.29 o                         
   3   9   3         59.77         54.57         8.84 o                         
   4   9   3         81.69         55.28        16.18 o                         
  -4  10   3          0.57          9.84         5.92 o                         
  -3  10   3          8.50          0.00         3.26 o                         
  -2  10   3         29.02         31.43         6.46 o                         
  -1  10   3         45.24         19.41        11.49 o                         
   0  10   3         18.39         13.74         6.12 o                         
   1  10   3        254.78        247.30        17.25 o                         
   2  10   3         37.46         26.26         9.83 o                         
   3  10   3        439.93        384.40        27.72 o                         
  -3  11   3        339.65        333.69        22.82 o                         
  -2  11   3        210.01        209.03        18.71 o                         
  -1  11   3        293.06        279.93        20.98 o                         
   0  11   3        139.32        134.29        13.17 o                         
   1  11   3        198.88        186.54        16.23 o                         
   2  11   3        102.37         94.45        11.92 o                         
  -1  12   3         13.24          0.00         9.23 o                         
   0  12   3         91.68         74.61        10.21 o                         
  -6   0   4        694.05        688.83        43.02 o                         
  -4   0   4        674.71        695.57        42.05 o                         
  -2   0   4        291.10        294.32        12.76 o                         
   0   0   4         77.41        105.10         8.45 o                         
   2   0   4        543.50        535.83        17.14 o                         
   4   0   4        491.17        490.85        30.78 o                         
  -6   1   4         27.10         20.26         6.06 o                         
  -5   1   4        974.22        994.07        44.76 o                         
  -4   1   4        349.34        363.15        15.44 o                         
  -3   1   4       2882.44       2817.86        49.03 o                         
  -2   1   4        774.42        764.54        15.69 o                         
  -1   1   4       5657.35       5664.29        41.08 o                         
   0   1   4        834.76        874.34        14.39 o                         
   1   1   4       3766.35       3751.86        43.07 o                         
   2   1   4        464.95        485.77        13.21 o                         
   3   1   4       1211.27       1206.99        24.69 o                         
   4   1   4         70.16         71.17         7.69 o                         
   5   1   4        340.70        334.68        18.14 o                         
  -6   2   4        451.80        484.23        34.23 o                         
  -5   2   4        478.15        482.09        24.22 o                         
  -4   2   4        638.98        626.28        19.08 o                         
  -3   2   4        136.49        116.72         8.24 o                         
  -2   2   4        246.04        235.12         7.22 o                         
  -1   2   4          0.54          1.58         0.84 o                         
   0   2   4         60.90         64.13         4.00 o                         
   1   2   4          9.19         16.95         2.26 o                         
   2   2   4        511.45        525.18        16.95 o                         
   3   2   4        306.92        304.41        14.63 o                         
   4   2   4        460.66        455.49        20.63 o                         
   5   2   4        316.97        288.98        17.52 o                         
  -6   3   4        488.30        479.51        27.61 o                         
  -5   3   4        228.19        231.75        16.59 o                         
  -4   3   4       1803.60       1770.85        55.54 o                         
  -3   3   4        732.77        704.27        20.14 o                         
  -2   3   4       2551.67       2554.49        28.73 o                         
  -1   3   4        615.10        611.83        11.80 o                         
   0   3   4       2431.32       2427.50        24.33 o                         
   1   3   4        688.80        681.98        17.15 o                         
   2   3   4       2184.82       2178.22        35.34 o                         
   3   3   4        406.04        415.26        17.42 o                         
   4   3   4        826.63        811.88        36.31 o                         
   5   3   4         26.03         30.39         6.38 o                         
  -6   4   4         43.00         37.77         6.78 o                         
  -5   4   4        638.79        596.89        28.87 o                         
  -4   4   4          1.35          8.22         3.40 o                         
  -3   4   4        477.78        459.81        15.89 o                         
  -2   4   4         40.87         42.94         3.91 o                         
  -1   4   4         35.78         33.07         3.38 o                         
   0   4   4          8.53          5.24         1.40 o                         
   1   4   4        249.04        254.37        10.61 o                         
   2   4   4          8.12          2.00         2.64 o                         
   3   4   4        498.70        513.93        23.39 o                         
   4   4   4         51.06         51.04         7.18 o                         
   5   4   4        380.83        371.70        27.68 o                         
  -6   5   4        262.90        213.39        34.29 o                         
  -5   5   4         67.37         63.36        12.78 o                         
  -4   5   4        961.39        950.20        33.26 o                         
  -3   5   4        127.83        116.04         8.44 o                         
  -2   5   4       3071.12       3056.34        36.49 o                         
  -1   5   4        235.53        223.65         9.57 o                         
   0   5   4       3752.05       3781.94        39.32 o                         
   1   5   4        177.99        164.61         9.07 o                         
   2   5   4       1346.40       1304.94        32.16 o                         
   3   5   4         83.16         72.68         9.18 o                         
   4   5   4        298.76        291.07        22.03 o                         
   5   5   4         53.43         38.05         6.66 o                         
  -5   6   4        281.03        267.54        19.16 o                         
  -4   6   4         62.09         62.70         7.85 o                         
  -3   6   4        281.36        275.41        13.57 o                         
  -2   6   4          3.73          4.06         2.58 o                         
  -1   6   4         12.67         14.92         3.04 o                         
   0   6   4          1.24          7.40         2.17 o                         
   1   6   4        205.13        205.22        11.76 o                         
   2   6   4          5.68          2.43         2.25 o                         
   3   6   4        264.43        260.47        20.22 o                         
   4   6   4         90.39         92.40        12.77 o                         
  -5   7   4        413.63        407.73        28.67 o                         
  -4   7   4        243.32        218.80        16.18 o                         
  -3   7   4       1113.71       1068.14        27.95 o                         
  -2   7   4        416.77        400.47        14.50 o                         
  -1   7   4       1225.20       1215.43        27.03 o                         
   0   7   4        444.91        430.44        16.01 o                         
   1   7   4       1125.34       1114.29        29.11 o                         
   2   7   4        261.02        272.41        17.33 o                         
   3   7   4        640.30        620.18        32.40 o                         
   4   7   4        111.71        105.47        14.02 o                         
  -5   8   4         46.52         47.33        13.76 o                         
  -4   8   4        319.43        320.55        20.60 o                         
  -3   8   4         14.84         15.54         5.40 o                         
  -2   8   4         61.64         70.30         6.92 o                         
  -1   8   4          0.81          0.54         2.09 o                         
   0   8   4          9.40         10.46         3.09 o                         
   1   8   4         11.98          9.53         3.25 o                         
   2   8   4        185.12        166.40        16.37 o                         
   3   8   4         46.87         28.24         4.14 o                         
  -4   9   4         11.07          0.99         5.05 o                         
  -3   9   4        704.60        680.07        28.20 o                         
  -2   9   4          9.75          5.35         3.56 o                         
  -1   9   4        951.22        930.00        35.17 o                         
   0   9   4         21.26         18.41         4.54 o                         
   1   9   4        814.36        797.03        30.17 o                         
   2   9   4         10.34          7.00         4.29 o                         
   3   9   4        385.24        375.43        27.76 o                         
  -3  10   4         30.57         48.00         8.88 o                         
  -2  10   4         26.57         26.54         6.50 o                         
  -1  10   4          4.46         11.87         7.51 o                         
   0  10   4          6.04         13.30         4.38 o                         
   1  10   4         11.80         11.16         2.79 o                         
   2  10   4         63.49         47.38         7.95 o                         
  -2  11   4        332.60        319.70        24.04 o                         
  -1  11   4        280.90        285.08        21.45 o                         
   0  11   4        364.21        362.87        24.08 o                         
   1  11   4        160.98        168.56        16.91 o                         
  -5   0   5       1630.76       1663.67        81.23 o                         
  -3   0   5       1409.35       1351.66        34.31 o                         
  -1   0   5        473.37        484.47        16.87 o                         
   1   0   5         41.43         42.95         6.11 o                         
   3   0   5         84.72         78.01        14.97 o                         
   5   0   5        172.77        154.58        19.75 o                         
  -6   1   5         68.79         50.31        10.42 o                         
  -5   1   5         59.63         47.87         8.40 o                         
  -4   1   5        788.30        780.02        24.43 o                         
  -3   1   5         83.96         84.38         6.25 o                         
  -2   1   5       1871.19       1920.03        26.95 o                         
  -1   1   5        277.57        316.13        11.76 o                         
   0   1   5       2241.75       2336.99        27.12 o                         
   1   1   5        376.72        367.92        11.19 o                         
   2   1   5       1980.39       1989.49        38.42 o                         
   3   1   5        191.14        193.74        10.97 o                         
   4   1   5        771.62        779.82        30.76 o                         
   5   1   5        101.09         94.34        10.64 o                         
  -6   2   5        315.16        305.34        24.53 o                         
  -5   2   5        520.04        524.65        28.77 o                         
  -4   2   5        526.09        512.67        20.76 o                         
  -3   2   5        564.07        537.16        18.55 o                         
  -2   2   5        668.96        672.12        15.95 o                         
  -1   2   5        362.55        371.76        12.00 o                         
   0   2   5         66.76         71.85         4.88 o                         
   1   2   5         55.23         64.89         5.57 o                         
   2   2   5         15.70         20.60         3.61 o                         
   3   2   5         30.59         26.24         3.91 o                         
   4   2   5         11.63         12.44         3.35 o                         
   5   2   5        118.48        111.97        13.46 o                         
  -6   3   5         16.93          5.10        10.42 o                         
  -5   3   5        191.07        189.99        19.95 o                         
  -4   3   5         73.29         78.34         7.55 o                         
  -3   3   5       1068.77       1077.02        26.83 o                         
  -2   3   5        419.28        434.21        15.54 o                         
  -1   3   5       2603.94       2644.19        33.99 o                         
   0   3   5        753.22        779.66        16.84 o                         
   1   3   5       1935.25       1959.74        32.73 o                         
   2   3   5        267.99        274.80        12.52 o                         
   3   3   5        665.18        643.31        23.59 o                         
   4   3   5         90.85         82.46        10.90 o                         
  -6   4   5        715.83        728.44        45.81 o                         
  -5   4   5         14.68         10.19         7.42 o                         
  -4   4   5       1043.67        984.83        31.75 o                         
  -3   4   5         78.76         76.47         7.55 o                         
  -2   4   5        688.91        694.22        20.98 o                         
  -1   4   5          7.50          7.07         1.78 o                         
   0   4   5        205.06        196.92         9.21 o                         
   1   4   5         91.04         95.20         6.42 o                         
   2   4   5          0.92          0.00         1.18 o                         
   3   4   5         19.53         14.27         4.87 o                         
   4   4   5        109.55         77.80        11.04 o                         
  -5   5   5        247.12        219.55        18.16 o                         
  -4   5   5         65.48         50.40         9.84 o                         
  -3   5   5        861.01        838.70        23.96 o                         
  -2   5   5        100.60         94.35         8.51 o                         
  -1   5   5       1146.00       1111.76        24.56 o                         
   0   5   5         84.87         91.49         6.54 o                         
   1   5   5       1475.66       1453.11        28.17 o                         
   2   5   5         95.11        106.29         9.08 o                         
   3   5   5       1206.15       1183.63        39.21 o                         
   4   5   5         52.05         34.83         8.80 o                         
  -5   6   5        227.43        193.49        22.56 o                         
  -4   6   5        541.08        507.96        25.11 o                         
  -3   6   5        313.31        299.04        15.87 o                         
  -2   6   5        240.20        237.82        14.59 o                         
  -1   6   5        112.70        109.07         7.27 o                         
   0   6   5         67.98         64.85         5.73 o                         
   1   6   5          0.45          0.06         2.34 o                         
   2   6   5          0.82          5.22         3.27 o                         
   3   6   5          4.24          2.83         6.83 o                         
   4   6   5        101.63        106.07        13.97 o                         
  -5   7   5         16.72          9.18         4.07 o                         
  -4   7   5        177.30        143.44        13.22 o                         
  -3   7   5        226.33        200.48        13.14 o                         
  -2   7   5        552.61        516.92        20.65 o                         
  -1   7   5        419.81        406.12        16.25 o                         
   0   7   5        933.43        931.65        25.31 o                         
   1   7   5        326.16        313.53        16.58 o                         
   2   7   5        527.39        524.05        25.88 o                         
   3   7   5        116.14        120.14        15.72 o                         
  -4   8   5         18.95         17.05         5.23 o                         
  -3   8   5        342.07        337.29        18.84 o                         
  -2   8   5         25.96         24.71         3.47 o                         
  -1   8   5        242.84        244.87        14.53 o                         
   0   8   5          0.03          1.44         2.49 o                         
   1   8   5         19.11         17.92         3.28 o                         
   2   8   5         18.44         22.11         3.59 o                         
   3   8   5          7.21          9.28         8.21 o                         
  -3   9   5         43.23         37.58         7.39 o                         
  -2   9   5        490.68        495.65        24.52 o                         
  -1   9   5         15.07         27.50         3.88 o                         
   0   9   5        639.06        637.61        25.19 o                         
   1   9   5          7.09          6.00         5.29 o                         
   2   9   5        421.21        398.30        25.02 o                         
  -2  10   5         21.62         15.91         6.42 o                         
  -1  10   5         37.45         26.03         5.06 o                         
   0  10   5         29.03         22.06         7.32 o                         
   1  10   5          0.07          0.00         1.98 o                         
  -6   0   6        580.53        581.04        55.08 o                         
  -4   0   6       1081.41       1106.02        54.04 o                         
  -2   0   6       1727.50       1769.11        37.75 o                         
   0   0   6        898.66        823.09        38.97 o                         
   2   0   6         76.07         84.05         9.91 o                         
   4   0   6          0.00          0.00        16.93 o                         
  -6   1   6          6.38          7.73        14.62 o                         
  -5   1   6         10.69         18.74         3.41 o                         
  -4   1   6         52.41         56.13         6.94 o                         
  -3   1   6        219.69        224.98        11.83 o                         
  -2   1   6        183.25        181.55         8.17 o                         
  -1   1   6        999.95       1021.66        19.67 o                         
   0   1   6         97.16        101.17         7.47 o                         
   1   1   6       1175.88       1193.98        26.89 o                         
   2   1   6         91.81         97.97         7.94 o                         
   3   1   6        594.78        598.57        22.91 o                         
   4   1   6         65.09         63.43        11.53 o                         
  -6   2   6        438.36        452.24        33.93 o                         
  -5   2   6        534.68        540.31        33.32 o                         
  -4   2   6        833.71        824.27        28.50 o                         
  -3   2   6        540.02        540.21        19.07 o                         
  -2   2   6        652.52        659.96        19.69 o                         
  -1   2   6        347.50        365.40        14.21 o                         
   0   2   6        214.22        208.45        10.08 o                         
   1   2   6        256.43        264.71        12.53 o                         
   2   2   6         38.68         35.59         4.10 o                         
   3   2   6         19.51         19.44         4.94 o                         
   4   2   6          0.39          0.00         5.28 o                         
  -5   3   6          0.57          0.00         3.93 o                         
  -4   3   6         71.16         66.06         7.31 o                         
  -3   3   6         93.49         97.73         9.47 o                         
  -2   3   6        297.60        309.98        15.58 o                         
  -1   3   6        122.70        134.95         9.02 o                         
   0   3   6        635.74        678.92        18.29 o                         
   1   3   6        199.28        213.71        12.62 o                         
   2   3   6        910.13        980.45        30.91 o                         
   3   3   6        223.72        213.35        15.19 o                         
   4   3   6        475.92        482.23        30.60 o                         
  -5   4   6        740.04        740.41        38.78 o                         
  -4   4   6          7.25          7.11         2.60 o                         
  -3   4   6       1081.96       1046.58        35.71 o                         
  -2   4   6          0.91          5.85         2.71 o                         
  -1   4   6        816.11        836.86        23.98 o                         
   0   4   6         24.25         22.74         3.10 o                         
   1   4   6        226.57        227.43        11.75 o                         
   2   4   6         11.62         12.74         4.11 o                         
   3   4   6         16.68         15.02         4.05 o                         
  -5   5   6          3.56          0.00         4.94 o                         
  -4   5   6         51.19         39.63         7.45 o                         
  -3   5   6          7.85          6.27         5.34 o                         
  -2   5   6        462.15        461.67        25.40 o                         
  -1   5   6         38.78         39.14         4.35 o                         
   0   5   6        907.77        926.43        26.37 o                         
   1   5   6         51.93         49.84         5.78 o                         
   2   5   6        481.60        501.28        22.21 o                         
   3   5   6         21.66         26.74         4.94 o                         
  -4   6   6        190.49        185.83        16.21 o                         
  -3   6   6        526.92        485.31        28.91 o                         
  -2   6   6        227.51        223.38        16.61 o                         
  -1   6   6        428.50        426.67        18.40 o                         
   0   6   6        217.10        215.30        12.14 o                         
   1   6   6         55.98         55.21         7.27 o                         
   2   6   6         80.65         93.65         9.59 o                         
   3   6   6          0.15          0.09         3.40 o                         
  -4   7   6          1.23          6.74         4.56 o                         
  -3   7   6        148.48        125.38        12.09 o                         
  -2   7   6         42.00         39.13         6.71 o                         
  -1   7   6        221.60        223.77        13.74 o                         
   0   7   6        173.33        171.94        13.19 o                         
   1   7   6        270.95        270.69        17.34 o                         
   2   7   6        193.26        187.31        16.73 o                         
  -3   8   6         20.22         19.14         9.91 o                         
  -2   8   6        306.71        294.69        18.90 o                         
  -1   8   6          2.57          6.08         2.61 o                         
   0   8   6        147.20        142.63        11.35 o                         
   1   8   6          0.83          0.00         5.64 o                         
   2   8   6         49.34         35.47         5.71 o                         
  -2   9   6          1.05          3.48         6.23 o                         
  -1   9   6        198.78        181.75        12.71 o                         
   0   9   6         10.15          8.43         3.23 o                         
   1   9   6        289.13        289.95        19.56 o                         
  -5   0   7        800.09        784.89        45.93 o                         
  -3   0   7        997.95       1001.89        33.61 o                         
  -1   0   7        639.12        675.63        24.89 o                         
   1   0   7        511.60        543.70        31.76 o                         
   3   0   7        176.88        187.00        22.78 o                         
  -5   1   7          6.93          4.20         5.64 o                         
  -4   1   7          2.69          3.32         3.39 o                         
  -3   1   7         14.69          9.73         3.79 o                         
  -2   1   7         62.62         73.06         6.47 o                         
  -1   1   7         19.98         21.96         3.65 o                         
   0   1   7        187.52        200.36        11.60 o                         
   1   1   7        115.86        117.00        10.34 o                         
   2   1   7        335.91        347.44        17.25 o                         
   3   1   7         39.01         32.46         5.11 o                         
  -5   2   7        250.42        238.94        16.91 o                         
  -4   2   7        298.54        296.00        18.50 o                         
  -3   2   7        543.61        564.85        26.21 o                         
  -2   2   7        566.20        574.58        18.98 o                         
  -1   2   7        656.52        670.82        20.23 o                         
   0   2   7        337.19        341.96        15.72 o                         
   1   2   7        273.44        299.38        17.32 o                         
   2   2   7         67.59         53.40         6.87 o                         
   3   2   7         28.95         27.26         6.95 o                         
  -5   3   7         16.63         12.85         5.50 o                         
  -4   3   7          7.05          6.24         1.80 o                         
  -3   3   7         10.03         13.12         3.94 o                         
  -2   3   7          6.18          4.35         2.73 o                         
  -1   3   7        143.90        142.15         9.25 o                         
   0   3   7        104.36        121.44        10.50 o                         
   1   3   7        204.80        210.37        13.71 o                         
   2   3   7         74.01         73.01         8.60 o                         
   3   3   7        137.93        136.35        13.81 o                         
  -4   4   7        663.36        691.24        36.87 o                         
  -3   4   7          8.56          3.66         5.32 o                         
  -2   4   7        767.84        788.21        31.39 o                         
  -1   4   7          5.51          1.53         4.55 o                         
   0   4   7        544.67        596.68        26.24 o                         
   1   4   7          4.49          5.50         2.00 o                         
   2   4   7        211.48        243.40        16.38 o                         
  -4   5   7          0.47          0.00         3.75 o                         
  -3   5   7          2.36          3.50         3.51 o                         
  -2   5   7          2.88          1.70         2.41 o                         
  -1   5   7         77.83         74.14         9.06 o                         
   0   5   7          1.46          2.25         4.16 o                         
   1   5   7        233.69        245.77        15.30 o                         
   2   5   7          8.25          0.94         4.81 o                         
  -4   6   7        331.42        305.15        25.54 o                         
  -3   6   7        170.82        156.82        17.98 o                         
  -2   6   7        295.11        274.62        21.33 o                         
  -1   6   7        148.83        150.39        12.47 o                         
   0   6   7        220.31        227.25        13.40 o                         
   1   6   7         71.56         84.12         9.57 o                         
   2   6   7        111.62        111.56        12.40 o                         
  -3   7   7          8.28          7.97        10.60 o                         
  -2   7   7          6.87          4.67         3.56 o                         
  -1   7   7         28.42         28.34         4.88 o                         
   0   7   7        106.46        101.16         9.88 o                         
   1   7   7         37.52         36.09         6.74 o                         
  -1   8   7        397.66        411.27        25.36 o                         
  -4   0   8        330.83        337.69        28.83 o                         
  -2   0   8        778.68        774.34        34.44 o                         
   0   0   8        623.69        595.18        32.09 o                         
   2   0   8        148.49        159.29        19.69 o                         
  -4   1   8          1.65          4.14         4.22 o                         
  -3   1   8         58.77         55.82         7.62 o                         
  -2   1   8          0.54          3.25         3.31 o                         
  -1   1   8          0.95          1.93         3.15 o                         
   0   1   8          4.30          1.24         3.25 o                         
   1   1   8         63.80         65.72        10.78 o                         
   2   1   8          0.91          0.00         4.05 o                         
  -4   2   8        202.63        185.17        15.33 o                         
  -3   2   8        221.17        227.92        17.29 o                         
  -2   2   8        236.81        250.64        13.78 o                         
  -1   2   8        182.56        187.75        11.69 o                         
   0   2   8        209.96        218.36        15.30 o                         
   1   2   8        182.55        214.87        17.60 o                         
  -3   3   8          2.17          0.00         3.36 o                         
  -2   3   8          8.65          9.39         4.81 o                         
  -1   3   8          0.32          5.85         2.59 o                         
   0   3   8         12.77          4.68         3.92 o                         
   1   3   8          4.83          0.26         4.01 o                         
  -3   4   8        364.88        352.68        23.80 o                         
  -2   4   8          7.64          1.99         2.66 o                         
  -1   4   8        450.30        440.63        21.56 o                         
   0   4   8          4.79          0.00         7.14 o                         
   1   4   8        275.34        301.00        18.50 o                         
  -2   5   8         10.32         12.92         4.73 o                         
  -1   5   8          0.13          7.80         2.81 o                         
   0   5   8         13.46          1.67         5.92 o                         
  -1   6   8        248.78        268.91        20.14 o                         
  -1   0   9        169.81        203.44        22.01 o                         
  -1   1   9          1.69          0.00         4.83 o                         
                                                                                
