# Supplementary material for: Evolution of intermolecular contacts with temperature and pressure in bromoethane and iodo­ethane – a comparative study
Source: Acta Crystallogr B Struct Sci Cryst Eng Mater. 2022 Nov 9;78(Pt 6):868–75. doi: 10.1107/S2052520622010149 (PMC9728020; doi:10.1107/S2052520622010149)
Supplement: Supplementary file 4 [file b-78-00868-MBE_100Ksup4.hkl]

data_MBE_100K                                                                 
_shelx_title ' MBE_100K in P2(1)/n'                                             
_shelx_refln_list_code          4                                               
_shelx_F_calc_maximum      107.88                                               
_exptl_crystal_F_000       208.00                                               
_reflns_d_resolution_high  0.7698                                               
                                                                                
loop_                                                                           
 _space_group_symop_operation_xyz                                               
 'x, y, z'                                                                      
 '-x+1/2, y+1/2, -z+1/2'                                                        
 '-x, -y, -z'                                                                   
 'x-1/2, -y-1/2, z-1/2'                                                         
                                                                                
_cell_length_a     5.5087                                                       
_cell_length_b     9.8814                                                       
_cell_length_c     6.9315                                                       
_cell_angle_alpha  90.000                                                       
_cell_angle_beta  100.379                                                       
_cell_angle_gamma  90.000                                                       
                                                                                
_shelx_F_squared_multiplier     1.000                                           
                                                                                
loop_                                                                           
 _refln_index_h                                                                 
 _refln_index_k                                                                 
 _refln_index_l                                                                 
 _refln_F_squared_calc                                                          
 _refln_F_squared_meas                                                          
 _refln_F_squared_sigma                                                         
 _refln_observed_status                                                         
   2   0   0      11134.02      11177.26       106.84 o                         
   4   0   0       2301.84       2331.94        47.36 o                         
   6   0   0        728.42        687.23        41.84 o                         
   1   1   0        884.53        927.79        14.44 o                         
   2   1   0        236.25        281.89        12.38 o                         
   3   1   0       1706.45       1715.74        26.18 o                         
   4   1   0        194.85        199.15        11.10 o                         
   5   1   0       1261.00       1347.15        36.74 o                         
   6   1   0        286.12        281.37        19.58 o                         
   7   1   0        928.17        865.42        37.10 o                         
   0   2   0       4030.12       4202.73        81.37 o                         
   1   2   0       4349.30       4427.83        51.94 o                         
   2   2   0       4725.72       4804.19        47.68 o                         
   3   2   0       3533.01       3558.42        33.25 o                         
   4   2   0       2289.96       2412.30        43.00 o                         
   5   2   0        757.85        808.49        26.07 o                         
   6   2   0        466.23        456.44        23.13 o                         
   1   3   0          2.88          8.26         3.04 o                         
   2   3   0        934.80        918.20        15.28 o                         
   3   3   0        226.93        244.30         9.69 o                         
   4   3   0       1590.39       1604.18        35.59 o                         
   5   3   0        574.30        619.52        24.75 o                         
   6   3   0        897.38        961.03        37.68 o                         
   0   4   0        160.72        185.83        14.36 o                         
   1   4   0       8991.09       8757.62        73.32 o                         
   2   4   0        239.72        257.68        10.43 o                         
   3   4   0       4007.52       4092.94        43.19 o                         
   4   4   0         14.16         16.16         2.80 o                         
   5   4   0       1319.60       1496.66        69.74 o                         
   6   4   0         40.75         26.20         3.91 o                         
   1   5   0         29.18         36.46         3.76 o                         
   2   5   0        579.88        580.00        15.70 o                         
   3   5   0         30.81         32.21         4.00 o                         
   4   5   0        740.80        794.70        42.04 o                         
   5   5   0         18.56         15.51         3.90 o                         
   6   5   0        901.72        974.40        43.57 o                         
   0   6   0       2511.67       2657.97        49.93 o                         
   1   6   0       4357.83       4451.13        43.35 o                         
   2   6   0       1981.15       2053.28        31.34 o                         
   3   6   0       1496.71       1632.01        71.15 o                         
   4   6   0        627.30        685.68        52.45 o                         
   5   6   0        507.51        551.55        34.62 o                         
   6   6   0        106.52        111.06        13.60 o                         
   1   7   0          7.52          9.36         2.01 o                         
   2   7   0        381.18        399.17        14.31 o                         
   3   7   0        306.58        336.71        20.60 o                         
   4   7   0        440.71        481.65        27.72 o                         
   5   7   0        656.05        766.02        62.56 o                         
   0   8   0       2408.43       2503.94        75.04 o                         
   1   8   0         89.07         90.05         6.88 o                         
   2   8   0       2501.47       2583.52        50.29 o                         
   3   8   0        112.74        123.37        10.57 o                         
   4   8   0       1548.07       1648.15        52.73 o                         
   5   8   0          8.16          5.42         6.27 o                         
   1   9   0         67.96         67.11         7.00 o                         
   2   9   0         64.42         52.66         7.57 o                         
   3   9   0        409.32        440.99        23.70 o                         
   4   9   0          0.08          4.13         5.07 o                         
   5   9   0        487.77        514.19        42.33 o                         
   0  10   0       2027.53       2035.23        61.65 o                         
   1  10   0        456.44        485.12        22.24 o                         
   2  10   0       1110.47       1166.61        46.55 o                         
   3  10   0        228.31        236.34        18.26 o                         
   4  10   0        284.06        275.37        23.56 o                         
   1  11   0         44.81         43.62         7.15 o                         
   2  11   0          9.21          6.61         3.06 o                         
   3  11   0        124.98        130.26        13.13 o                         
   0  12   0         64.91         74.86        15.20 o                         
   1  12   0        741.88        763.49        41.27 o                         
   2  12   0         42.00         31.07         7.44 o                         
  -7   0   1          7.21          3.22        15.23 o                         
  -5   0   1        663.92        685.49        37.72 o                         
  -3   0   1       4374.44       4449.94        55.02 o                         
  -1   0   1       5264.34       5228.54        43.13 o                         
   1   0   1       7858.19       8214.33        99.23 o                         
   3   0   1       9309.23       8547.87       159.77 o                         
   5   0   1       3181.06       3229.48        73.97 o                         
  -7   1   1        165.63        150.72        15.27 o                         
  -6   1   1       1946.98       2011.75        57.36 o                         
  -5   1   1        335.20        355.55        16.34 o                         
  -4   1   1       3775.75       3767.55        84.39 o                         
  -3   1   1        992.03        978.99        17.17 o                         
  -2   1   1       3068.43       3057.49        36.98 o                         
  -1   1   1       1497.04       1434.17        15.67 o                         
   0   1   1       1444.04       1472.58        20.92 o                         
   1   1   1        338.21        376.75        11.55 o                         
   2   1   1        214.09        258.45        12.35 o                         
   3   1   1        126.11        122.07         6.48 o                         
   4   1   1        302.89        271.71        12.85 o                         
   5   1   1          1.55          3.95         2.98 o                         
   6   1   1        575.23        559.65        25.67 o                         
  -7   2   1          1.11          4.82         8.79 o                         
  -6   2   1        168.74        172.82        13.84 o                         
  -5   2   1        148.71        151.65        12.18 o                         
  -4   2   1        507.01        515.49        17.65 o                         
  -3   2   1       1743.88       1748.45        26.36 o                         
  -2   2   1       2116.06       2012.47        28.80 o                         
  -1   2   1       8829.40       8265.35        70.34 o                         
   0   2   1       8320.56       7978.20        47.81 o                         
   1   2   1       8123.76       7740.56        75.32 o                         
   2   2   1       4326.20       4298.24        39.11 o                         
   3   2   1       2651.33       2546.10        36.73 o                         
   4   2   1       1363.02       1335.52        29.63 o                         
   5   2   1        955.18        984.90        31.30 o                         
   6   2   1        726.05        720.84        35.45 o                         
  -6   3   1        362.17        365.29        20.81 o                         
  -5   3   1       1610.47       1686.08        50.68 o                         
  -4   3   1        543.63        553.90        17.38 o                         
  -3   3   1       2255.39       2265.94        31.34 o                         
  -2   3   1       1279.17       1259.77        17.79 o                         
  -1   3   1       3143.05       3200.00        37.81 o                         
   0   3   1        591.63        627.33        16.34 o                         
   1   3   1        910.99        936.42        19.98 o                         
   2   3   1         88.10        101.52         5.24 o                         
   3   3   1          8.34          6.49         1.74 o                         
   4   3   1         66.45         74.40         6.80 o                         
   5   3   1        281.83        314.85        19.05 o                         
   6   3   1         84.56         77.84        11.27 o                         
  -6   4   1         76.58         78.02        10.71 o                         
  -5   4   1         19.44         20.54         4.68 o                         
  -4   4   1       1225.53       1268.19        30.95 o                         
  -3   4   1         41.49         46.12         4.33 o                         
  -2   4   1       4888.77       4848.27        38.80 o                         
  -1   4   1          0.93          3.92         1.26 o                         
   0   4   1       8426.10       8497.58        69.75 o                         
   1   4   1        197.79        207.51         7.44 o                         
   2   4   1       6830.10       6810.18        51.93 o                         
   3   4   1         49.33         56.58         5.55 o                         
   4   4   1       3522.96       3745.07       111.17 o                         
   5   4   1         40.48         36.41         5.27 o                         
   6   4   1        964.01        982.98        39.60 o                         
  -6   5   1         92.43        109.50        14.95 o                         
  -5   5   1       2567.62       2696.69        74.59 o                         
  -4   5   1        151.39        159.86        11.91 o                         
  -3   5   1       3337.78       3587.26        87.91 o                         
  -2   5   1         60.60         58.82         4.24 o                         
  -1   5   1       1109.65       1122.78        19.80 o                         
   0   5   1         74.24         78.52         4.77 o                         
   1   5   1        195.76        194.49         8.20 o                         
   2   5   1         45.48         43.34         4.36 o                         
   3   5   1         67.15         71.78         7.23 o                         
   4   5   1          0.54          1.74         2.69 o                         
   5   5   1        417.56        456.28        25.73 o                         
   6   5   1         11.61         20.98        10.99 o                         
  -6   6   1          6.55          7.89        10.47 o                         
  -5   6   1        289.82        337.89        23.66 o                         
  -4   6   1        612.31        674.45        35.43 o                         
  -3   6   1        420.62        449.65        18.37 o                         
  -2   6   1       2117.38       2209.16        36.70 o                         
  -1   6   1        927.35        989.40        19.94 o                         
   0   6   1       2459.97       2563.08        31.57 o                         
   1   6   1       1661.46       1701.04        25.32 o                         
   2   6   1       3022.99       3023.47        40.98 o                         
   3   6   1       1304.94       1293.40        35.86 o                         
   4   6   1       1870.45       2013.17       137.04 o                         
   5   6   1        688.75        808.16        67.51 o                         
   6   6   1        376.29        359.96        30.90 o                         
  -5   7   1        417.84        482.27        41.74 o                         
  -4   7   1        886.38        978.34        42.46 o                         
  -3   7   1        371.32        389.71        17.59 o                         
  -2   7   1       1375.24       1410.46        33.89 o                         
  -1   7   1        336.86        344.44        15.05 o                         
   0   7   1        510.88        525.94        15.29 o                         
   1   7   1        162.40        153.75         8.59 o                         
   2   7   1          2.05          3.47         1.88 o                         
   3   7   1          3.37          3.91         2.68 o                         
   4   7   1         30.64         35.85         6.43 o                         
   5   7   1        192.92        213.15        20.72 o                         
  -5   8   1        147.94        148.00        17.08 o                         
  -4   8   1          0.11          0.00         4.92 o                         
  -3   8   1        879.62        899.59        35.63 o                         
  -2   8   1         40.35         54.14         7.70 o                         
  -1   8   1       3013.03       3023.63        53.04 o                         
   0   8   1        260.07        251.27        13.60 o                         
   1   8   1       3435.42       3513.73        67.70 o                         
   2   8   1        137.85        135.56         8.87 o                         
   3   8   1       1507.07       1530.24        38.80 o                         
   4   8   1         18.66         39.69         8.30 o                         
   5   8   1        672.40        738.28        85.73 o                         
  -5   9   1         14.12         37.11        12.39 o                         
  -4   9   1        938.71       1003.27        48.51 o                         
  -3   9   1          2.88          5.00         4.48 o                         
  -2   9   1        875.01        901.21        35.37 o                         
  -1   9   1          2.35          0.49         2.56 o                         
   0   9   1        330.33        347.71        17.40 o                         
   1   9   1        111.69        112.59         8.26 o                         
   2   9   1          8.65          7.25         3.46 o                         
   3   9   1         71.65         73.80         7.84 o                         
   4   9   1         82.84         89.78        13.10 o                         
  -4  10   1        144.23        131.14        17.97 o                         
  -3  10   1        443.51        430.69        27.34 o                         
  -2  10   1        329.31        340.52        22.86 o                         
  -1  10   1        693.47        702.89        25.06 o                         
   0  10   1        312.62        324.01        18.10 o                         
   1  10   1        989.96        992.56        36.42 o                         
   2  10   1        365.55        367.71        19.82 o                         
   3  10   1       1168.71       1162.18        38.24 o                         
   4  10   1        264.54        237.26        25.46 o                         
  -3  11   1        385.21        383.91        27.46 o                         
  -2  11   1        165.97        166.39        14.69 o                         
  -1  11   1        205.42        205.68        16.39 o                         
   0  11   1         48.42         38.24         5.85 o                         
   1  11   1         12.67         12.13         7.33 o                         
   2  11   1          1.71          2.64         4.48 o                         
   3  11   1          5.97         10.68         5.18 o                         
  -2  12   1        357.33        340.56        22.17 o                         
  -1  12   1        106.07        106.59        13.59 o                         
   0  12   1        755.98        704.24        38.69 o                         
   1  12   1         92.03         62.49        16.34 o                         
   2  12   1        656.28        667.43        45.82 o                         
  -6   0   2         29.07         30.75         9.90 o                         
  -4   0   2        149.53        140.57        14.49 o                         
  -2   0   2       2629.82       2583.64        63.28 o                         
   0   0   2      11637.68      10592.73        55.94 o                         
   2   0   2       6185.24       6376.26        60.66 o                         
   4   0   2       2575.22       2432.18        50.43 o                         
   6   0   2       1541.47       1489.64        57.24 o                         
  -7   1   2       1192.46       1161.92        55.58 o                         
  -6   1   2        223.62        253.57        48.02 o                         
  -5   1   2       2731.77       2690.27        51.72 o                         
  -4   1   2        605.08        569.41        22.09 o                         
  -3   1   2       5491.69       5268.41       106.58 o                         
  -2   1   2        619.78        615.02        12.35 o                         
  -1   1   2       8539.01       8134.32        32.89 o                         
   0   1   2       1360.79       1374.12        19.36 o                         
   1   1   2       2793.92       2809.22        34.58 o                         
   2   1   2        729.27        773.31        14.87 o                         
   3   1   2        222.93        203.70         9.16 o                         
   4   1   2          1.32          8.85         5.64 o                         
   5   1   2          0.62          4.57         3.08 o                         
   6   1   2         71.30         64.10         8.42 o                         
  -7   2   2         72.04         72.64        13.47 o                         
  -6   2   2         10.09         12.05         3.13 o                         
  -5   2   2          0.87          0.44         3.39 o                         
  -4   2   2         53.10         56.59         4.89 o                         
  -3   2   2        664.26        657.81        13.43 o                         
  -2   2   2        602.30        548.76        11.36 o                         
  -1   2   2       2009.35       2038.05        24.39 o                         
   0   2   2       2467.55       2413.77        27.41 o                         
   1   2   2       1674.05       1586.78        24.89 o                         
   2   2   2       4127.87       4025.05        33.12 o                         
   3   2   2       2483.72       2420.41        32.86 o                         
   4   2   2       2508.63       2495.30        39.53 o                         
   5   2   2       1161.61       1141.58        39.28 o                         
   6   2   2        732.36        704.45        40.01 o                         
  -6   3   2       1696.83       1664.80        66.16 o                         
  -5   3   2        826.15        812.26        29.78 o                         
  -4   3   2       4272.73       4222.09        55.82 o                         
  -3   3   2       1340.46       1383.10        33.78 o                         
  -2   3   2       4186.44       4084.16        32.24 o                         
  -1   3   2        653.93        652.60        15.84 o                         
   0   3   2       1938.17       1978.13        29.93 o                         
   1   3   2        527.93        520.73        10.99 o                         
   2   3   2        902.98        891.24        19.80 o                         
   3   3   2        136.89        149.34        10.26 o                         
   4   3   2         85.94         95.61        10.13 o                         
   5   3   2         37.07         46.83         7.26 o                         
   6   3   2         11.38         11.87         7.70 o                         
  -6   4   2         99.30         90.99        11.27 o                         
  -5   4   2          6.94          7.78         3.09 o                         
  -4   4   2          4.25          6.97         3.42 o                         
  -3   4   2        498.32        504.86        16.65 o                         
  -2   4   2        325.29        339.76         8.49 o                         
  -1   4   2       2277.10       2266.29        21.61 o                         
   0   4   2         17.97         18.91         2.06 o                         
   1   4   2       4850.75       4755.94        34.20 o                         
   2   4   2          3.66          4.73         2.24 o                         
   3   4   2       3592.00       3548.93        93.54 o                         
   4   4   2         40.17         42.20         5.84 o                         
   5   4   2       1802.64       1816.66        55.03 o                         
   6   4   2          2.59          0.00         5.34 o                         
  -6   5   2       1237.14       1329.72        59.29 o                         
  -5   5   2        117.51        126.84        11.76 o                         
  -4   5   2       2050.43       2091.14        51.89 o                         
  -3   5   2        251.82        245.11        12.40 o                         
  -2   5   2       4453.90       4472.93        45.18 o                         
  -1   5   2        369.48        368.00         9.58 o                         
   0   5   2       4140.34       4188.56        36.56 o                         
   1   5   2         90.09        103.65         6.64 o                         
   2   5   2        716.17        695.86        19.36 o                         
   3   5   2         38.27         46.79         6.30 o                         
   4   5   2         13.03         17.25         4.40 o                         
   5   5   2         26.21         13.40         4.70 o                         
   6   5   2         49.10         47.16        10.47 o                         
  -6   6   2         17.50         16.73         5.22 o                         
  -5   6   2          0.05          4.35         7.78 o                         
  -4   6   2         90.65         94.15        10.06 o                         
  -3   6   2        102.76        101.18         9.11 o                         
  -2   6   2        831.29        843.35        20.39 o                         
  -1   6   2       1408.67       1363.91        23.71 o                         
   0   6   2        952.21        933.68        17.30 o                         
   1   6   2       2726.10       2631.51        37.57 o                         
   2   6   2        733.71        719.28        22.03 o                         
   3   6   2       1513.75       1552.12        78.61 o                         
   4   6   2        556.45        579.34        41.25 o                         
   5   6   2        775.76        779.00        40.64 o                         
  -5   7   2       1270.63       1449.88        84.20 o                         
  -4   7   2        863.50        944.93        41.26 o                         
  -3   7   2       1801.44       1976.48        46.46 o                         
  -2   7   2        963.12       1043.41        38.72 o                         
  -1   7   2       1313.38       1386.01        29.85 o                         
   0   7   2        334.01        334.56        13.02 o                         
   1   7   2       1064.77       1052.28        23.66 o                         
   2   7   2         21.16         23.18         3.23 o                         
   3   7   2        286.83        286.38        17.54 o                         
   4   7   2          0.44          4.15         5.07 o                         
   5   7   2          4.53          0.00         5.14 o                         
  -5   8   2         16.14          9.39         9.15 o                         
  -4   8   2         76.40         68.65        11.29 o                         
  -3   8   2          8.11          9.19         4.54 o                         
  -2   8   2        500.08        498.96        22.15 o                         
  -1   8   2         35.63         36.11         9.35 o                         
   0   8   2       1077.52       1159.03        34.23 o                         
   1   8   2         58.01         56.52         6.91 o                         
   2   8   2       2002.27       2022.64        61.39 o                         
   3   8   2        149.92        148.91        13.37 o                         
   4   8   2       1722.03       1641.55        64.82 o                         
  -5   9   2        978.96       1080.90        57.10 o                         
  -4   9   2         25.16         11.99         4.51 o                         
  -3   9   2       1508.81       1569.41        50.40 o                         
  -2   9   2         70.86         68.92         8.46 o                         
  -1   9   2       1309.09       1403.81        52.60 o                         
   0   9   2         14.02          9.89         4.16 o                         
   1   9   2        600.04        598.39        25.58 o                         
   2   9   2          3.54          0.00         2.95 o                         
   3   9   2         90.53         80.04         8.78 o                         
   4   9   2         38.46         38.57         6.57 o                         
  -4  10   2         10.36          0.00         5.85 o                         
  -3  10   2         22.84         12.08         3.99 o                         
  -2  10   2        290.64        290.22        19.97 o                         
  -1  10   2        132.98        131.54        12.75 o                         
   0  10   2        893.53        885.12        33.16 o                         
   1  10   2        269.10        259.66        17.68 o                         
   2  10   2        730.03        720.66        39.46 o                         
   3  10   2        174.08        179.72        16.70 o                         
  -3  11   2        297.11        296.43        21.76 o                         
  -2  11   2        425.61        460.67        28.02 o                         
  -1  11   2        419.57        400.95        25.41 o                         
   0  11   2        440.10        419.91        27.87 o                         
   1  11   2         99.47         97.90        11.66 o                         
   2  11   2        206.52        189.12        16.30 o                         
  -2  12   2          0.89          0.00         4.88 o                         
  -1  12   2        281.57        266.14        24.50 o                         
   0  12   2         49.13         46.33         8.14 o                         
   1  12   2        354.88        310.12        22.30 o                         
  -7   0   3        452.06        410.67        36.05 o                         
  -5   0   3        543.08        490.73        32.17 o                         
  -3   0   3          9.60          8.60         2.72 o                         
   1   0   3       1947.98       1912.21        27.27 o                         
   3   0   3       3346.44       3389.86        52.13 o                         
   5   0   3       1894.37       1796.35        55.32 o                         
  -7   1   3        186.67        168.68        16.22 o                         
  -6   1   3       1294.91       1263.72       118.31 o                         
  -5   1   3        410.93        412.71        22.61 o                         
  -4   1   3       4069.49       4177.21       150.33 o                         
  -3   1   3        682.81        683.07        14.93 o                         
  -2   1   3       6002.81       5789.08        63.65 o                         
  -1   1   3        889.97        909.81        12.99 o                         
   0   1   3       5066.14       4961.79        31.54 o                         
   1   1   3        340.00        338.70         8.06 o                         
   2   1   3       3072.12       3046.73        33.86 o                         
   3   1   3        164.58        158.10         9.24 o                         
   4   1   3        578.72        556.57        20.97 o                         
   5   1   3        147.98        148.52        12.11 o                         
   6   1   3         10.20         10.32         3.92 o                         
  -6   2   3         94.87         97.21        12.43 o                         
  -5   2   3        193.78        200.05        18.16 o                         
  -4   2   3         66.45         73.08         6.56 o                         
  -3   2   3          4.82          7.83         2.35 o                         
  -2   2   3          2.32          3.68         1.31 o                         
  -1   2   3        546.83        549.90         9.38 o                         
   0   2   3        937.99        928.40        12.32 o                         
   1   2   3        936.53        939.68        13.43 o                         
   2   2   3       1356.50       1327.47        23.58 o                         
   3   2   3       1015.04        987.34        25.05 o                         
   4   2   3        619.72        600.10        24.67 o                         
   5   2   3        797.85        752.72        29.85 o                         
   6   2   3        458.00        414.97        26.33 o                         
  -6   3   3        261.47        260.27        20.35 o                         
  -5   3   3       1447.44       1427.23        36.64 o                         
  -4   3   3        525.77        520.20        18.78 o                         
  -3   3   3       3805.36       3732.16        84.13 o                         
  -2   3   3       1426.59       1442.11        18.13 o                         
  -1   3   3       7357.44       7228.14        45.69 o                         
   0   3   3       1798.12       1805.61        16.20 o                         
   1   3   3       4135.05       4086.25        32.13 o                         
   2   3   3        283.88        276.13        11.66 o                         
   3   3   3        850.43        826.69        25.39 o                         
   4   3   3         62.75         64.04         8.61 o                         
   5   3   3        113.36        111.82        12.02 o                         
   6   3   3         11.41         32.18         8.67 o                         
  -6   4   3        422.61        414.15        26.36 o                         
  -5   4   3          2.62          4.79         4.20 o                         
  -4   4   3        127.99        132.72        10.46 o                         
  -3   4   3        149.45        151.18         8.47 o                         
  -2   4   3        154.65        151.17         6.07 o                         
  -1   4   3          7.23          9.80         1.40 o                         
   0   4   3       1119.26       1104.02        14.98 o                         
   1   4   3        274.77        274.96         9.78 o                         
   2   4   3       1845.32       1809.80        34.20 o                         
   3   4   3         88.42         85.85        10.38 o                         
   4   4   3       1731.60       1722.94        52.51 o                         
   5   4   3          7.21          0.00         5.94 o                         
  -6   5   3         84.31        100.67        10.52 o                         
  -5   5   3       2214.17       2210.27        48.56 o                         
  -4   5   3        228.41        224.76        15.95 o                         
  -3   5   3       3950.76       4034.20        48.73 o                         
  -2   5   3        226.03        236.96        10.11 o                         
  -1   5   3       3032.89       2909.25        30.23 o                         
   0   5   3        284.95        286.83         9.97 o                         
   1   5   3       2380.22       2351.05        39.20 o                         
   2   5   3        237.04        227.07        12.61 o                         
   3   5   3       1238.56       1236.86        41.50 o                         
   4   5   3         64.61         59.81         8.75 o                         
   5   5   3        137.87        142.55        15.25 o                         
  -6   6   3        308.60        312.52        35.39 o                         
  -5   6   3         26.94         25.21         4.56 o                         
  -4   6   3         74.47         85.28         9.03 o                         
  -3   6   3         39.79         42.10         4.82 o                         
  -2   6   3         69.53         68.43         5.37 o                         
  -1   6   3         34.91         35.93         3.80 o                         
   0   6   3        319.65        325.59        11.76 o                         
   1   6   3        496.31        499.25        18.54 o                         
   2   6   3        916.23        913.15        28.63 o                         
   3   6   3        545.44        541.66        23.22 o                         
   4   6   3       1103.91       1100.13        44.61 o                         
   5   6   3        249.74        229.91        20.00 o                         
  -5   7   3        255.90        235.95        22.57 o                         
  -4   7   3       1083.25       1168.49        51.04 o                         
  -3   7   3        697.46        718.57        25.36 o                         
  -2   7   3       2106.16       2092.50        35.82 o                         
  -1   7   3       1040.75       1046.80        23.25 o                         
   0   7   3       1975.07       1999.77        34.95 o                         
   1   7   3        769.45        744.02        22.43 o                         
   2   7   3        697.50        688.34        30.08 o                         
   3   7   3        138.89        129.51        11.66 o                         
   4   7   3        269.41        241.39        20.93 o                         
  -5   8   3         78.14         91.80        13.41 o                         
  -4   8   3         16.04         14.91         6.12 o                         
  -3   8   3          0.23          7.23         3.74 o                         
  -2   8   3          0.52          7.31         1.96 o                         
  -1   8   3        222.75        223.73        16.59 o                         
   0   8   3         60.11         62.03         6.24 o                         
   1   8   3        670.77        669.02        22.79 o                         
   2   8   3         83.40        102.02        11.83 o                         
   3   8   3        519.90        482.04        29.08 o                         
   4   8   3         32.81         35.79         8.29 o                         
  -4   9   3        996.62       1029.05        44.10 o                         
  -3   9   3         38.47         37.63         7.49 o                         
  -2   9   3       1685.32       1736.31        46.64 o                         
  -1   9   3         31.47         40.75         6.89 o                         
   0   9   3       1520.49       1589.67        40.01 o                         
   1   9   3        109.54        111.03        11.10 o                         
   2   9   3        693.41        685.81        34.76 o                         
   3   9   3         68.39         68.16         9.90 o                         
   4   9   3        143.73        150.64        17.92 o                         
  -4  10   3          0.11          0.00         6.73 o                         
  -3  10   3         11.20         14.26         4.30 o                         
  -2  10   3         32.85         23.46         5.43 o                         
  -1  10   3         51.25         54.71         8.08 o                         
   0  10   3         21.71         21.34         5.30 o                         
   1  10   3        310.76        301.32        19.97 o                         
   2  10   3         47.24         40.11         7.00 o                         
   3  10   3        593.92        521.92        33.21 o                         
  -3  11   3        475.21        457.23        27.35 o                         
  -2  11   3        297.08        281.97        22.35 o                         
  -1  11   3        415.09        397.80        25.59 o                         
   0  11   3        205.44        172.62        15.40 o                         
   1  11   3        287.56        262.24        19.64 o                         
   2  11   3        169.15        144.40        15.44 o                         
  -1  12   3         17.77         14.79         9.06 o                         
   0  12   3        123.33         99.98        13.50 o                         
  -6   0   4        851.21        871.44        50.29 o                         
  -4   0   4        828.30        871.92        39.39 o                         
  -2   0   4        410.07        397.45        15.46 o                         
   0   0   4         35.50         47.10         6.04 o                         
   2   0   4        487.97        482.11        16.72 o                         
   4   0   4        549.78        525.89        33.07 o                         
  -6   1   4         32.16         26.63         5.23 o                         
  -5   1   4       1105.14       1109.98        53.56 o                         
  -4   1   4        399.24        401.92        16.60 o                         
  -3   1   4       3095.60       3019.78        53.38 o                         
  -2   1   4        826.37        826.18        16.75 o                         
  -1   1   4       6073.70       6094.75        48.47 o                         
   0   1   4        899.68        939.92        15.38 o                         
   1   1   4       4253.26       4189.48        43.42 o                         
   2   1   4        530.13        548.54        14.38 o                         
   3   1   4       1563.82       1530.26        28.60 o                         
   4   1   4         95.92         98.99         9.15 o                         
   5   1   4        515.93        500.53        22.94 o                         
  -6   2   4        581.02        602.37        30.50 o                         
  -5   2   4        600.59        597.73        27.66 o                         
  -4   2   4        758.70        750.51        21.45 o                         
  -3   2   4        173.26        158.57         9.88 o                         
  -2   2   4        308.93        300.12         8.43 o                         
  -1   2   4          5.87         10.18         1.93 o                         
   0   2   4         38.07         42.53         3.35 o                         
   1   2   4          2.81          9.97         1.46 o                         
   2   2   4        490.08        494.48        16.90 o                         
   3   2   4        311.58        305.82        15.17 o                         
   4   2   4        510.11        500.84        22.20 o                         
   5   2   4        382.62        368.04        20.41 o                         
  -6   3   4        585.08        575.94        31.06 o                         
  -5   3   4        281.52        287.19        19.01 o                         
  -4   3   4       2007.56       1965.02        66.12 o                         
  -3   3   4        817.25        769.01        21.69 o                         
  -2   3   4       2745.08       2748.86        30.61 o                         
  -1   3   4        664.30        652.49        12.53 o                         
   0   3   4       2707.73       2697.95        26.45 o                         
   1   3   4        806.28        801.02        19.07 o                         
   2   3   4       2610.99       2588.72        39.66 o                         
   3   3   4        524.49        536.33        20.46 o                         
   4   3   4       1127.36       1172.83        44.78 o                         
   5   3   4         52.69         57.14         9.50 o                         
  -6   4   4         52.64         50.83         8.90 o                         
  -5   4   4        809.77        766.16        37.28 o                         
  -4   4   4          1.05          0.00         3.08 o                         
  -3   4   4        619.61        619.89        18.92 o                         
  -2   4   4         43.75         45.35         3.97 o                         
  -1   4   4         71.12         68.69         5.02 o                         
   0   4   4         13.81         12.66         1.61 o                         
   1   4   4        209.54        205.93         9.82 o                         
   2   4   4         12.49         11.30         2.76 o                         
   3   4   4        518.62        528.53        24.40 o                         
   4   4   4         56.63         59.05         9.95 o                         
   5   4   4        483.69        453.32        31.39 o                         
  -6   5   4        342.58        347.52        46.35 o                         
  -5   5   4         73.74         94.01        12.41 o                         
  -4   5   4       1120.57       1072.62        41.06 o                         
  -3   5   4        138.04        130.09         9.18 o                         
  -2   5   4       3504.89       3469.14        40.14 o                         
  -1   5   4        257.16        245.91        10.30 o                         
   0   5   4       4323.20       4279.75        41.23 o                         
   1   5   4        204.01        196.08        10.06 o                         
   2   5   4       1699.17       1673.98        37.56 o                         
   3   5   4         99.93        110.25        12.76 o                         
   4   5   4        462.85        469.40        29.65 o                         
   5   5   4         67.86         73.04        12.86 o                         
  -5   6   4        358.09        353.52        26.72 o                         
  -4   6   4         89.80         80.14         9.72 o                         
  -3   6   4        368.13        341.08        15.62 o                         
  -2   6   4         10.26          8.71         2.67 o                         
  -1   6   4         29.16         34.17         4.19 o                         
   0   6   4          6.24          6.02         2.50 o                         
   1   6   4        187.47        179.29        11.12 o                         
   2   6   4          4.23          3.93         5.60 o                         
   3   6   4        285.31        267.85        21.06 o                         
   4   6   4        113.32        112.31        14.61 o                         
  -5   7   4        525.58        539.46        34.69 o                         
  -4   7   4        304.65        279.78        18.80 o                         
  -3   7   4       1343.41       1313.57        31.80 o                         
  -2   7   4        500.67        479.76        16.35 o                         
  -1   7   4       1459.13       1436.93        30.25 o                         
   0   7   4        565.14        541.73        18.52 o                         
   1   7   4       1418.19       1402.32        33.81 o                         
   2   7   4        377.79        364.12        20.74 o                         
   3   7   4        871.31        866.71        39.32 o                         
   4   7   4        183.02        170.74        19.20 o                         
  -5   8   4         60.38         29.37        11.88 o                         
  -4   8   4        446.23        468.61        25.76 o                         
  -3   8   4         16.84         12.75         3.79 o                         
  -2   8   4         94.61        100.29         8.35 o                         
  -1   8   4          0.31          0.00         1.87 o                         
   0   8   4          4.39          4.78         2.86 o                         
   1   8   4         10.02          4.60         2.26 o                         
   2   8   4        198.77        184.62        17.62 o                         
   3   8   4         57.05         65.84        11.16 o                         
  -4   9   4          9.41          0.00         4.71 o                         
  -3   9   4        922.38        923.06        34.16 o                         
  -2   9   4         11.30         12.08         3.83 o                         
  -1   9   4       1240.80       1228.05        42.05 o                         
   0   9   4         27.03         21.53         4.47 o                         
   1   9   4       1099.53       1091.70        36.61 o                         
   2   9   4         12.03          8.70         4.47 o                         
   3   9   4        589.42        560.72        35.19 o                         
  -3  10   4         52.52         43.38         8.14 o                         
  -2  10   4         49.33         42.81         6.96 o                         
  -1  10   4          9.53          1.79         3.89 o                         
   0  10   4          3.15          4.08         4.52 o                         
   1  10   4         14.04         14.15         4.06 o                         
   2  10   4         69.82         64.83        10.37 o                         
  -2  11   4        465.76        456.58        29.10 o                         
  -1  11   4        414.65        402.50        26.88 o                         
   0  11   4        517.14        499.05        29.25 o                         
   1  11   4        254.60        234.46        19.81 o                         
  -5   0   5       2038.81       2110.08        93.25 o                         
  -3   0   5       1682.16       1656.74        39.19 o                         
  -1   0   5        631.27        640.38        24.69 o                         
   1   0   5         94.58         95.06        10.57 o                         
   3   0   5         57.29         50.77        11.94 o                         
   5   0   5        185.37        189.42        22.53 o                         
  -6   1   5         74.15         69.05        11.55 o                         
  -5   1   5         58.92         43.89         6.33 o                         
  -4   1   5        863.48        857.74        30.71 o                         
  -3   1   5         80.37         81.06         6.35 o                         
  -2   1   5       1982.21       2041.72        28.61 o                         
  -1   1   5        301.42        326.27        11.61 o                         
   0   1   5       2463.20       2525.32        27.42 o                         
   1   1   5        435.77        412.59        12.19 o                         
   2   1   5       2369.59       2395.48        36.91 o                         
   3   1   5        249.37        262.11        13.14 o                         
   4   1   5       1069.31       1049.67        36.92 o                         
   5   1   5        143.63        129.69        12.64 o                         
  -6   2   5        400.80        398.37        29.40 o                         
  -5   2   5        648.84        652.10        33.07 o                         
  -4   2   5        651.31        640.26        23.97 o                         
  -3   2   5        711.90        685.73        21.51 o                         
  -2   2   5        839.51        844.54        18.43 o                         
  -1   2   5        496.83        504.91        14.47 o                         
   0   2   5        107.94        115.74         6.35 o                         
   1   2   5        104.29        114.85         7.65 o                         
   2   2   5          6.64          7.28         3.13 o                         
   3   2   5         18.61         11.77         2.42 o                         
   4   2   5          9.36         17.75         3.89 o                         
   5   2   5        137.96        128.42        15.31 o                         
  -6   3   5         22.38         31.65        11.15 o                         
  -5   3   5        210.83        200.81        20.85 o                         
  -4   3   5         76.72         71.48         7.03 o                         
  -3   3   5       1159.49       1135.93        28.59 o                         
  -2   3   5        466.36        471.95        16.59 o                         
  -1   3   5       2857.23       2887.14        36.75 o                         
   0   3   5        856.74        867.60        18.37 o                         
   1   3   5       2236.14       2279.49        36.25 o                         
   2   3   5        338.59        338.76        14.35 o                         
   3   3   5        877.95        859.87        28.14 o                         
   4   3   5        140.33        143.16        17.09 o                         
  -6   4   5        961.54        953.43        61.39 o                         
  -5   4   5         15.81         19.41         3.72 o                         
  -4   4   5       1318.34       1286.78        37.18 o                         
  -3   4   5         93.02         87.16         8.36 o                         
  -2   4   5        894.46        887.87        24.71 o                         
  -1   4   5          9.76         13.61         2.20 o                         
   0   4   5        326.11        322.76        12.09 o                         
   1   4   5         94.31         96.99         6.81 o                         
   2   4   5          1.75          0.00         1.64 o                         
   3   4   5         18.48         10.03         7.37 o                         
   4   4   5        107.67        105.63        14.49 o                         
  -5   5   5        291.29        253.67        19.97 o                         
  -4   5   5         71.28         77.68         9.98 o                         
  -3   5   5        975.65        954.22        26.19 o                         
  -2   5   5        112.43        107.58         9.44 o                         
  -1   5   5       1296.70       1259.62        27.04 o                         
   0   5   5         96.84        109.30         7.34 o                         
   1   5   5       1812.17       1808.73        32.39 o                         
   2   5   5        111.90        114.55         9.59 o                         
   3   5   5       1622.86       1641.80        47.97 o                         
   4   5   5         68.20         69.81        11.74 o                         
  -5   6   5        307.78        269.50        24.60 o                         
  -4   6   5        713.53        671.32        29.76 o                         
  -3   6   5        415.42        400.03        18.61 o                         
  -2   6   5        330.49        320.34        17.24 o                         
  -1   6   5        154.24        147.61         8.91 o                         
   0   6   5        119.36        113.35         7.84 o                         
   1   6   5          0.90          0.77         3.01 o                         
   2   6   5          0.92          6.04         4.47 o                         
   3   6   5          2.01          6.33         4.05 o                         
   4   6   5        106.25        100.77        14.31 o                         
  -5   7   5         24.89         14.96         9.83 o                         
  -4   7   5        197.59        175.75        15.31 o                         
  -3   7   5        285.62        267.28        15.62 o                         
  -2   7   5        653.54        628.78        23.43 o                         
  -1   7   5        514.27        482.30        18.25 o                         
   0   7   5       1146.23       1149.28        28.90 o                         
   1   7   5        413.69        401.48        19.39 o                         
   2   7   5        699.56        686.02        30.50 o                         
   3   7   5        175.54        166.30        18.58 o                         
  -4   8   5         24.80         10.10         5.83 o                         
  -3   8   5        500.80        479.49        23.07 o                         
  -2   8   5         37.99         31.04         4.76 o                         
  -1   8   5        375.11        375.75        18.46 o                         
   0   8   5          0.53          1.87         3.23 o                         
   1   8   5         44.44         37.95         5.26 o                         
   2   8   5         15.75         21.90         5.60 o                         
   3   8   5          4.49         12.50        11.74 o                         
  -3   9   5         56.38         51.05         8.33 o                         
  -2   9   5        633.15        636.38        28.66 o                         
  -1   9   5         16.45         11.09         2.84 o                         
   0   9   5        860.83        833.02        29.92 o                         
   1   9   5          7.64          9.19         2.73 o                         
   2   9   5        626.25        581.91        31.66 o                         
  -2  10   5         34.66         21.50         6.98 o                         
  -1  10   5         67.29         53.33         8.95 o                         
   0  10   5         44.92         55.88         8.33 o                         
   1  10   5          1.56          6.76         7.06 o                         
  -6   0   6        745.03        739.54        64.18 o                         
  -4   0   6       1350.47       1324.00        54.58 o                         
  -2   0   6       2196.44       2244.31        43.76 o                         
   0   0   6       1221.46       1242.85        69.68 o                         
   2   0   6        150.61        150.95        13.69 o                         
   4   0   6          3.21          1.50        18.98 o                         
  -6   1   6         10.79         25.18         5.77 o                         
  -5   1   6          5.95         12.55         8.65 o                         
  -4   1   6         59.37         60.70         7.02 o                         
  -3   1   6        205.41        201.44        11.45 o                         
  -2   1   6        193.12        198.39         8.93 o                         
  -1   1   6       1065.63       1090.08        20.99 o                         
   0   1   6         98.34        109.32         8.47 o                         
   1   1   6       1352.71       1351.30        28.93 o                         
   2   1   6        108.04        117.67         8.79 o                         
   3   1   6        786.26        772.52        28.39 o                         
   4   1   6         89.83         91.64        13.45 o                         
  -5   2   6        697.57        695.78        46.87 o                         
  -4   2   6       1030.96       1045.47        32.84 o                         
  -3   2   6        666.84        678.54        21.89 o                         
  -2   2   6        811.37        829.68        22.79 o                         
  -1   2   6        456.74        482.38        17.02 o                         
   0   2   6        314.86        314.40        12.83 o                         
   1   2   6        365.53        386.79        15.69 o                         
   2   2   6         82.54         79.20         7.33 o                         
   3   2   6         41.37         41.80         6.03 o                         
   4   2   6          5.49          7.68         6.66 o                         
  -5   3   6          0.38          0.79         4.61 o                         
  -4   3   6         62.96         61.65         7.76 o                         
  -3   3   6        103.19        100.60         9.54 o                         
  -2   3   6        301.29        327.32        16.37 o                         
  -1   3   6        125.63        142.96         9.51 o                         
   0   3   6        713.36        757.36        20.50 o                         
   1   3   6        234.55        232.98        13.61 o                         
   2   3   6       1125.77       1177.60        33.34 o                         
   3   3   6        296.23        285.49        18.12 o                         
   4   3   6        671.80        653.83        37.19 o                         
  -5   4   6        965.88        986.07        46.21 o                         
  -4   4   6         10.97         18.70         4.95 o                         
  -3   4   6       1400.30       1401.03        42.78 o                         
  -2   4   6          1.68          3.65         5.17 o                         
  -1   4   6       1095.39       1112.74        28.67 o                         
   0   4   6         35.43         40.36         4.66 o                         
   1   4   6        356.84        361.24        15.40 o                         
   2   4   6         17.86         15.38         4.15 o                         
   3   4   6         46.74         41.72         7.43 o                         
  -5   5   6          2.44          0.00         7.69 o                         
  -4   5   6         46.05         43.92         7.68 o                         
  -3   5   6          6.15          7.24         4.66 o                         
  -2   5   6        503.88        499.20        26.76 o                         
  -1   5   6         40.88         36.46         4.82 o                         
   0   5   6       1052.41       1090.08        29.56 o                         
   1   5   6         62.90         61.94         6.61 o                         
   2   5   6        614.08        629.96        25.92 o                         
   3   5   6         29.96         31.08         6.61 o                         
  -4   6   6        264.28        250.39        19.46 o                         
  -3   6   6        712.61        670.68        35.24 o                         
  -2   6   6        310.93        313.51        20.41 o                         
  -1   6   6        611.58        590.93        22.54 o                         
   0   6   6        310.05        300.87        15.86 o                         
   1   6   6        110.50        108.39        11.18 o                         
   2   6   6        120.28        126.80        11.52 o                         
   3   6   6          4.93          6.47         4.21 o                         
  -4   7   6          0.85          1.74         6.82 o                         
  -3   7   6        172.13        155.18        14.12 o                         
  -2   7   6         47.20         47.42         8.43 o                         
  -1   7   6        256.45        253.59        15.23 o                         
   0   7   6        219.72        222.35        16.01 o                         
   1   7   6        348.55        351.03        20.55 o                         
   2   7   6        275.58        283.76        21.01 o                         
  -3   8   6         28.13         26.92         5.50 o                         
  -2   8   6        442.49        408.06        22.24 o                         
  -1   8   6          5.37          9.79         3.12 o                         
   0   8   6        238.50        223.45        15.03 o                         
   1   8   6          3.46          0.00         4.99 o                         
   2   8   6         98.80        103.92        13.25 o                         
  -2   9   6          1.90          7.69         4.85 o                         
  -1   9   6        255.17        216.75        14.66 o                         
   0   9   6         15.05         14.17         3.56 o                         
  -5   0   7       1041.58       1000.25        60.64 o                         
  -3   0   7       1238.25       1302.09        48.34 o                         
  -1   0   7        841.39        912.09        29.83 o                         
   1   0   7        758.09        797.25        39.30 o                         
   3   0   7        310.44        333.75        33.40 o                         
  -5   1   7         13.39         10.74         6.96 o                         
  -4   1   7         10.37          9.01         2.98 o                         
  -3   1   7         26.41         22.00         3.12 o                         
  -2   1   7         47.34         52.94         5.25 o                         
  -1   1   7         20.68         27.04         3.81 o                         
   0   1   7        183.33        195.06        12.05 o                         
   1   1   7        138.00        145.82        12.00 o                         
   2   1   7        402.00        410.95        19.60 o                         
   3   1   7         51.54         59.87         8.32 o                         
  -5   2   7        327.91        323.80        23.67 o                         
  -4   2   7        373.97        383.38        21.95 o                         
  -3   2   7        707.62        731.11        30.86 o                         
  -2   2   7        735.50        749.89        22.27 o                         
  -1   2   7        874.04        873.66        23.91 o                         
   0   2   7        462.36        471.92        18.98 o                         
   1   2   7        400.14        455.46        21.92 o                         
   2   2   7        115.48        119.18        10.29 o                         
   3   2   7         61.02         63.50         8.12 o                         
  -5   3   7         33.04         15.05         6.76 o                         
  -4   3   7         14.62         15.58         4.22 o                         
  -3   3   7          3.17          8.06         3.82 o                         
  -2   3   7          3.76         11.23         1.63 o                         
  -1   3   7        132.67        133.31         9.21 o                         
   0   3   7        116.12        126.15        11.03 o                         
   1   3   7        224.83        246.82        15.52 o                         
   2   3   7         89.73         86.22         9.40 o                         
   3   3   7        186.65        176.66        16.56 o                         
  -4   4   7        873.17        894.70        39.04 o                         
  -3   4   7         10.72         16.33         5.41 o                         
  -2   4   7       1013.84       1088.28        38.00 o                         
  -1   4   7          8.72         10.21         3.57 o                         
   0   4   7        786.85        840.12        32.22 o                         
   1   4   7          3.26          2.48         2.33 o                         
   2   4   7        352.34        384.57        21.70 o                         
  -4   5   7          0.10          0.00         3.77 o                         
  -3   5   7          0.29          2.88         4.13 o                         
  -2   5   7          2.52          0.05         5.75 o                         
  -1   5   7         72.89         73.44         9.06 o                         
   0   5   7          1.29          1.78         2.39 o                         
   1   5   7        279.89        279.98        16.92 o                         
   2   5   7          9.23         18.85         4.00 o                         
  -3   6   7        230.86        199.75        19.50 o                         
  -2   6   7        411.94        411.64        26.97 o                         
  -1   6   7        210.02        213.26        15.58 o                         
   0   6   7        335.49        342.85        17.20 o                         
   1   6   7        110.70        122.62        12.58 o                         
  -3   7   7          7.60          3.46         3.48 o                         
  -2   7   7          3.27          0.00         3.83 o                         
  -1   7   7         29.29         22.72         4.54 o                         
   0   7   7        125.73        128.94        11.98 o                         
   1   7   7         43.01         38.08         6.53 o                         
  -1   8   7        606.33        645.40        32.82 o                         
  -4   0   8        419.38        396.95        32.66 o                         
  -2   0   8       1032.88       1048.28        41.21 o                         
   0   0   8        866.12        857.05        36.82 o                         
   2   0   8        247.49        251.45        26.47 o                         
  -4   1   8          3.66          0.00         3.84 o                         
  -3   1   8        110.98        109.00        10.58 o                         
  -2   1   8          0.11          2.80         1.92 o                         
  -1   1   8          0.55          0.00         1.90 o                         
   0   1   8         10.46          6.84         4.55 o                         
   1   1   8         59.81         67.52        10.84 o                         
   2   1   8          0.61          0.28         4.43 o                         
  -4   2   8        258.53        252.37        18.43 o                         
  -3   2   8        285.61        276.98        19.77 o                         
  -2   2   8        308.81        321.51        16.05 o                         
  -1   2   8        245.02        247.54        13.78 o                         
   0   2   8        308.02        304.21        18.23 o                         
   1   2   8        271.09        288.19        20.59 o                         
  -3   3   8          5.00          0.60         2.77 o                         
  -2   3   8         22.53         19.02         4.17 o                         
  -1   3   8          0.12          3.56         1.43 o                         
   0   3   8          7.57          0.00         3.61 o                         
   1   3   8          3.40          5.44         4.76 o                         
  -3   4   8        488.41        478.01        28.50 o                         
  -2   4   8         10.53          9.48         8.10 o                         
  -1   4   8        629.02        601.37        27.21 o                         
   0   4   8          7.02          3.49         6.02 o                         
   1   4   8        421.64        461.73        23.73 o                         
  -2   5   8         30.99         31.61         6.76 o                         
  -1   5   8          0.72          0.00         4.06 o                         
   0   5   8          7.54         11.10         5.35 o                         
                                                                                
