# Supplementary material for: Evolution of intermolecular contacts with temperature and pressure in bromoethane and iodo­ethane – a comparative study
Source: Acta Crystallogr B Struct Sci Cryst Eng Mater. 2022 Nov 9;78(Pt 6):868–75. doi: 10.1107/S2052520622010149 (PMC9728020; doi:10.1107/S2052520622010149)
Supplement: Supplementary file 5 [file b-78-00868-MBE_1.83GPasup5.hkl]

data_MBE_1.83GPa                                                              
_shelx_title ' MBE_183GPa in P2(1)/n'                                           
_shelx_refln_list_code          4                                               
_shelx_F_calc_maximum       84.95                                               
_exptl_crystal_F_000       208.00                                               
_reflns_d_resolution_high  0.7889                                               
                                                                                
loop_                                                                           
 _space_group_symop_operation_xyz                                               
 'x, y, z'                                                                      
 '-x+1/2, y+1/2, -z+1/2'                                                        
 '-x, -y, -z'                                                                   
 'x-1/2, -y-1/2, z-1/2'                                                         
                                                                                
_cell_length_a     5.2831                                                       
_cell_length_b     9.4910                                                       
_cell_length_c     6.5957                                                       
_cell_angle_alpha  90.000                                                       
_cell_angle_beta  100.623                                                       
_cell_angle_gamma  90.000                                                       
                                                                                
_shelx_F_squared_multiplier     1.000                                           
                                                                                
loop_                                                                           
 _refln_index_h                                                                 
 _refln_index_k                                                                 
 _refln_index_l                                                                 
 _refln_F_squared_calc                                                          
 _refln_F_squared_meas                                                          
 _refln_F_squared_sigma                                                         
 _refln_observed_status                                                         
   1   1   0        684.63        708.92         6.14 o                         
   1   2   0       3674.00       3839.67        19.28 o                         
   2   2   0       4238.70       4201.25        18.42 o                         
   1   3   0          0.58          2.33         0.44 o                         
   2   3   0        564.13        554.88        10.76 o                         
   3   3   0        182.63        191.71         3.44 o                         
   1   4   0       7216.47       7085.32        21.89 o                         
   2   4   0        415.54        435.95         3.50 o                         
   3   4   0       2843.86       2765.52        12.96 o                         
   4   4   0         59.12         54.64         3.73 o                         
   2   5   0        372.93        362.29         4.49 o                         
   3   5   0          1.17          6.23         2.08 o                         
   4   5   0        324.29        340.57         6.51 o                         
   2   6   0        932.06        944.27         8.96 o                         
   3   6   0       1122.04       1092.94         9.45 o                         
   4   6   0        275.89        260.56         5.38 o                         
   2   7   0        240.19        210.41         8.02 o                         
   3   7   0         48.13         47.64         2.58 o                         
   4   7   0        263.03        260.09         6.04 o                         
   5   7   0        131.35        134.24         7.06 o                         
   3   8   0        155.53        161.72         5.30 o                         
   4   8   0        577.52        579.84         9.57 o                         
   4   9   0          6.40          4.60         2.78 o                         
  -2   1   1       2559.68       2563.28         7.94 o                         
  -1   1   1       1146.92       1142.89        11.23 o                         
  -3   2   1       1704.87       1689.86        18.52 o                         
  -2   2   1       1720.09       1778.90         7.65 o                         
  -4   3   1        414.23        453.12        10.93 o                         
  -3   3   1       1392.31       1366.24         8.72 o                         
  -2   3   1       1191.17       1236.02         6.79 o                         
  -1   3   1       2459.43       2481.17        25.85 o                         
   0   3   1        710.06        745.45         9.32 o                         
   1   3   1        836.33        878.44         4.28 o                         
   2   3   1         46.13         50.81         2.05 o                         
  -4   4   1        894.41        900.32         7.88 o                         
  -3   4   1          7.48          7.50         0.96 o                         
  -2   4   1       4066.08       3923.81        18.13 o                         
   1   4   1        388.47        427.90        21.71 o                         
   2   4   1       4869.82       4724.23        16.36 o                         
   3   4   1        112.50        113.77         3.31 o                         
  -5   5   1       1160.25       1172.73        17.74 o                         
  -4   5   1          8.27         12.00         1.82 o                         
  -3   5   1       1951.61       1972.66        16.18 o                         
  -2   5   1          0.41          0.00         0.91 o                         
   1   5   1        184.11        173.25         2.91 o                         
   2   5   1         42.93         42.14         1.57 o                         
   3   5   1         14.60         14.04         1.32 o                         
  -5   6   1        109.64        117.61         6.19 o                         
  -4   6   1        436.55        424.64         6.47 o                         
  -3   6   1        160.14        171.50         4.42 o                         
   1   6   1        732.11        785.18        11.20 o                         
   2   6   1       2235.88       2131.78        11.84 o                         
   3   6   1        457.07        423.93         6.44 o                         
   4   6   1       1105.86       1166.42        14.11 o                         
  -5   7   1        199.66        211.94         6.50 o                         
  -4   7   1        279.82        273.66         5.63 o                         
  -3   7   1        311.83        336.29         7.82 o                         
   2   7   1          0.78          1.62         1.22 o                         
   3   7   1          0.59          1.33         1.59 o                         
   4   7   1          2.03          1.92         2.24 o                         
  -5   8   1         81.04         83.41        11.31 o                         
  -4   8   1          3.28          2.52         1.86 o                         
   2   8   1        221.89        209.04         9.39 o                         
   3   8   1        630.44        610.84        18.75 o                         
   4   8   1         35.01         32.25         3.31 o                         
   3   9   1         51.49         52.98         4.20 o                         
  -2   0   2       2571.62       2596.92        10.58 o                         
  -3   1   2       4145.83       4027.94        13.46 o                         
  -2   1   2        494.90        488.22         3.23 o                         
   0   1   2       1031.21       1057.13         4.70 o                         
  -4   2   2         63.83         63.05         2.99 o                         
  -3   2   2        610.09        618.55         3.90 o                         
  -2   2   2        686.14        734.89        19.00 o                         
  -1   2   2       1880.21       1879.49         8.85 o                         
   0   2   2       2503.52       2544.34         7.06 o                         
   1   2   2       1237.19       1243.64         8.36 o                         
  -4   3   2       2339.20       2310.28        18.82 o                         
  -3   3   2       1198.73       1194.45         6.75 o                         
  -2   3   2       2880.46       2747.39         9.78 o                         
  -1   3   2        715.29        745.87         7.80 o                         
   0   3   2       1517.64       1504.68         7.26 o                         
   1   3   2        518.68        513.09         8.11 o                         
   2   3   2        671.90        666.29         8.39 o                         
  -5   4   2         26.26         31.27         4.56 o                         
  -4   4   2         10.45         11.00         1.80 o                         
  -3   4   2        415.21        425.16         5.72 o                         
  -2   4   2        317.16        334.80         7.43 o                         
   0   4   2         83.79         81.76         1.55 o                         
   1   4   2       3677.63       3607.81        17.39 o                         
   2   4   2         42.77         45.67         1.93 o                         
  -5   5   2         16.71         13.88         2.94 o                         
  -4   5   2       1163.45       1145.61        12.21 o                         
  -3   5   2         48.00         44.81         2.07 o                         
   0   5   2       3210.61       3341.08        26.07 o                         
   1   5   2         17.22         21.19         1.17 o                         
   2   5   2        603.44        599.89         5.70 o                         
   3   5   2         17.06         15.54         1.97 o                         
  -5   6   2          2.57          4.75         3.55 o                         
  -4   6   2         91.74         86.09         4.70 o                         
  -3   6   2        133.53        126.43         5.67 o                         
   1   6   2       2036.55       1987.54        14.68 o                         
   2   6   2        233.45        226.56         4.27 o                         
   3   6   2        935.60        944.37        11.69 o                         
  -5   7   2        337.29        342.66        12.61 o                         
  -4   7   2        539.70        529.07        13.18 o                         
   1   7   2        561.46        597.19         9.65 o                         
   2   7   2         36.50         39.02         2.93 o                         
   3   7   2        184.67        178.95         4.45 o                         
   4   7   2          0.66          8.74        10.93 o                         
   2   8   2        771.94        799.64         9.55 o                         
   3   8   2        167.79        159.29         5.69 o                         
   4   8   2        524.03        539.71        15.33 o                         
   2   9   2         10.22         11.06         3.41 o                         
   3   9   2         44.74         44.84         3.82 o                         
  -3   0   3          0.64          1.89         0.73 o                         
  -1   0   3        480.45        487.45         6.10 o                         
  -4   1   3       2722.96       2693.68        15.43 o                         
  -3   1   3        417.77        424.99         3.07 o                         
  -2   1   3       4975.90       4877.40         8.28 o                         
  -1   1   3        655.53        720.00        10.49 o                         
   0   1   3       4363.20       4319.17        18.37 o                         
  -4   2   3         13.17         22.36         1.68 o                         
  -3   2   3         18.19         20.90         1.19 o                         
  -2   2   3          0.70          2.22         0.47 o                         
  -1   2   3        514.89        501.19         5.42 o                         
   0   2   3        685.42        673.61         6.81 o                         
  -5   3   3        717.30        733.53        11.08 o                         
  -4   3   3        424.69        405.31         7.15 o                         
  -3   3   3       2514.24       2535.40        17.20 o                         
  -2   3   3       1409.66       1438.04         8.46 o                         
  -1   3   3       5405.43       5252.67        20.74 o                         
   0   3   3       1850.78       1850.43         8.95 o                         
   1   3   3       3103.72       3085.30        13.55 o                         
  -5   4   3         12.39         14.81         2.54 o                         
  -4   4   3         17.75         19.38         2.42 o                         
  -3   4   3        107.61        105.47         7.60 o                         
  -1   4   3          0.98          1.91         0.60 o                         
   0   4   3        829.15        835.54         5.20 o                         
   1   4   3        284.97        274.48         3.89 o                         
   2   4   3       1051.41       1038.52        21.81 o                         
  -5   5   3       1052.55       1052.05        17.07 o                         
  -4   5   3         40.36         37.00         2.88 o                         
  -3   5   3       2440.78       2294.04        47.06 o                         
  -1   5   3       2249.76       2207.26        33.24 o                         
   0   5   3         74.88         80.26         2.16 o                         
   1   5   3       1658.55       1602.17        13.08 o                         
   2   5   3         74.50         74.43         3.28 o                         
  -5   6   3          0.82          1.33         2.21 o                         
  -4   6   3         27.60         27.75         3.48 o                         
   0   6   3        270.43        287.26         5.17 o                         
   1   6   3        204.59        199.65         3.34 o                         
   2   6   3        566.32        564.58         7.74 o                         
   3   6   3        161.85        175.40        11.21 o                         
   0   7   3        876.78        775.65        17.54 o                         
   1   7   3        616.82        613.88         9.26 o                         
   2   7   3        288.59        283.00         5.40 o                         
   3   7   3        119.82        124.81         4.22 o                         
   1   8   3        277.08        307.60         8.78 o                         
   2   8   3         86.37         76.10         3.20 o                         
   3   8   3        161.83        158.11         4.80 o                         
   2   9   3        312.27        333.58         7.16 o                         
   3   9   3         12.40         15.83         4.22 o                         
  -4   0   4        360.15        351.93         5.89 o                         
  -2   0   4        247.74        250.96         3.26 o                         
  -4   1   4        262.99        244.43         6.00 o                         
  -3   1   4       2306.46       2293.59        15.20 o                         
  -2   1   4        622.51        613.40         3.73 o                         
  -1   1   4       4935.48       4829.50        18.35 o                         
  -5   2   4        205.06        192.47         6.83 o                         
  -4   2   4        412.52        416.99         5.11 o                         
  -3   2   4         59.40         58.07         1.45 o                         
  -2   2   4        180.74        171.26         2.21 o                         
  -1   2   4          0.19          0.52         0.61 o                         
   0   2   4         31.87         29.28         1.57 o                         
  -5   3   4        191.51        194.25         6.09 o                         
  -4   3   4       1113.56       1119.46        11.29 o                         
  -3   3   4        684.34        674.82         6.64 o                         
  -2   3   4       1883.31       1817.37        18.88 o                         
  -1   3   4        657.16        656.78         5.27 o                         
   0   3   4       1886.81       1864.88         9.19 o                         
  -5   4   4        275.42        273.99         8.20 o                         
  -4   4   4          7.33         12.59         2.80 o                         
  -2   4   4         12.34         13.49         1.39 o                         
  -1   4   4         30.23         29.73         1.35 o                         
   0   4   4          4.07          4.52         1.10 o                         
   1   4   4        138.08        121.54         5.26 o                         
  -5   5   4         19.91         20.66         2.85 o                         
  -4   5   4        684.02        700.54        13.95 o                         
  -1   5   4         45.49         43.76         1.80 o                         
   0   5   4       2958.61       3011.61        18.12 o                         
   1   5   4         44.40         43.37         1.86 o                         
  -5   6   4        125.75        129.82         5.73 o                         
  -1   6   4         19.12         21.53         2.52 o                         
   0   6   4          3.25          3.26         1.50 o                         
   1   6   4         95.62        100.59         2.76 o                         
   2   6   4          1.76          2.90         1.59 o                         
   0   7   4        463.65        485.24        11.91 o                         
   1   7   4        543.38        519.86        10.01 o                         
   2   7   4        268.65        262.67         5.69 o                         
   0   8   4          3.35          0.00         5.40 o                         
   1   8   4         10.93         12.49         2.51 o                         
   2   8   4         49.47         50.67         3.00 o                         
   1   9   4        421.93        429.36        15.42 o                         
   2   9   4          1.94          0.96         2.21 o                         
  -3   0   5        959.94        939.71         9.08 o                         
  -5   1   5         28.77         28.03         2.66 o                         
  -4   1   5        588.52        600.65         5.57 o                         
  -3   1   5         41.41         39.56         1.37 o                         
  -2   1   5       1535.62       1532.11        16.06 o                         
  -1   1   5        203.37        201.52         5.69 o                         
  -5   2   5        279.43        283.01         7.34 o                         
  -4   2   5        269.69        260.97         7.03 o                         
  -3   2   5        448.35        443.18         4.02 o                         
  -2   2   5        467.51        452.23         5.83 o                         
  -1   2   5        363.58        365.89         5.20 o                         
  -5   3   5        148.93        145.91         7.93 o                         
  -4   3   5         68.00         69.46         2.97 o                         
  -3   3   5        754.43        737.63        10.18 o                         
  -2   3   5        389.57        402.48         9.15 o                         
  -1   3   5       1773.43       1804.17        10.02 o                         
   0   3   5        725.21        772.37        18.02 o                         
  -5   4   5         25.46         26.76         4.84 o                         
  -4   4   5        542.59        571.01        14.35 o                         
  -3   4   5         80.77         66.13         4.76 o                         
  -2   4   5        454.79        454.61         7.75 o                         
  -1   4   5         24.49         24.58         1.47 o                         
   0   4   5        192.49        180.88         4.89 o                         
  -2   5   5         35.64         35.52         2.27 o                         
  -1   5   5        871.71        842.38        11.18 o                         
   0   5   5         15.95         19.05         2.42 o                         
   1   5   5        973.50        967.09        14.06 o                         
  -1   6   5         46.82         46.38         3.16 o                         
   0   6   5         58.17         59.81         3.37 o                         
   1   6   5          0.30          0.75         1.85 o                         
  -1   7   5        356.87        349.44         9.41 o                         
   0   7   5        438.50        436.41         8.57 o                         
   1   7   5        283.04        295.78        10.71 o                         
   0   8   5          7.08          9.84         2.93 o                         
   1   8   5         19.77         23.48         4.25 o                         
  -4   0   6        657.97        667.52        11.04 o                         
  -5   1   6         14.73         16.62         2.50 o                         
  -4   1   6         43.63         45.24         1.94 o                         
  -3   1   6        162.91        164.31         2.86 o                         
  -2   1   6        131.37        130.30         3.72 o                         
  -5   2   6        251.07        248.01        10.53 o                         
  -4   2   6        512.35        521.27         7.00 o                         
  -3   2   6        326.05        324.70         5.82 o                         
  -2   2   6        486.09        494.16         6.90 o                         
  -4   3   6         45.11         38.68         4.53 o                         
  -3   3   6         74.59         68.67         3.01 o                         
  -2   3   6        217.68        212.79         4.68 o                         
  -1   3   6        117.55        115.93         4.31 o                         
  -3   4   6        646.63        705.95        10.62 o                         
  -2   4   6         15.92         14.66         1.74 o                         
  -1   4   6        572.57        592.41         8.28 o                         
  -2   5   6        269.03        264.36         5.51 o                         
  -1   5   6          6.28          9.60         2.19 o                         
   0   5   6        569.67        566.73         9.78 o                         
  -2   6   6         84.10         93.04         7.34 o                         
  -1   6   6        347.48        361.19         8.02 o                         
   0   6   6         88.91         91.31         4.47 o                         
  -1   7   6        103.82        115.69         5.43 o                         
   0   7   6        127.75        122.34         5.23 o                         
   0   8   6         72.04         74.45         7.05 o                         
  -4   1   7          0.63          2.20         2.33 o                         
  -3   1   7          7.40          4.79         1.92 o                         
  -4   2   7        143.72        138.03        11.24 o                         
  -3   2   7        381.77        384.63         7.10 o                         
  -4   3   7          3.02          0.00         5.27 o                         
  -3   3   7          5.98          5.54         1.91 o                         
  -2   3   7          2.47          3.24         1.76 o                         
  -3   4   7         11.08          9.51         2.19 o                         
  -2   4   7        469.61        485.56         7.78 o                         
  -3   5   7          3.16          3.56         4.27 o                         
  -2   5   7          2.20          1.28         2.28 o                         
  -1   5   7         50.79         48.42        12.32 o                         
  -1   6   7         56.58         56.24         8.87 o                         
                                                                                
