# Supplementary material for: Evolution of intermolecular contacts with temperature and pressure in bromoethane and iodo­ethane – a comparative study
Source: Acta Crystallogr B Struct Sci Cryst Eng Mater. 2022 Nov 9;78(Pt 6):868–75. doi: 10.1107/S2052520622010149 (PMC9728020; doi:10.1107/S2052520622010149)
Supplement: Supplementary file 6 [file b-78-00868-MBE_2.13GPasup6.hkl]

data_MBE_2.13GPa                                                              
_shelx_title ' MBE_213GPa in P2(1)/n'                                           
_shelx_refln_list_code          4                                               
_shelx_F_calc_maximum       93.45                                               
_exptl_crystal_F_000       208.00                                               
_reflns_d_resolution_high  0.7789                                               
                                                                                
loop_                                                                           
 _space_group_symop_operation_xyz                                               
 'x, y, z'                                                                      
 '-x+1/2, y+1/2, -z+1/2'                                                        
 '-x, -y, -z'                                                                   
 'x-1/2, -y-1/2, z-1/2'                                                         
                                                                                
_cell_length_a     5.2524                                                       
_cell_length_b     9.4479                                                       
_cell_length_c     6.5350                                                       
_cell_angle_alpha  90.000                                                       
_cell_angle_beta  100.664                                                       
_cell_angle_gamma  90.000                                                       
                                                                                
_shelx_F_squared_multiplier     1.000                                           
                                                                                
loop_                                                                           
 _refln_index_h                                                                 
 _refln_index_k                                                                 
 _refln_index_l                                                                 
 _refln_F_squared_calc                                                          
 _refln_F_squared_meas                                                          
 _refln_F_squared_sigma                                                         
 _refln_observed_status                                                         
   1   1   0        649.20        678.01         5.33 o                         
   2   1   0        244.08        244.84         3.20 o                         
   1   2   0       3653.04       3899.11        12.20 o                         
   2   2   0       4365.28       4457.78        15.31 o                         
   3   2   0       2568.03       2440.22        17.26 o                         
   1   3   0          0.97          1.74         0.36 o                         
   2   3   0        540.07        543.60        13.26 o                         
   3   3   0        173.65        177.24         2.59 o                         
   1   4   0       7447.48       6498.58        24.02 o                         
   2   4   0        456.12        478.83         3.50 o                         
   3   4   0       2976.50       3019.07        18.70 o                         
   4   4   0         74.71         76.08         2.97 o                         
   2   5   0        385.67        373.41         6.37 o                         
   3   5   0          1.01          5.95         1.42 o                         
   4   5   0        315.80        317.82         5.30 o                         
   2   6   0        967.31        926.08        12.34 o                         
   3   6   0       1298.31       1291.14        11.33 o                         
   4   6   0        298.82        287.08         4.90 o                         
   5   6   0        305.98        300.26         6.61 o                         
   3   7   0         46.51         43.37         2.66 o                         
   4   7   0        295.53        297.16         5.65 o                         
   5   7   0        138.02        142.94         4.18 o                         
   4   8   0        685.14        665.23        15.26 o                         
  -3   1   1        633.82        621.52         4.63 o                         
  -2   1   1       2550.43       2542.48        10.02 o                         
  -1   1   1       1139.33       1164.30         6.04 o                         
   1   1   1        210.52        231.50         2.95 o                         
  -4   2   1        385.37        355.53        11.99 o                         
  -3   2   1       1792.05       1845.15         9.98 o                         
  -2   2   1       1747.29       1800.76         5.88 o                         
  -1   2   1       8733.66       6772.50        33.13 o                         
   0   2   1       6810.16       6464.29        27.98 o                         
   2   2   1       3437.23       3418.06        10.31 o                         
  -4   3   1        428.31        420.44         6.63 o                         
  -3   3   1       1414.49       1428.07        10.77 o                         
  -2   3   1       1264.55       1256.04         7.10 o                         
   0   3   1        761.02        803.73        13.37 o                         
   1   3   1        903.40        948.26         4.13 o                         
   2   3   1         35.20         40.63         2.93 o                         
   3   3   1         12.42         14.92         1.54 o                         
  -5   4   1         10.44          7.50         2.13 o                         
  -4   4   1        997.10        962.02         6.58 o                         
  -3   4   1          5.90          6.17         0.66 o                         
  -2   4   1       4261.25       4291.80        15.17 o                         
   1   4   1        432.03        434.25        11.43 o                         
   2   4   1       5071.87       4984.85        26.84 o                         
   3   4   1        135.93        140.26         2.74 o                         
  -5   5   1       1299.41       1358.43        19.16 o                         
  -4   5   1          5.60          9.38         1.50 o                         
  -3   5   1       2042.87       2037.07        20.01 o                         
  -2   5   1          0.42          0.34         0.62 o                         
   1   5   1        239.02        249.15         4.55 o                         
   2   5   1         43.03         43.23         1.44 o                         
   3   5   1          6.68          5.53         0.82 o                         
   4   5   1          8.78          9.12         1.34 o                         
  -5   6   1        127.20        117.87         4.48 o                         
  -4   6   1        511.01        540.43         7.09 o                         
  -3   6   1        163.54        172.46         4.38 o                         
   2   6   1       2424.43       2360.36        13.58 o                         
   3   6   1        463.23        449.96         6.06 o                         
   4   6   1       1274.64       1283.19        13.98 o                         
  -5   7   1        234.33        245.16         6.52 o                         
  -4   7   1        298.20        315.55         6.75 o                         
   2   7   1          0.55          0.94         1.32 o                         
   3   7   1          0.22          2.78         1.19 o                         
   4   7   1          1.26          1.20         1.28 o                         
   3   8   1        739.43        787.86        23.58 o                         
   4   8   1         49.82         47.04         3.06 o                         
  -2   0   2       2566.71       2574.63        11.92 o                         
  -4   1   2        356.44        306.08         4.85 o                         
  -3   1   2       4286.61       4214.23        11.84 o                         
  -2   1   2        505.81        518.56         3.81 o                         
  -1   1   2       7960.63       7902.42        25.25 o                         
   0   1   2       1056.98       1103.52         5.84 o                         
  -4   2   2         68.09         69.81         2.69 o                         
  -3   2   2        631.25        638.23         4.55 o                         
  -2   2   2        705.40        724.19        11.23 o                         
  -1   2   2       1823.63       1858.75         7.37 o                         
   0   2   2       2463.38       2588.21         9.64 o                         
   1   2   2       1193.29       1181.47         4.59 o                         
  -5   3   2        621.42        586.11        12.57 o                         
  -4   3   2       2462.10       2421.32        21.35 o                         
  -3   3   2       1260.56       1299.76         8.74 o                         
  -2   3   2       2935.10       2936.18        12.59 o                         
  -1   3   2        763.82        720.31        17.68 o                         
   0   3   2       1641.36       1569.09        12.89 o                         
   1   3   2        575.63        586.54         9.08 o                         
   2   3   2        746.40        755.60         5.41 o                         
  -5   4   2         32.40         33.44         2.39 o                         
  -4   4   2         15.81         14.03         1.55 o                         
  -3   4   2        431.48        445.52         5.70 o                         
   0   4   2         92.29         94.12         1.58 o                         
   1   4   2       3731.35       3624.66        13.85 o                         
   2   4   2         49.55         53.78         1.63 o                         
   3   4   2       2284.10       2287.58        20.89 o                         
  -5   5   2         14.90         14.98         2.74 o                         
  -4   5   2       1263.61       1293.62        15.49 o                         
  -3   5   2         43.58         41.13         2.41 o                         
   0   5   2       3461.26       3347.65        26.82 o                         
   1   5   2         16.31         19.08         0.98 o                         
   2   5   2        717.40        717.86         5.49 o                         
   3   5   2         15.79         15.94         1.13 o                         
  -5   6   2          4.90          5.48         2.48 o                         
  -4   6   2         98.55         93.87         4.11 o                         
   1   6   2       2188.56       2253.30        22.61 o                         
   2   6   2        238.95        232.33         3.86 o                         
   3   6   2       1040.25       1026.91        10.58 o                         
   4   6   2        146.85        154.39         5.49 o                         
  -5   7   2        390.55        384.16        16.96 o                         
   2   7   2         62.26         62.04         2.62 o                         
   3   7   2        233.75        227.59         4.39 o                         
   4   7   2          2.42          1.92         1.49 o                         
   2   8   2        842.40        784.93        29.01 o                         
   3   8   2        208.65        214.02         7.04 o                         
   3   9   2         66.02         71.92         6.54 o                         
  -3   0   3          0.22          0.69         0.54 o                         
  -1   0   3        420.76        464.50         4.64 o                         
  -4   1   3       2880.68       2885.78        27.70 o                         
  -3   1   3        422.06        437.50         4.90 o                         
  -2   1   3       5136.02       5132.71        12.32 o                         
  -1   1   3        670.86        765.86         7.08 o                         
   0   1   3       4585.30       4642.03        13.14 o                         
  -5   2   3         51.46         54.76         3.50 o                         
  -4   2   3         16.59         22.12         1.76 o                         
  -3   2   3         15.45         16.54         0.94 o                         
  -2   2   3          0.73          1.16         0.31 o                         
  -1   2   3        478.25        463.46         2.96 o                         
   0   2   3        646.69        639.69         6.43 o                         
   1   2   3        808.40        801.80         9.63 o                         
  -5   3   3        755.30        775.30        10.19 o                         
  -4   3   3        463.59        455.11         6.90 o                         
  -3   3   3       2670.11       2670.86        14.38 o                         
  -2   3   3       1533.81       1340.49         9.90 o                         
  -1   3   3       5640.53       5492.18        24.95 o                         
   0   3   3       2016.19       2016.15        12.77 o                         
   1   3   3       3373.41       3332.15        12.64 o                         
  -5   4   3         14.09         16.75         1.90 o                         
  -4   4   3         20.12         21.03         2.23 o                         
  -3   4   3        117.26        122.04         4.50 o                         
  -1   4   3          0.80          1.89         0.64 o                         
   0   4   3        780.56        793.34         4.19 o                         
   1   4   3        292.86        298.18         3.41 o                         
   2   4   3       1019.13       1009.94        15.65 o                         
  -6   5   3         11.32         15.47         5.08 o                         
  -5   5   3       1208.98       1213.78        21.88 o                         
  -4   5   3         41.19         41.36         2.62 o                         
   0   5   3         71.01         71.37         1.83 o                         
   1   5   3       1889.70       1845.62         9.05 o                         
   2   5   3         71.70         73.60         2.52 o                         
   3   5   3        918.19        949.97        14.91 o                         
  -5   6   3          0.47          0.91         1.60 o                         
   0   6   3        274.43        303.61         5.92 o                         
   1   6   3        198.26        204.70         3.55 o                         
   2   6   3        587.90        578.36         6.38 o                         
   3   6   3        165.43        169.88         3.82 o                         
   1   7   3        734.47        782.48         9.72 o                         
   2   7   3        339.22        339.86         5.22 o                         
   3   7   3        165.49        164.65         4.01 o                         
   2   8   3        103.62        103.57         3.34 o                         
   3   8   3        179.04        174.38         4.34 o                         
   3   9   3         12.23         13.62         3.77 o                         
  -4   0   4        403.82        420.96         5.74 o                         
  -2   0   4        314.40        319.23         3.44 o                         
  -5   1   4        707.33        671.55        13.95 o                         
  -4   1   4        285.70        274.49         4.53 o                         
  -3   1   4       2427.10       2439.09        14.78 o                         
  -2   1   4        643.42        653.42         3.90 o                         
  -1   1   4       5165.72       5216.19        18.50 o                         
  -5   2   4        229.20        229.94         5.78 o                         
  -4   2   4        467.46        465.04         6.92 o                         
  -3   2   4         70.07         68.73         1.47 o                         
  -2   2   4        216.27        204.46         3.27 o                         
  -1   2   4          1.12          0.46         0.53 o                         
   0   2   4         16.74         15.85         1.08 o                         
  -5   3   4        217.84        210.64         5.59 o                         
  -4   3   4       1196.41       1226.39         9.69 o                         
  -3   3   4        740.48        763.86         8.90 o                         
  -2   3   4       1965.57       1878.58        16.28 o                         
  -1   3   4        711.70        718.08         6.73 o                         
   0   3   4       1981.58       2019.58         9.90 o                         
   1   3   4        758.29        728.53         8.71 o                         
  -5   4   4        313.09        329.06         7.14 o                         
  -4   4   4          8.55          7.88         1.50 o                         
  -2   4   4         10.87         10.52         1.62 o                         
  -1   4   4         49.25         46.84         1.45 o                         
   0   4   4          5.65          4.99         1.17 o                         
   1   4   4        113.79        112.31         2.51 o                         
  -5   5   4         17.00         17.80         2.29 o                         
  -1   5   4         42.66         43.27         1.82 o                         
   0   5   4       3280.86       3132.12        28.46 o                         
   1   5   4         43.28         38.53         1.53 o                         
   2   5   4       1277.26       1295.41        13.94 o                         
   0   6   4          5.55          4.57         1.31 o                         
   1   6   4         81.22         78.93         2.11 o                         
   2   6   4          4.98          3.52         1.09 o                         
   0   7   4        568.58        564.30        11.40 o                         
   1   7   4        613.76        621.35         7.73 o                         
   2   7   4        344.03        343.64         5.55 o                         
   3   7   4        360.27        366.75         7.72 o                         
   1   8   4          9.35         10.32         2.34 o                         
   2   8   4         43.96         48.44         2.45 o                         
   3   8   4         42.22         34.90         5.50 o                         
   2   9   4          4.54          6.85         2.56 o                         
  -5   0   5       1047.12        964.00        14.86 o                         
  -3   0   5       1083.52       1092.81         7.97 o                         
  -5   1   5         28.91         29.75         2.11 o                         
  -4   1   5        627.23        640.62         5.31 o                         
  -3   1   5         38.45         36.19         1.17 o                         
  -2   1   5       1592.73       1607.18        12.36 o                         
  -1   1   5        201.40        215.80         4.38 o                         
  -5   2   5        315.16        331.52         7.37 o                         
  -4   2   5        304.22        304.26         6.83 o                         
  -3   2   5        524.25        535.65         4.16 o                         
  -2   2   5        537.74        523.26         5.92 o                         
  -1   2   5        454.39        474.19         4.62 o                         
  -5   3   5        157.33        154.07         7.40 o                         
  -4   3   5         73.29         75.51         3.56 o                         
  -3   3   5        799.73        740.46        10.02 o                         
  -2   3   5        419.20        379.67        17.86 o                         
  -1   3   5       1889.36       1895.05         9.33 o                         
   0   3   5        797.35        831.08         8.83 o                         
  -5   4   5         30.24         28.20         4.06 o                         
  -2   4   5        560.73        584.72        13.45 o                         
  -1   4   5         32.96         30.76         1.38 o                         
   0   4   5        267.37        250.30         5.18 o                         
   1   4   5         38.52         36.39         3.28 o                         
  -2   5   5         33.71         35.87         3.69 o                         
  -1   5   5        950.33        904.52         8.97 o                         
   0   5   5         13.79         14.97         1.72 o                         
   1   5   5       1083.85       1013.11        25.66 o                         
  -1   6   5         61.70         60.56         3.29 o                         
   0   6   5         88.95         86.20         3.50 o                         
   1   6   5          0.62          0.30         1.75 o                         
   2   6   5          6.92          6.21         2.25 o                         
   0   7   5        505.17        525.05        11.72 o                         
   1   7   5        349.62        343.17        10.26 o                         
   2   7   5        283.13        278.19         9.83 o                         
   0   8   5         12.48         12.94         6.39 o                         
   1   8   5         33.40         35.43         4.13 o                         
  -4   0   6        755.49        779.62         8.84 o                         
  -5   1   6         13.03         13.66         2.16 o                         
  -4   1   6         49.24         50.75         1.80 o                         
  -3   1   6        155.56        158.86         2.70 o                         
  -2   1   6        140.67        140.11         3.56 o                         
  -5   2   6        300.18        305.96        10.76 o                         
  -4   2   6        603.44        626.90         7.32 o                         
  -3   2   6        378.48        373.78         5.82 o                         
  -2   2   6        574.10        573.78        10.12 o                         
  -1   2   6        265.44        280.97         5.92 o                         
  -3   3   6         80.44         75.24         2.83 o                         
  -2   3   6        211.16        208.94         4.26 o                         
  -1   3   6        122.68        122.64         2.78 o                         
  -3   4   6        755.73        745.48        17.38 o                         
  -2   4   6         21.12         20.78         1.69 o                         
  -1   4   6        704.21        710.49         7.59 o                         
   0   4   6         37.44         38.50         2.56 o                         
  -2   5   6        284.19        285.84         6.64 o                         
  -1   5   6          6.43          4.33         1.48 o                         
   0   5   6        630.43        621.37         9.32 o                         
  -2   6   6         97.96         77.29         9.53 o                         
  -1   6   6        455.07        487.06         8.74 o                         
   0   6   6        110.65        108.65         4.27 o                         
   1   6   6        114.65        117.64         5.41 o                         
  -1   7   6        108.39        106.57         6.10 o                         
   0   7   6        147.22        148.45         5.49 o                         
   0   8   6        104.27         95.06        11.38 o                         
  -4   1   7          2.37         10.94         3.47 o                         
  -3   1   7         12.59         13.79         1.90 o                         
  -3   2   7        456.16        453.30         7.05 o                         
  -2   2   7        384.66        397.68         9.33 o                         
  -3   3   7          3.48          0.52         2.25 o                         
  -2   3   7          0.91          1.14         1.25 o                         
  -3   4   7         15.09         16.64         2.09 o                         
  -2   4   7        576.16        582.99         7.93 o                         
  -1   4   7         26.43         21.41         4.23 o                         
  -2   5   7          1.64          0.95         1.97 o                         
  -1   5   7         45.68         38.89         4.21 o                         
                                                                                
