# Supplementary material for: Evolution of intermolecular contacts with temperature and pressure in bromoethane and iodo­ethane – a comparative study
Source: Acta Crystallogr B Struct Sci Cryst Eng Mater. 2022 Nov 9;78(Pt 6):868–75. doi: 10.1107/S2052520622010149 (PMC9728020; doi:10.1107/S2052520622010149)
Supplement: Supplementary file 7 [file b-78-00868-MBE_3.07GPasup7.hkl]

data_MBE_3.07GPa                                                              
_shelx_title ' MBE_307GPa in P2(1)/n'                                           
_shelx_refln_list_code          4                                               
_shelx_F_calc_maximum       92.87                                               
_exptl_crystal_F_000       208.00                                               
_reflns_d_resolution_high  0.7872                                               
                                                                                
loop_                                                                           
 _space_group_symop_operation_xyz                                               
 'x, y, z'                                                                      
 '-x+1/2, y+1/2, -z+1/2'                                                        
 '-x, -y, -z'                                                                   
 'x-1/2, -y-1/2, z-1/2'                                                         
                                                                                
_cell_length_a     5.1730                                                       
_cell_length_b     9.3305                                                       
_cell_length_c     6.3822                                                       
_cell_angle_alpha  90.000                                                       
_cell_angle_beta  100.777                                                       
_cell_angle_gamma  90.000                                                       
                                                                                
_shelx_F_squared_multiplier     1.000                                           
                                                                                
loop_                                                                           
 _refln_index_h                                                                 
 _refln_index_k                                                                 
 _refln_index_l                                                                 
 _refln_F_squared_calc                                                          
 _refln_F_squared_meas                                                          
 _refln_F_squared_sigma                                                         
 _refln_observed_status                                                         
   1   1   0        581.36        599.68         6.41 o                         
   2   1   0        256.38        263.18         4.49 o                         
   1   2   0       3653.22       3868.30        13.02 o                         
   2   2   0       4458.69       4382.38        17.70 o                         
   3   2   0       2601.04       2598.81        23.98 o                         
   1   3   0          0.73          2.55         1.04 o                         
   2   3   0        481.57        480.92         8.63 o                         
   3   3   0        170.75        133.77         3.38 o                         
   1   4   0       7012.48       5658.99        32.33 o                         
   2   4   0        526.60        539.03         5.90 o                         
   3   4   0       3069.88       3157.91        27.12 o                         
   4   4   0        113.66         94.63         4.93 o                         
   2   5   0        350.39        368.41         6.03 o                         
   3   5   0          4.08         29.16         8.99 o                         
   4   5   0        287.01        261.46         8.33 o                         
   2   6   0        849.59        705.76        13.78 o                         
   3   6   0       1407.83       1433.01        15.52 o                         
   4   6   0        281.30        294.56        11.68 o                         
   5   6   0        350.53        342.96        10.69 o                         
   3   7   0         28.44         35.92         5.25 o                         
   4   7   0        282.32        298.37         9.52 o                         
   5   7   0        115.21        109.29         8.79 o                         
   4   8   0        656.76        705.23        31.38 o                         
  -3   1   1        657.84        639.78         6.90 o                         
  -2   1   1       2605.76       2534.17         7.87 o                         
  -1   1   1       1059.80       1119.10         5.54 o                         
   1   1   1        168.97        173.15         3.26 o                         
  -4   2   1        399.58        398.37         8.64 o                         
  -3   2   1       1958.89       1873.58         9.10 o                         
  -2   2   1       1678.08       1679.50         7.76 o                         
  -1   2   1       8625.38       9079.98       128.61 o                         
   0   2   1       6332.90       6516.90        19.37 o                         
   1   2   1       8265.49       8296.12        37.42 o                         
   2   2   1       3484.79       3609.00        33.47 o                         
  -4   3   1        443.10        413.83        15.79 o                         
  -3   3   1       1418.65       1395.49        10.52 o                         
  -2   3   1       1263.11       1235.42        13.18 o                         
   0   3   1        862.12        857.07        16.20 o                         
   1   3   1        965.32       1009.96         9.62 o                         
   2   3   1          8.26         22.36         2.44 o                         
   3   3   1         30.76         27.63         3.04 o                         
  -5   4   1         14.85         25.88        12.79 o                         
  -4   4   1       1069.99        996.48         9.56 o                         
  -3   4   1          3.05          0.00         2.09 o                         
  -2   4   1       4242.05       4375.74        16.24 o                         
   1   4   1        487.69        465.23        15.06 o                         
   2   4   1       5039.28       5139.80        18.53 o                         
   3   4   1        172.34        157.75        11.22 o                         
  -5   5   1       1403.74       1418.66        27.98 o                         
  -4   5   1          1.45          7.55         5.68 o                         
  -3   5   1       1973.22       2136.61        13.98 o                         
   1   5   1        288.21        274.87         4.55 o                         
   2   5   1         48.66         51.43         3.02 o                         
   3   5   1          0.25          0.00         3.05 o                         
   4   5   1         13.02         16.00         4.38 o                         
  -5   6   1        110.23         98.34         7.53 o                         
  -4   6   1        559.92        601.39         9.64 o                         
  -3   6   1        127.31        128.65         9.17 o                         
   2   6   1       2343.35       2603.36        38.39 o                         
   3   6   1        410.71        460.92        30.18 o                         
   4   6   1       1441.75       1452.16        39.34 o                         
  -5   7   1        240.75        226.59        13.43 o                         
  -4   7   1        309.04        326.20        14.34 o                         
   2   7   1          0.62          0.00         3.44 o                         
   3   7   1          3.30         15.38         4.10 o                         
   4   7   1          2.54          4.51         4.88 o                         
   3   8   1        709.03        777.11        25.78 o                         
   4   8   1         63.37         64.29         7.36 o                         
  -2   0   2       2428.94       2407.69         7.86 o                         
  -4   1   2        362.61        344.98         7.89 o                         
  -3   1   2       4423.22       4297.65        15.50 o                         
  -2   1   2        560.21        553.81        13.85 o                         
  -1   1   2       8219.74       8470.38        20.35 o                         
   0   1   2       1052.99       1113.73         5.41 o                         
  -4   2   2         65.59         57.32         4.51 o                         
  -3   2   2        603.33        613.22         5.26 o                         
  -2   2   2        689.87        650.99        17.60 o                         
  -1   2   2       1738.30       1794.00         8.31 o                         
   0   2   2       2371.49       2414.74        11.64 o                         
   1   2   2       1104.16       1029.54         6.33 o                         
  -5   3   2        717.26        693.38        23.02 o                         
  -4   3   2       2530.89       2598.02        33.55 o                         
  -3   3   2       1337.76       1331.18        15.43 o                         
  -2   3   2       2833.81       3130.51        14.73 o                         
  -1   3   2        827.62        785.87        21.60 o                         
   0   3   2       1715.38       1599.35        11.61 o                         
   1   3   2        608.68        543.60         7.82 o                         
   2   3   2        860.46        857.12         8.50 o                         
  -5   4   2         33.63         31.05         5.40 o                         
  -4   4   2         30.03         20.83         4.29 o                         
  -3   4   2        398.45        391.20         6.61 o                         
   0   4   2         98.50        108.48         8.79 o                         
   1   4   2       3430.63       3571.38        15.72 o                         
   2   4   2         57.31         65.65         3.18 o                         
   3   4   2       2383.75       2271.26        43.80 o                         
  -5   5   2         13.95         17.43         8.24 o                         
  -4   5   2       1335.57       1421.44        24.80 o                         
  -3   5   2         33.90         24.14         4.24 o                         
   0   5   2       3516.08       2773.39        29.67 o                         
   1   5   2          5.71          4.86         1.98 o                         
   2   5   2        864.02        916.37        26.37 o                         
   3   5   2          5.26          0.05         3.62 o                         
  -5   6   2          8.09          6.50         8.21 o                         
  -4   6   2         91.41         97.68         9.53 o                         
   1   6   2       2096.64       2230.92        17.87 o                         
   2   6   2        202.63        263.58        25.02 o                         
   3   6   2       1042.05       1135.47        33.93 o                         
   4   6   2        127.96        161.04         8.20 o                         
   2   7   2        102.69        106.60        11.68 o                         
   3   7   2        277.64        264.70         7.60 o                         
   4   7   2          9.66          6.92         6.17 o                         
   2   8   2        727.50        436.19        13.27 o                         
   3   8   2        231.04        227.62         9.14 o                         
   3   9   2         75.03         44.50        10.88 o                         
  -3   0   3          0.95          6.12         1.97 o                         
  -1   0   3        341.12        443.12        17.94 o                         
  -4   1   3       3038.43       3226.09        16.82 o                         
  -3   1   3        396.71        423.67         4.42 o                         
  -2   1   3       5273.14       5348.81        14.85 o                         
  -1   1   3        661.86        847.12        21.95 o                         
   0   1   3       4772.49       5106.38        15.75 o                         
  -5   2   3         50.08         44.85         6.53 o                         
  -4   2   3         25.19         13.57         3.31 o                         
  -3   2   3          7.51          3.72         1.97 o                         
  -2   2   3          4.23          5.50         1.00 o                         
  -1   2   3        362.09        344.90         5.35 o                         
   0   2   3        505.35        472.18         3.88 o                         
   1   2   3        715.86        618.63        10.97 o                         
  -5   3   3        802.82        821.33        14.21 o                         
  -4   3   3        503.36        484.22         9.81 o                         
  -3   3   3       2730.12       2797.58        38.47 o                         
  -2   3   3       1606.81       1592.62        15.55 o                         
  -1   3   3       5622.91       5614.18        30.86 o                         
   0   3   3       2239.77       2172.20        16.95 o                         
   1   3   3       3633.21       3576.39        14.99 o                         
  -5   4   3         18.27         23.92         6.08 o                         
  -4   4   3         24.71         20.12         4.87 o                         
  -3   4   3        108.31        109.81         6.19 o                         
  -1   4   3          0.45          1.37         1.93 o                         
   0   4   3        636.02        620.73        11.05 o                         
   1   4   3        274.34        276.27         4.62 o                         
   2   4   3        866.47        878.52        14.78 o                         
  -5   5   3       1257.59       1293.17        23.59 o                         
  -4   5   3         27.71         27.36         5.08 o                         
   0   5   3         55.61         47.65         3.20 o                         
   1   5   3       2043.46       2122.39        12.00 o                         
   2   5   3         63.13         85.64        11.92 o                         
   3   5   3       1118.78       1063.72        34.09 o                         
  -5   6   3          2.68         12.13         7.75 o                         
   0   6   3        215.87        236.22         7.20 o                         
   1   6   3        157.32        216.53        18.11 o                         
   2   6   3        518.78        575.38        13.45 o                         
   3   6   3        151.77        154.05         5.98 o                         
   1   7   3        779.64        876.56        19.02 o                         
   2   7   3        324.70        354.88         7.69 o                         
   3   7   3        234.76        240.49         7.51 o                         
   2   8   3         88.03        107.51         8.99 o                         
   3   8   3        160.93        167.16         7.15 o                         
   3   9   3          4.69          0.00        10.97 o                         
  -4   0   4        486.22        526.07         8.55 o                         
  -2   0   4        478.25        473.63         5.48 o                         
  -5   1   4        743.73        753.16        16.12 o                         
  -4   1   4        301.06        309.85         8.08 o                         
  -3   1   4       2422.30       2541.69        14.66 o                         
  -2   1   4        641.56        673.00         4.76 o                         
  -1   1   4       5228.00       5295.62        16.10 o                         
  -5   2   4        256.19        264.17         9.44 o                         
  -4   2   4        529.20        515.31         7.58 o                         
  -3   2   4         95.31         72.27         2.26 o                         
  -2   2   4        264.89        249.09         4.19 o                         
  -1   2   4          6.79          5.08         1.81 o                         
   0   2   4          0.71          0.00         2.37 o                         
  -5   3   4        245.58        229.72         8.93 o                         
  -4   3   4       1148.86       1226.87        14.03 o                         
  -3   3   4        768.02        886.92        21.00 o                         
  -2   3   4       1910.80       1840.14        20.49 o                         
  -1   3   4        737.26        730.42         6.63 o                         
   0   3   4       1982.02       1982.78        18.32 o                         
   1   3   4        794.70        761.86        13.98 o                         
  -5   4   4        368.76        365.64        10.94 o                         
  -4   4   4         11.21          8.14         4.69 o                         
  -2   4   4          4.47          3.21         2.92 o                         
  -1   4   4         97.72         79.34         2.98 o                         
   0   4   4          8.39         13.70         3.47 o                         
   1   4   4         62.65         35.54         3.04 o                         
  -5   5   4         13.32         13.23         6.07 o                         
  -1   5   4         22.31         16.17         3.56 o                         
   0   5   4       3287.82       3337.91        25.43 o                         
   1   5   4         27.19          6.15         4.69 o                         
   2   5   4       1464.83       1457.93        16.15 o                         
   0   6   4         11.44         29.27        16.77 o                         
   1   6   4         37.80         28.94         4.11 o                         
   2   6   4         10.47         16.80         4.14 o                         
   0   7   4        617.90        566.51        18.42 o                         
   1   7   4        590.89        649.30        13.42 o                         
   2   7   4        417.38        462.75        14.93 o                         
   3   7   4        382.06        397.33        11.66 o                         
   1   8   4          5.42          2.99         7.71 o                         
   2   8   4         22.36         21.90         4.90 o                         
   2   9   4          7.94          0.68        10.97 o                         
  -5   0   5       1190.06       1111.72        20.70 o                         
  -3   0   5       1231.59       1221.87        11.87 o                         
  -5   1   5         22.37         19.49         4.99 o                         
  -4   1   5        598.50        593.64         6.69 o                         
  -3   1   5         29.08         29.43         2.80 o                         
  -2   1   5       1536.30       1492.46        12.68 o                         
  -1   1   5        185.58        187.97         9.13 o                         
  -5   2   5        366.09        337.73        23.42 o                         
  -4   2   5        342.81        336.01         9.58 o                         
  -3   2   5        645.74        661.13         8.85 o                         
  -2   2   5        627.17        672.00         8.77 o                         
  -1   2   5        610.85        588.84         7.36 o                         
  -5   3   5        155.38        137.65        13.12 o                         
  -4   3   5         73.39         74.81         6.42 o                         
  -3   3   5        735.62        788.41        17.11 o                         
  -2   3   5        408.89        360.24         6.64 o                         
  -1   3   5       1767.50       1881.43        17.60 o                         
   0   3   5        870.73        886.65        13.44 o                         
  -5   4   5         36.20         35.20        12.24 o                         
  -2   4   5        668.78        712.76        11.61 o                         
  -1   4   5         48.07         28.77         3.35 o                         
   0   4   5        391.83        379.32        10.38 o                         
   1   4   5         25.93         15.05         6.68 o                         
  -2   5   5         29.80         25.67         7.26 o                         
  -1   5   5        913.39        874.79        13.76 o                         
   0   5   5         10.86          8.26         4.61 o                         
   1   5   5       1082.83       1049.81        29.00 o                         
  -1   6   5         65.17         64.18         6.17 o                         
   0   6   5        128.89        126.27         6.61 o                         
   1   6   5          1.70          0.00         6.97 o                         
   2   6   5         24.13         16.76         7.88 o                         
   0   7   5        433.24        551.14        15.39 o                         
   1   7   5        352.56        366.86        15.15 o                         
   2   7   5        283.18        289.58        19.83 o                         
   1   8   5         53.89         42.14        12.59 o                         
  -4   0   6        860.25        859.41        12.04 o                         
  -5   1   6          6.67          4.17         7.01 o                         
  -4   1   6         43.08         39.61         3.30 o                         
  -3   1   6        112.27        107.98         4.74 o                         
  -2   1   6        127.74        118.64         5.20 o                         
  -5   2   6        324.76        311.59        16.28 o                         
  -4   2   6        654.67        643.43        10.29 o                         
  -3   2   6        428.92        411.48         8.07 o                         
  -2   2   6        660.23        674.92         9.93 o                         
  -1   2   6        308.56        311.58         8.52 o                         
  -3   3   6         68.13         61.68         4.66 o                         
  -2   3   6        174.99        153.82         5.55 o                         
  -1   3   6        106.84         98.45         4.83 o                         
  -3   4   6        831.18        868.29        14.88 o                         
  -2   4   6         34.48         34.06         4.07 o                         
  -1   4   6        827.60        825.86        11.60 o                         
   0   4   6         47.77         44.71         6.41 o                         
  -2   5   6        217.70        255.71         9.37 o                         
  -1   5   6          1.94          0.00         4.91 o                         
   0   5   6        567.89        564.11        20.47 o                         
  -1   6   6        554.56        601.16        20.68 o                         
   0   6   6        116.01        112.02         7.33 o                         
   1   6   6        196.68        185.85        10.35 o                         
  -1   7   6         92.69         75.29        11.30 o                         
   0   7   6        140.05        129.33         8.41 o                         
  -3   1   7         18.24         19.02         5.00 o                         
  -3   2   7        515.00        500.33        11.33 o                         
  -2   2   7        411.13        406.03        32.38 o                         
  -3   3   7          0.04          3.83         4.72 o                         
  -2   3   7          0.23          0.58         4.22 o                         
  -3   4   7         15.34         18.84         7.35 o                         
  -2   4   7        637.57        623.35        24.01 o                         
  -1   4   7         38.70         34.82         8.65 o                         
  -1   5   7         28.91         25.44        11.89 o                         
                                                                                
