# Supplementary material for: Evolution of intermolecular contacts with temperature and pressure in bromoethane and iodo­ethane – a comparative study
Source: Acta Crystallogr B Struct Sci Cryst Eng Mater. 2022 Nov 9;78(Pt 6):868–75. doi: 10.1107/S2052520622010149 (PMC9728020; doi:10.1107/S2052520622010149)
Supplement: Supplementary file 8 [file b-78-00868-MBE_3.87GPasup8.hkl]

data_MBE_3.87GPa                                                              
_shelx_title ' MBE_387GPa in P2(1)/n'                                           
_shelx_refln_list_code          4                                               
_shelx_F_calc_maximum       90.17                                               
_exptl_crystal_F_000       208.00                                               
_reflns_d_resolution_high  0.7954                                               
                                                                                
loop_                                                                           
 _space_group_symop_operation_xyz                                               
 'x, y, z'                                                                      
 '-x+1/2, y+1/2, -z+1/2'                                                        
 '-x, -y, -z'                                                                   
 'x-1/2, -y-1/2, z-1/2'                                                         
                                                                                
_cell_length_a     5.1066                                                       
_cell_length_b     9.2059                                                       
_cell_length_c     6.2849                                                       
_cell_angle_alpha  90.000                                                       
_cell_angle_beta  101.076                                                       
_cell_angle_gamma  90.000                                                       
                                                                                
_shelx_F_squared_multiplier     1.000                                           
                                                                                
loop_                                                                           
 _refln_index_h                                                                 
 _refln_index_k                                                                 
 _refln_index_l                                                                 
 _refln_F_squared_calc                                                          
 _refln_F_squared_meas                                                          
 _refln_F_squared_sigma                                                         
 _refln_observed_status                                                         
   1   1   0        561.21        534.52         6.76 o                         
   2   1   0        219.14        225.76         4.40 o                         
   1   2   0       3448.01       3458.90        16.10 o                         
   2   2   0       3883.35       3781.68        19.84 o                         
   3   2   0       2024.64       1914.86        22.72 o                         
   1   3   0          0.43          2.23         2.18 o                         
   2   3   0        332.55        146.37         6.65 o                         
   3   3   0        136.48         76.64         4.89 o                         
   4   3   0        520.53        569.64        19.42 o                         
   2   4   0        465.74        394.22        10.90 o                         
   3   4   0       2288.90       2187.23        36.80 o                         
   4   4   0         88.08         70.66        12.37 o                         
   2   5   0        231.17        250.17         8.86 o                         
   3   5   0          4.84          0.00         9.23 o                         
   4   5   0        133.83        127.04         8.83 o                         
   5   5   0          0.54          0.00        12.01 o                         
   3   6   0        800.65        815.51        75.98 o                         
   4   6   0        144.40        131.01         9.06 o                         
   5   6   0        143.46        137.41        15.30 o                         
   3   7   0         11.08          0.00         9.25 o                         
   4   7   0        132.02        128.17         9.78 o                         
   5   7   0         41.87         36.94        14.91 o                         
   4   8   0        261.06        210.79        27.57 o                         
  -1   0   1       5381.59       5889.85        15.30 o                         
  -3   1   1        555.82        495.89         8.11 o                         
  -2   1   1       2455.17       2277.63        19.81 o                         
  -1   1   1        917.88       1008.95        10.26 o                         
   1   1   1        114.32        144.38         3.22 o                         
  -4   2   1        305.44        252.28         9.38 o                         
  -3   2   1       1671.94       1686.37        13.29 o                         
  -2   2   1       1436.12       1197.64        41.07 o                         
  -1   2   1       8131.44       8237.37        98.65 o                         
   0   2   1       6011.18       6103.41        31.37 o                         
   1   2   1       7390.66       7559.68        47.71 o                         
   2   2   1       2932.65       3041.78        44.87 o                         
  -4   3   1        285.49        343.75        35.64 o                         
  -3   3   1       1056.59       1067.02        16.36 o                         
  -2   3   1        990.49        838.60        13.80 o                         
   1   3   1        859.52        832.02         9.74 o                         
   2   3   1          0.53         25.90         5.70 o                         
   3   3   1         22.25         21.75         5.61 o                         
  -5   4   1          6.88        105.35        16.93 o                         
  -4   4   1        654.98        615.11        18.37 o                         
  -3   4   1          6.22          0.00         4.76 o                         
  -2   4   1       3290.77       3281.41        34.18 o                         
   1   4   1        391.44        298.68        15.36 o                         
   2   4   1       3765.83       3736.35        67.51 o                         
   3   4   1         93.15        141.27        23.50 o                         
   4   4   1       1194.90       1331.57        52.99 o                         
  -5   5   1        706.43        767.88        26.67 o                         
  -4   5   1          1.92          0.00         9.46 o                         
  -3   5   1       1345.86       1404.42        65.13 o                         
   1   5   1        214.61        168.26         5.76 o                         
   2   5   1         46.79         46.02        10.12 o                         
   3   5   1          0.15          0.00         6.74 o                         
   4   5   1          3.89          5.48         8.37 o                         
  -5   6   1         35.46         30.92        11.86 o                         
  -4   6   1        319.04        308.86        20.61 o                         
  -3   6   1         69.10         29.12         9.79 o                         
   2   6   1       1498.45       1633.92        63.08 o                         
   3   6   1        233.73        204.60         9.92 o                         
   4   6   1        717.92        659.03        36.48 o                         
  -5   7   1         81.47         94.12        18.58 o                         
  -4   7   1        162.12        121.40        14.41 o                         
   3   7   1         10.29          8.65         7.79 o                         
   4   7   1          0.74          0.00         9.99 o                         
   4   8   1         22.51         24.93        11.83 o                         
  -2   0   2       2109.77       2070.19        16.35 o                         
  -4   1   2        260.47        250.62        11.11 o                         
  -3   1   2       3622.24       3799.08        32.40 o                         
  -2   1   2        604.52        697.70        44.78 o                         
  -1   1   2       7945.37       8370.61        23.72 o                         
   0   1   2        990.03       1040.84        11.39 o                         
  -4   2   2         36.99          0.00         8.70 o                         
  -3   2   2        472.01        471.39         6.69 o                         
  -2   2   2        540.15        365.31        19.52 o                         
  -1   2   2       1623.43       1685.65         8.04 o                         
   0   2   2       2173.68       2079.11        11.91 o                         
   1   2   2        921.36        670.31        17.91 o                         
  -5   3   2        411.33        438.52        22.01 o                         
  -4   3   2       1808.57       2012.59        24.13 o                         
  -3   3   2       1128.84       1113.19        11.83 o                         
  -2   3   2       2357.41       2400.09        40.51 o                         
   0   3   2       1391.95       1333.32        37.08 o                         
   1   3   2        522.49        346.31        23.02 o                         
   2   3   2        744.72        697.13        20.54 o                         
  -5   4   2         17.92          6.35        10.78 o                         
  -4   4   2         27.10         19.15        14.16 o                         
  -3   4   2        313.55        222.70        17.20 o                         
   0   4   2         83.44         76.95         4.74 o                         
   1   4   2       2507.39       2593.41        30.86 o                         
   2   4   2         40.09         63.97        10.15 o                         
   3   4   2       1451.46       1486.56        26.95 o                         
  -5   5   2          7.92          1.21        16.53 o                         
  -4   5   2        816.96        973.21        21.67 o                         
  -3   5   2         20.69          1.38         9.26 o                         
   1   5   2          4.10          0.00         4.48 o                         
   2   5   2        627.97        647.74        10.04 o                         
   3   5   2          0.95          4.33        12.60 o                         
  -5   6   2          4.30          3.09        17.12 o                         
  -4   6   2         73.01         55.76        14.49 o                         
   1   6   2       1373.88       1468.60        24.16 o                         
   2   6   2        125.86        182.66        18.80 o                         
   3   6   2        512.95        586.80        29.60 o                         
   4   6   2         45.46         28.05        11.16 o                         
   2   7   2         45.52         39.68         8.80 o                         
   3   7   2        132.60        118.99        11.27 o                         
   4   7   2          3.43          6.43        11.73 o                         
   3   8   2         93.01         63.37        11.34 o                         
  -3   0   3          6.03         34.79         5.25 o                         
  -1   0   3        373.53        605.53        38.66 o                         
  -4   1   3       2303.96       2492.65        28.21 o                         
  -3   1   3        299.31        353.64         6.15 o                         
  -2   1   3       4926.61       4658.71        25.51 o                         
  -1   1   3        581.45        857.38        49.44 o                         
   0   1   3       4274.35       4535.78        25.11 o                         
  -5   2   3         27.27         19.72        12.09 o                         
  -4   2   3         15.08          0.00        13.61 o                         
  -3   2   3          4.56          0.00         4.73 o                         
  -2   2   3          8.55          7.98         2.43 o                         
  -1   2   3        242.11        224.82        15.93 o                         
   0   2   3        342.94        292.14         4.62 o                         
   1   2   3        529.66        427.24         8.29 o                         
  -5   3   3        501.97        530.85        15.87 o                         
  -4   3   3        336.86        416.12        57.67 o                         
  -3   3   3       2146.81       2338.62        54.66 o                         
  -1   3   3       4995.78       5017.35        31.61 o                         
   0   3   3       1841.02       1780.29        15.14 o                         
   1   3   3       2969.16       2911.39        24.24 o                         
   2   3   3        401.42        306.71        11.91 o                         
  -5   4   3         15.12         24.35        15.13 o                         
  -4   4   3         16.72         12.04        14.48 o                         
  -3   4   3         86.13         62.84         9.31 o                         
  -1   4   3          1.67          0.00         4.79 o                         
   0   4   3        429.02        403.72         8.36 o                         
   1   4   3        184.93        203.71        11.36 o                         
   2   4   3        526.84        506.20        14.67 o                         
  -5   5   3        639.83        821.52        19.14 o                         
  -4   5   3         15.12          1.80         9.53 o                         
   0   5   3         25.33         20.47         5.77 o                         
   1   5   3       1399.23       1486.04        21.47 o                         
   2   5   3         36.84          8.96        10.91 o                         
   3   5   3        598.52        619.85        21.84 o                         
  -5   6   3          8.60         17.61        23.54 o                         
   1   6   3         90.99        175.48        13.44 o                         
   2   6   3        227.82        228.87        18.97 o                         
   3   6   3         70.08         48.50         8.55 o                         
   1   7   3        463.19        406.01        14.14 o                         
   2   7   3        166.72        160.74         9.20 o                         
   3   7   3        127.81         82.96         9.86 o                         
   2   8   3         27.64         52.90        12.57 o                         
   3   8   3         48.31         48.12        10.26 o                         
  -4   0   4        366.50        411.44        15.03 o                         
  -2   0   4        567.43        534.11         7.36 o                         
  -5   1   4        477.92        468.92        50.57 o                         
  -4   1   4        235.38        224.46        21.25 o                         
  -3   1   4       1859.94       2096.35        27.76 o                         
  -2   1   4        563.77        601.29         8.37 o                         
  -1   1   4       4330.72       4277.02        75.49 o                         
  -5   2   4        172.06        165.40        15.50 o                         
  -4   2   4        397.86        373.79         9.07 o                         
  -3   2   4         94.38         19.22         4.84 o                         
  -2   2   4        230.60        203.29         5.93 o                         
  -1   2   4          4.89          0.65         4.36 o                         
   0   2   4          1.71         12.55         4.47 o                         
  -5   3   4        147.17        133.70        13.46 o                         
  -4   3   4        730.03        880.39        20.72 o                         
  -3   3   4        602.11        699.82        14.07 o                         
  -2   3   4       1563.21       1646.00        52.00 o                         
  -1   3   4        635.95        563.47        12.97 o                         
   0   3   4       1485.95       1515.21        16.37 o                         
   1   3   4        532.82        613.70        16.57 o                         
  -5   4   4        228.49        224.62        14.73 o                         
  -4   4   4         10.83          3.19         9.48 o                         
  -2   4   4          0.45          0.00         7.74 o                         
  -1   4   4         88.28        107.84        13.95 o                         
   0   4   4          8.80          0.00        10.20 o                         
   1   4   4         20.02          0.00         8.24 o                         
  -5   5   4         13.61         22.63        12.48 o                         
  -1   5   4         14.51          7.31         7.78 o                         
   0   5   4       2236.92       2524.14        30.51 o                         
   1   5   4         22.81          0.00        12.77 o                         
   2   5   4        813.48        898.11        22.55 o                         
   0   6   4         15.53         32.63        11.94 o                         
   1   6   4         13.08          8.19         8.81 o                         
   2   6   4          4.70          0.00         7.88 o                         
   3   6   4         37.79         29.43        23.56 o                         
   1   7   4        294.07        291.06        33.16 o                         
   2   7   4        194.77        186.09        12.04 o                         
   3   7   4        144.63        115.05        13.80 o                         
   2   8   4          6.08          2.00         9.09 o                         
  -5   0   5        763.58        581.20        27.16 o                         
  -3   0   5       1029.18       1069.13        42.67 o                         
  -5   1   5         10.83          8.12        13.75 o                         
  -4   1   5        389.39        389.94         8.81 o                         
  -3   1   5         20.08         74.41         9.70 o                         
  -2   1   5       1235.45       1177.01        17.57 o                         
  -1   1   5        149.90        128.93        19.37 o                         
  -5   2   5        238.07        176.59        21.65 o                         
  -4   2   5        238.88        235.92        10.59 o                         
  -3   2   5        565.85        519.50        13.00 o                         
  -2   2   5        521.14        633.33        30.21 o                         
  -1   2   5        540.05        430.18         7.94 o                         
  -5   3   5        109.74         89.60        21.32 o                         
  -4   3   5         42.97         21.14        13.05 o                         
  -3   3   5        487.16        538.35        13.87 o                         
  -2   3   5        261.42        228.47         9.31 o                         
  -1   3   5       1160.17       1424.92        28.81 o                         
   0   3   5        588.40        485.77        19.17 o                         
  -2   4   5        508.72        535.50        17.28 o                         
  -1   4   5         40.56         48.48        21.33 o                         
   0   4   5        310.75        392.90        38.92 o                         
   1   4   5          7.09          3.60        11.44 o                         
  -1   5   5        564.22        573.78        16.35 o                         
   0   5   5          6.19          7.79        10.54 o                         
   1   5   5        565.55        654.19        20.61 o                         
  -1   6   5         25.51         18.71        11.06 o                         
   0   6   5         78.68         96.20        12.76 o                         
   1   6   5          0.67          0.00        13.37 o                         
   2   6   5         24.58         32.61        16.93 o                         
   0   7   5        203.74        180.91        12.78 o                         
   1   7   5        129.69        126.42        19.39 o                         
  -4   0   6        604.84        581.22        15.77 o                         
  -5   1   6          2.93          0.00        24.93 o                         
  -4   1   6         21.85         16.16         7.08 o                         
  -3   1   6         59.04         43.90         7.02 o                         
  -2   1   6         78.42         89.35         9.11 o                         
  -4   2   6        411.12        407.89        13.22 o                         
  -3   2   6        334.27        274.59        11.39 o                         
  -2   2   6        486.14        440.71        13.68 o                         
  -1   2   6        211.11        234.92        12.11 o                         
  -3   3   6         35.42         55.45        10.17 o                         
  -2   3   6        130.39         86.46         9.35 o                         
  -1   3   6         64.80         28.48         9.36 o                         
  -3   4   6        577.80        404.37        19.69 o                         
  -2   4   6         34.85         21.93         9.30 o                         
  -1   4   6        549.70        594.01        43.97 o                         
   0   4   6         20.77         23.09        10.94 o                         
  -2   5   6        101.23         99.69        13.99 o                         
  -1   5   6          0.09         35.34        12.11 o                         
   0   5   6        263.58        335.12        17.62 o                         
  -1   6   6        328.77        309.57        16.96 o                         
   0   6   6         66.64         63.73        13.19 o                         
   1   6   6        108.64        166.73        29.35 o                         
   0   7   6         56.73         84.85        22.96 o                         
  -3   1   7          9.12          0.00        13.24 o                         
  -3   2   7        340.34        356.29        38.70 o                         
  -2   2   7        245.75        216.04        12.71 o                         
  -3   3   7          1.50         15.82        13.02 o                         
  -2   3   7          1.66          0.00        10.36 o                         
  -2   4   7        357.47        383.10        17.41 o                         
  -1   4   7         25.20         18.50        19.68 o                         
                                                                                
