# Supplementary material for: Evolution of intermolecular contacts with temperature and pressure in bromoethane and iodo­ethane – a comparative study
Source: Acta Crystallogr B Struct Sci Cryst Eng Mater. 2022 Nov 9;78(Pt 6):868–75. doi: 10.1107/S2052520622010149 (PMC9728020; doi:10.1107/S2052520622010149)
Supplement: Supplementary file 9 [file b-78-00868-MIE_140Ksup9.hkl]

data_MIE_140K                                                                 
_shelx_title ' MIE_140K in P2(1)/n'                                             
_shelx_refln_list_code          4                                               
_shelx_F_calc_maximum      161.86                                               
_exptl_crystal_F_000       280.00                                               
_reflns_d_resolution_high  0.7699                                               
                                                                                
loop_                                                                           
 _space_group_symop_operation_xyz                                               
 'x, y, z'                                                                      
 '-x+1/2, y+1/2, -z+1/2'                                                        
 '-x, -y, -z'                                                                   
 'x-1/2, -y-1/2, z-1/2'                                                         
                                                                                
_cell_length_a     5.8546                                                       
_cell_length_b    10.1532                                                       
_cell_length_c     7.2722                                                       
_cell_angle_alpha  90.000                                                       
_cell_angle_beta  102.701                                                       
_cell_angle_gamma  90.000                                                       
                                                                                
_shelx_F_squared_multiplier     1.000                                           
                                                                                
loop_                                                                           
 _refln_index_h                                                                 
 _refln_index_k                                                                 
 _refln_index_l                                                                 
 _refln_F_squared_calc                                                          
 _refln_F_squared_meas                                                          
 _refln_F_squared_sigma                                                         
 _refln_observed_status                                                         
   2   0   0      26199.39      24506.01        61.35 o                         
   4   0   0       4700.46       4648.02        25.52 o                         
   6   0   0        670.53        668.66        11.17 o                         
   1   1   0       1761.33       1869.81        11.31 o                         
   2   1   0         77.89        104.68         2.17 o                         
   3   1   0       5007.39       4999.66        13.62 o                         
   4   1   0        383.08        380.05         4.53 o                         
   5   1   0       3623.80       3679.72        30.80 o                         
   6   1   0        520.40        515.44         8.18 o                         
   7   1   0       1755.54       1728.64        15.84 o                         
   0   2   0      12763.55      13104.40        37.54 o                         
   1   2   0       9945.15      10068.68        84.36 o                         
   2   2   0      10957.13      11274.78        64.33 o                         
   3   2   0       5895.26       5935.72        14.30 o                         
   4   2   0       4077.88       4096.71        14.31 o                         
   5   2   0       1283.42       1300.56         9.67 o                         
   6   2   0        550.18        545.92         8.94 o                         
   7   2   0         53.30         54.80         3.14 o                         
   1   3   0         46.69         56.30         1.68 o                         
   2   3   0       2459.57       2413.05        17.65 o                         
   3   3   0        777.00        790.13         6.88 o                         
   4   3   0       3596.58       3506.69        11.08 o                         
   5   3   0       1300.82       1292.52        10.77 o                         
   6   3   0       2078.16       2094.47        15.99 o                         
   7   3   0        531.02        513.48        10.17 o                         
   0   4   0        827.37        804.42        11.20 o                         
   1   4   0      20166.15      19933.71       106.68 o                         
   2   4   0        622.07        621.64         4.60 o                         
   3   4   0       8120.16       8211.80        25.57 o                         
   4   4   0         93.49         97.21         2.06 o                         
   5   4   0       1836.35       1814.99        20.98 o                         
   6   4   0         10.20         13.87         2.43 o                         
   7   4   0        181.39        174.74         5.78 o                         
   1   5   0         14.27         16.34         0.91 o                         
   2   5   0       1826.02       1804.12         8.26 o                         
   3   5   0         35.21         40.14         2.57 o                         
   4   5   0       2574.13       2613.05        18.50 o                         
   5   5   0         32.55         37.11         2.07 o                         
   6   5   0       1873.55       1854.49        15.96 o                         
   0   6   0       3759.85       3779.76        24.68 o                         
   1   6   0      10202.48      10165.72        36.81 o                         
   2   6   0       2924.67       2920.49        12.27 o                         
   3   6   0       3771.31       3737.43        27.39 o                         
   4   6   0        976.48        949.29         7.46 o                         
   5   6   0        710.31        696.34        15.96 o                         
   6   6   0        128.77        118.54         5.46 o                         
   1   7   0         57.22         65.08         2.56 o                         
   2   7   0        790.81        779.88         6.69 o                         
   3   7   0        627.54        627.82         6.63 o                         
   4   7   0       1259.26       1276.07        11.53 o                         
   5   7   0       1073.12       1070.34        11.35 o                         
   6   7   0        644.67        645.17        10.68 o                         
   0   8   0       5317.80       5382.33        28.91 o                         
   1   8   0        558.59        534.09         5.36 o                         
   2   8   0       4334.89       4322.62        19.93 o                         
   3   8   0        396.38        394.01         5.63 o                         
   4   8   0       2072.04       2090.72        15.54 o                         
   5   8   0         53.34         51.97         2.91 o                         
   1   9   0        203.69        204.57         3.62 o                         
   2   9   0         14.71         17.32         1.25 o                         
   3   9   0       1009.27       1024.72        15.15 o                         
   4   9   0          3.04         11.40         1.99 o                         
   5   9   0        991.28       1012.38        13.32 o                         
   0  10   0       3955.06       3996.98        33.95 o                         
   1  10   0        384.20        379.62         5.47 o                         
   2  10   0       2347.08       2357.73        33.61 o                         
   3  10   0        255.27        245.30         5.60 o                         
   4  10   0        571.18        577.27        19.58 o                         
   1  11   0         76.63         80.60         2.72 o                         
   2  11   0         17.18         20.64         1.65 o                         
   3  11   0        348.30        369.32         7.15 o                         
   4  11   0        115.52        122.15         4.60 o                         
   0  12   0        300.81        319.58         9.20 o                         
   1  12   0       1093.63       1110.08        14.46 o                         
   2  12   0        229.78        232.62         7.02 o                         
   3  12   0        709.76        701.14        16.36 o                         
   1  13   0          4.07          5.27         1.56 o                         
  -7   0   1          7.37          8.91         1.98 o                         
  -5   0   1       1021.94       1039.56        12.85 o                         
  -3   0   1       8415.07       8505.44        38.18 o                         
  -1   0   1      16003.99      16534.20       413.88 o                         
   1   0   1      21853.97      23698.08       479.51 o                         
   3   0   1      17307.91      16774.44        90.22 o                         
   5   0   1       5321.10       5373.67        29.42 o                         
   7   0   1        579.56        573.63        15.29 o                         
  -7   1   1        252.09        248.70         4.84 o                         
  -6   1   1       4168.68       4193.17        26.19 o                         
  -5   1   1        771.60        764.98         6.78 o                         
  -4   1   1       8495.46       8483.63        22.65 o                         
  -3   1   1       2196.19       2212.10         8.15 o                         
  -2   1   1       8170.86       8331.47        27.42 o                         
  -1   1   1       2260.43       2333.95         9.12 o                         
   0   1   1       2939.00       3042.25         9.72 o                         
   1   1   1        257.22        279.30         1.44 o                         
   2   1   1         10.05         24.44         0.92 o                         
   3   1   1        379.48        379.13         3.20 o                         
   4   1   1       1244.90       1193.34         7.49 o                         
   5   1   1        100.74        101.99         2.88 o                         
   6   1   1       1625.56       1609.15        15.31 o                         
   7   1   1         51.49         59.89         3.87 o                         
  -7   2   1         30.58         32.73         2.03 o                         
  -6   2   1         82.97         81.91         2.68 o                         
  -5   2   1        216.92        230.89         4.07 o                         
  -4   2   1        838.72        859.26         6.35 o                         
  -3   2   1       3882.51       3922.79        10.93 o                         
  -2   2   1       5333.74       5494.51        23.37 o                         
  -1   2   1      19183.02      19203.71       123.83 o                         
   0   2   1      16010.83      16310.88       105.39 o                         
   1   2   1      19334.76      19179.93       116.06 o                         
   2   2   1       9605.20       9810.28        25.97 o                         
   3   2   1       6702.94       6603.41        18.45 o                         
   4   2   1       2689.93       2651.13        10.82 o                         
   5   2   1       1713.82       1721.41        22.65 o                         
   6   2   1        747.73        739.23        11.00 o                         
   7   2   1        303.50        292.44         6.90 o                         
  -7   3   1       1685.07       1636.70        14.20 o                         
  -6   3   1        799.51        798.63        10.69 o                         
  -5   3   1       3694.26       3737.73        26.81 o                         
  -4   3   1       1901.17       1906.86         8.94 o                         
  -3   3   1       5818.09       5927.41        23.17 o                         
  -2   3   1       3272.61       3322.27        20.27 o                         
  -1   3   1       5701.66       5883.57        32.68 o                         
   0   3   1       1145.23       1150.54         7.87 o                         
   1   3   1       1056.01       1091.92         7.41 o                         
   2   3   1        196.06        225.90         2.11 o                         
   3   3   1        254.43        255.53         2.86 o                         
   4   3   1        480.57        478.96         4.03 o                         
   5   3   1       1038.05       1041.26         8.42 o                         
   6   3   1        318.51        316.65         6.43 o                         
   7   3   1        843.08        826.95        11.74 o                         
  -7   4   1          0.45          2.68         1.87 o                         
  -6   4   1         46.06         45.21         2.30 o                         
  -5   4   1          2.23          3.50         1.13 o                         
  -4   4   1       2212.74       2203.16        11.47 o                         
  -3   4   1          0.23          5.21         1.15 o                         
  -2   4   1      10527.24      10742.51        29.91 o                         
  -1   4   1        172.73        157.26         2.50 o                         
   0   4   1      18782.60      18832.28       171.48 o                         
   1   4   1        763.46        739.43         3.53 o                         
   2   4   1      14551.29      14592.18        39.83 o                         
   3   4   1        313.14        329.28         4.26 o                         
   4   4   1       6337.53       6478.46        27.89 o                         
   5   4   1         67.86         66.69         2.16 o                         
   6   4   1       1323.51       1299.76        11.96 o                         
  -6   5   1         87.92         94.82         3.59 o                         
  -5   5   1       5159.70       5240.55        34.92 o                         
  -4   5   1        108.30        110.18         2.86 o                         
  -3   5   1       6842.32       6883.30        18.89 o                         
  -2   5   1         75.74         96.91         9.94 o                         
  -1   5   1       2872.53       2835.93         9.72 o                         
   0   5   1         83.95         89.91         2.08 o                         
   1   5   1        216.70        218.94         2.36 o                         
   2   5   1         28.42         26.46         1.18 o                         
   3   5   1        423.10        435.84         5.12 o                         
   4   5   1          0.05          1.97         0.97 o                         
   5   5   1       1254.95       1268.58         9.39 o                         
   6   5   1         11.09         11.36         1.81 o                         
  -6   6   1          8.23          9.52         2.39 o                         
  -5   6   1        260.43        255.01         4.82 o                         
  -4   6   1       1086.01       1056.39         8.92 o                         
  -3   6   1        623.43        618.94         6.83 o                         
  -2   6   1       4557.20       4536.25        19.88 o                         
  -1   6   1       1807.52       1820.11         9.42 o                         
   0   6   1       7217.18       7195.90        34.65 o                         
   1   6   1       2863.66       2858.48         9.55 o                         
   2   6   1       6957.62       6891.49        28.35 o                         
   3   6   1       1858.61       1840.37        13.17 o                         
   4   6   1       3397.15       3412.90        28.04 o                         
   5   6   1        763.02        754.32        10.47 o                         
   6   6   1        662.48        643.92        10.54 o                         
  -6   7   1        940.25        943.86        13.28 o                         
  -5   7   1       1034.32       1041.29        11.15 o                         
  -4   7   1       1861.82       1874.75        22.78 o                         
  -3   7   1       1358.03       1361.98        10.83 o                         
  -2   7   1       2356.45       2360.05        11.43 o                         
  -1   7   1       1069.83       1062.42         7.84 o                         
   0   7   1        702.66        702.39         5.87 o                         
   1   7   1        149.72        146.26         1.87 o                         
   2   7   1         26.65         26.74         1.22 o                         
   3   7   1        106.69        112.45         2.98 o                         
   4   7   1        238.79        246.89         5.22 o                         
   5   7   1        460.31        470.99         8.60 o                         
   6   7   1        222.84        230.12         7.44 o                         
  -6   8   1         10.55         16.88         2.20 o                         
  -5   8   1        167.53        157.70         4.69 o                         
  -4   8   1          4.67          3.75         1.76 o                         
  -3   8   1       1760.60       1730.90        13.54 o                         
  -2   8   1        301.58        311.51         8.78 o                         
  -1   8   1       5422.50       5464.34        22.45 o                         
   0   8   1       1031.73       1024.18         7.47 o                         
   1   8   1       6189.10       6223.68        25.04 o                         
   2   8   1        662.91        667.65         5.73 o                         
   3   8   1       3079.51       3104.70        23.85 o                         
   4   8   1        120.51        123.13         3.99 o                         
   5   8   1        958.25        941.28        12.68 o                         
  -5   9   1          2.62          4.72         1.81 o                         
  -4   9   1       1941.55       2033.15        17.71 o                         
  -3   9   1         56.88         59.63         2.33 o                         
  -2   9   1       1661.04       1700.13        26.79 o                         
  -1   9   1         18.58         21.56         2.14 o                         
   0   9   1        536.13        543.44         5.85 o                         
   1   9   1         71.65         66.37         2.15 o                         
   2   9   1          0.12          2.24         0.98 o                         
   3   9   1        114.91        110.12         3.72 o                         
   4   9   1        312.57        334.12         6.81 o                         
   5   9   1          9.41         13.58         2.38 o                         
  -4  10   1        136.69        136.58         4.63 o                         
  -3  10   1        843.31        850.91        15.59 o                         
  -2  10   1        295.06        282.49         5.81 o                         
  -1  10   1       1758.36       1751.07        12.56 o                         
   0  10   1        361.11        353.41         4.85 o                         
   1  10   1       2339.70       2374.79        19.30 o                         
   2  10   1        325.15        303.72         5.95 o                         
   3  10   1       2034.41       2016.61        17.63 o                         
   4  10   1        204.83        197.32         5.43 o                         
  -4  11   1        718.21        747.08        16.95 o                         
  -3  11   1        460.15        460.82         6.93 o                         
  -2  11   1        498.94        506.41         9.48 o                         
  -1  11   1        260.45        257.00         4.66 o                         
   0  11   1        117.42        114.53         3.37 o                         
   1  11   1          8.29         13.01         2.36 o                         
   2  11   1          5.74          7.20         1.96 o                         
   3  11   1         24.04         27.33         2.42 o                         
  -3  12   1         86.72         88.63         4.30 o                         
  -2  12   1        554.64        546.99        12.30 o                         
  -1  12   1        351.89        353.44         6.06 o                         
   0  12   1       1089.89       1085.99        18.68 o                         
   1  12   1        400.18        411.77        12.84 o                         
   2  12   1        969.11        990.12        26.11 o                         
  -1  13   1        260.69        286.40         6.22 o                         
   0  13   1          4.97          5.40         2.00 o                         
  -6   0   2        201.56        209.33         6.37 o                         
  -4   0   2        228.89        241.92         3.48 o                         
  -2   0   2       7175.70       7221.70        17.82 o                         
   0   0   2      26126.90      24853.06       434.67 o                         
   2   0   2      16716.43      16267.34        80.98 o                         
   4   0   2       6218.62       6072.41        21.60 o                         
   6   0   2       1994.96       2047.94        26.99 o                         
  -7   1   2       1983.11       1967.79        22.30 o                         
  -6   1   2        490.71        495.52         6.03 o                         
  -5   1   2       6247.77       6321.06        23.64 o                         
  -4   1   2       1208.21       1177.58         6.72 o                         
  -3   1   2      13698.18      13756.39        93.33 o                         
  -2   1   2       1412.75       1451.41         6.03 o                         
  -1   1   2      17267.37      17050.76       105.15 o                         
   0   1   2       2084.17       2102.72         5.21 o                         
   1   1   2       4829.25       4773.95        14.60 o                         
   2   1   2        771.33        819.91         5.47 o                         
   3   1   2         61.23         72.17         3.38 o                         
   4   1   2          0.02         10.56         1.87 o                         
   5   1   2        219.27        239.82        13.51 o                         
   6   1   2        140.89        134.97         4.40 o                         
  -7   2   2        190.58        184.90         4.28 o                         
  -6   2   2         99.69        104.17         3.68 o                         
  -5   2   2          0.11          3.02         1.01 o                         
  -4   2   2        105.27        118.33         2.72 o                         
  -3   2   2       1263.81       1312.20         9.24 o                         
  -2   2   2       2181.41       2199.92        13.91 o                         
  -1   2   2       4670.84       4862.73        21.56 o                         
   0   2   2       7618.05       7660.11        35.87 o                         
   1   2   2       4992.47       4954.17        11.97 o                         
   2   2   2       9694.37       9648.56        20.44 o                         
   3   2   2       4694.91       4596.14        21.29 o                         
   4   2   2       5009.69       5010.37        15.64 o                         
   5   2   2       2040.25       2051.08        14.53 o                         
   6   2   2       1254.37       1272.64        18.77 o                         
  -7   3   2        449.69        456.22         7.00 o                         
  -6   3   2       3293.51       3323.29        32.68 o                         
  -5   3   2       1953.70       1892.83        13.08 o                         
  -4   3   2       8242.00       8341.75        19.83 o                         
  -3   3   2       3266.39       3291.56        14.98 o                         
  -2   3   2       9312.07       9458.61        40.06 o                         
  -1   3   2       2042.66       1962.36        17.40 o                         
   0   3   2       4313.44       4290.85        14.66 o                         
   1   3   2        882.01        884.87         4.45 o                         
   2   3   2        888.60        874.34         6.24 o                         
   3   3   2         86.59         89.98         1.32 o                         
   4   3   2          0.24          1.32         1.09 o                         
   5   3   2        134.39        134.37         3.52 o                         
   6   3   2        201.39        200.18         6.08 o                         
  -7   4   2        225.57        231.32         4.54 o                         
  -6   4   2        102.03         95.39         2.90 o                         
  -5   4   2          0.30          5.11         1.12 o                         
  -4   4   2         19.63         22.32         1.05 o                         
  -3   4   2       1116.53       1147.10         6.52 o                         
  -2   4   2        495.53        510.80         4.68 o                         
  -1   4   2       6507.43       6604.42        24.79 o                         
   0   4   2        251.81        249.08         2.07 o                         
   1   4   2      12365.56      12273.77        49.28 o                         
   2   4   2        142.12        149.03         2.31 o                         
   3   4   2       8168.18       8147.41        30.58 o                         
   4   4   2        143.61        146.12         3.13 o                         
   5   4   2       3058.18       3032.76        16.27 o                         
   6   4   2         31.15         37.81         2.38 o                         
  -7   5   2         64.32         68.54         3.92 o                         
  -6   5   2       2318.14       2325.40        16.60 o                         
  -5   5   2        145.70        146.91         4.38 o                         
  -4   5   2       5520.50       5559.48        26.73 o                         
  -3   5   2        294.66        308.53         7.46 o                         
  -2   5   2      10213.87      10541.26        35.88 o                         
  -1   5   2        284.76        292.28         3.75 o                         
   0   5   2       7286.07       7275.17        34.28 o                         
   1   5   2         84.12         99.38         1.33 o                         
   2   5   2        842.54        833.78         5.01 o                         
   3   5   2         33.79         46.95         4.54 o                         
   4   5   2         54.33         70.13         4.16 o                         
   5   5   2          9.93         12.93         1.67 o                         
   6   5   2        309.85        314.30         5.63 o                         
  -6   6   2         19.12         23.71         2.40 o                         
  -5   6   2         25.01         31.19         1.98 o                         
  -4   6   2        188.52        186.31         3.87 o                         
  -3   6   2        427.74        425.15         5.41 o                         
  -2   6   2       1335.43       1313.58         8.82 o                         
  -1   6   2       3976.98       3938.40        17.32 o                         
   0   6   2       1673.61       1665.45         6.75 o                         
   1   6   2       6740.01       6616.72        15.33 o                         
   2   6   2       1370.78       1343.34         7.70 o                         
   3   6   2       4036.13       4111.60        22.58 o                         
   4   6   2        895.64        896.89         9.76 o                         
   5   6   2       1439.26       1423.51        13.78 o                         
   6   6   2        352.51        361.83        12.80 o                         
  -6   7   2        822.88        829.29        11.68 o                         
  -5   7   2       2013.20       1993.35        20.29 o                         
  -4   7   2       2259.06       2240.49        19.57 o                         
  -3   7   2       2925.98       2958.92        28.16 o                         
  -2   7   2       2431.99       2371.32        12.53 o                         
  -1   7   2       2351.92       2372.01        13.23 o                         
   0   7   2        931.17        914.81         6.44 o                         
   1   7   2       1325.54       1259.43         5.70 o                         
   2   7   2         54.20         63.07         3.27 o                         
   3   7   2        203.84        194.72         3.78 o                         
   4   7   2         39.60         46.86         2.90 o                         
   5   7   2         41.16         46.88         2.87 o                         
  -6   8   2         22.39         28.85         2.79 o                         
  -5   8   2         24.11         27.51         1.96 o                         
  -4   8   2        115.84        107.74         3.36 o                         
  -3   8   2         42.26         40.21         2.08 o                         
  -2   8   2       1041.68       1040.48         9.26 o                         
  -1   8   2        232.56        225.77         4.00 o                         
   0   8   2       2754.27       2796.63        20.00 o                         
   1   8   2        398.56        399.88         5.45 o                         
   2   8   2       3741.55       3739.06        20.54 o                         
   3   8   2        496.73        498.93         6.59 o                         
   4   8   2       2543.45       2515.16        19.92 o                         
   5   8   2        194.68        193.99         6.08 o                         
  -5   9   2       1765.82       1810.95        19.57 o                         
  -4   9   2          0.83          3.02         1.53 o                         
  -3   9   2       2947.40       3035.23        31.76 o                         
  -2   9   2          4.47          7.78         1.41 o                         
  -1   9   2       2563.85       2621.97        59.15 o                         
   0   9   2          0.47          1.36         0.99 o                         
   1   9   2        811.32        778.74         9.46 o                         
   2   9   2          3.93          5.50         1.53 o                         
   3   9   2         25.02         44.08         8.41 o                         
   4   9   2         22.75         20.45         2.44 o                         
  -4  10   2         17.75         21.44         2.35 o                         
  -3  10   2         46.47         46.15         2.61 o                         
  -2  10   2        674.23        670.42         7.68 o                         
  -1  10   2        144.32        138.20         3.34 o                         
   0  10   2       2012.55       2011.05        18.09 o                         
   1  10   2        238.07        236.28         5.63 o                         
   2  10   2       1832.05       1865.30        15.04 o                         
   3  10   2        207.93        201.69         4.84 o                         
   4  10   2        826.71        848.64        12.52 o                         
  -4  11   2        423.21        420.42        10.70 o                         
  -3  11   2        847.50        884.00        15.99 o                         
  -2  11   2        498.00        489.24         6.92 o                         
  -1  11   2        842.84        864.42        13.24 o                         
   0  11   2        433.84        424.43         6.70 o                         
   1  11   2        215.33        219.29         5.76 o                         
   2  11   2        194.44        180.72         5.44 o                         
   3  11   2          0.95          2.63         1.86 o                         
  -3  12   2        177.77        173.15         4.61 o                         
  -2  12   2         27.43         27.56         1.96 o                         
  -1  12   2        474.70        478.91        12.65 o                         
   0  12   2        193.79        195.61         5.61 o                         
   1  12   2        611.79        617.88        16.94 o                         
   2  12   2        315.94        327.43         7.64 o                         
  -7   0   3       1195.81       1177.09        20.61 o                         
  -5   0   3       1038.75        968.60        12.00 o                         
  -3   0   3          0.28          5.85         1.13 o                         
  -1   0   3       2156.33       2215.06        13.16 o                         
   1   0   3       7106.56       6959.47        31.75 o                         
   3   0   3       7962.02       7772.87        36.51 o                         
   5   0   3       3984.08       4121.64        52.53 o                         
  -7   1   3        255.51        249.00         4.60 o                         
  -6   1   3       2900.20       2863.74        14.18 o                         
  -5   1   3        775.68        763.86         6.40 o                         
  -4   1   3       9344.64       9332.61        28.44 o                         
  -3   1   3       1642.16       1678.41         7.93 o                         
  -2   1   3      14806.35      14766.99        55.83 o                         
  -1   1   3       1929.51       1970.67        13.78 o                         
   0   1   3      11354.17      10990.33        56.21 o                         
   1   1   3        713.73        709.10         3.29 o                         
   2   1   3       4448.07       4453.99        12.93 o                         
   3   1   3        145.07        137.27         1.68 o                         
   4   1   3        435.56        446.60         4.95 o                         
   5   1   3         43.49         42.27         2.22 o                         
   6   1   3         30.16         32.30         2.99 o                         
  -7   2   3        766.68        750.88         8.28 o                         
  -6   2   3        303.92        305.85         4.82 o                         
  -5   2   3        466.71        450.24         5.25 o                         
  -4   2   3        150.16        152.85         2.51 o                         
  -3   2   3         18.95         29.46         1.31 o                         
  -2   2   3         78.09         94.07         9.33 o                         
  -1   2   3       1913.30       1934.95         7.61 o                         
   0   2   3       2689.43       2718.77         7.48 o                         
   1   2   3       3940.86       3958.01         7.27 o                         
   2   2   3       3741.35       3718.05        16.38 o                         
   3   2   3       3345.24       3258.13        17.61 o                         
   4   2   3       1686.69       1642.16        11.23 o                         
   5   2   3       1663.37       1671.91        14.31 o                         
   6   2   3        651.23        704.49        14.14 o                         
  -7   3   3        892.43        883.51         9.07 o                         
  -6   3   3        540.54        521.81         6.84 o                         
  -5   3   3       3338.65       3337.01        14.67 o                         
  -4   3   3       1741.29       1728.64        10.78 o                         
  -3   3   3       9188.46       9446.99        21.26 o                         
  -2   3   3       4074.30       4074.21        20.47 o                         
  -1   3   3      14066.25      14282.16        78.00 o                         
   0   3   3       3984.03       3938.75        11.16 o                         
   1   3   3       7009.08       6920.15        20.43 o                         
   2   3   3        615.16        635.19         8.40 o                         
   3   3   3       1021.90       1040.54         7.38 o                         
   4   3   3         13.85         16.37         1.41 o                         
   5   3   3          9.60         13.81         1.69 o                         
   6   3   3          5.16          7.01         1.72 o                         
  -7   4   3         15.28         21.44         1.78 o                         
  -6   4   3        929.62        916.95         8.27 o                         
  -5   4   3         69.84         76.17         3.06 o                         
  -4   4   3        199.05        201.15         5.75 o                         
  -3   4   3        171.68        176.95         2.81 o                         
  -2   4   3        690.90        692.23         5.22 o                         
  -1   4   3         12.45         25.44         4.67 o                         
   0   4   3       3801.92       3735.45        11.12 o                         
   1   4   3        598.87        586.70         3.46 o                         
   2   4   3       5277.72       5194.25        24.29 o                         
   3   4   3        349.50        351.62         4.45 o                         
   4   4   3       3890.14       3927.40        26.71 o                         
   5   4   3         51.10         59.45         3.55 o                         
   6   4   3       1478.31       1490.20        13.53 o                         
  -6   5   3        104.20        102.15         3.66 o                         
  -5   5   3       4558.42       4580.70        20.13 o                         
  -4   5   3        196.05        201.63         3.76 o                         
  -3   5   3       8570.91       8766.89        48.87 o                         
  -2   5   3        242.97        262.92         3.92 o                         
  -1   5   3       7552.86       7576.98        29.86 o                         
   0   5   3        328.41        331.78         2.95 o                         
   1   5   3       4393.91       4276.03        18.20 o                         
   2   5   3        192.25        180.91         2.58 o                         
   3   5   3       1313.02       1281.60         8.81 o                         
   4   5   3         54.82         55.70         2.25 o                         
   5   5   3         34.73         36.83         2.21 o                         
  -6   6   3        606.78        636.00         9.72 o                         
  -5   6   3         53.13         56.60         2.50 o                         
  -4   6   3        127.60        137.75         3.34 o                         
  -3   6   3         23.98         33.78         4.21 o                         
  -2   6   3        228.96        238.30         5.29 o                         
  -1   6   3        176.37        180.96         3.05 o                         
   0   6   3       1564.02       1560.89        11.38 o                         
   1   6   3       1050.17       1052.19         6.12 o                         
   2   6   3       2868.24       2842.76        15.48 o                         
   3   6   3        985.67        967.49         8.18 o                         
   4   6   3       2321.10       2359.42        29.12 o                         
   5   6   3        399.73        387.25         6.57 o                         
  -6   7   3        856.71        843.60        11.36 o                         
  -5   7   3        767.69        768.85         8.78 o                         
  -4   7   3       2154.73       2166.87        19.23 o                         
  -3   7   3       2051.78       2058.04        13.57 o                         
  -2   7   3       3800.12       3774.62        35.09 o                         
  -1   7   3       2823.48       2825.65        12.26 o                         
   0   7   3       3060.39       3050.56        16.76 o                         
   1   7   3       1499.04       1460.17         7.92 o                         
   2   7   3        911.28        904.77         6.49 o                         
   3   7   3        169.95        158.21         3.34 o                         
   4   7   3        146.78        136.25         4.30 o                         
   5   7   3         14.47         18.17         1.95 o                         
  -5   8   3        183.08        187.88         4.23 o                         
  -4   8   3         58.11         57.15         2.60 o                         
  -3   8   3          8.91         12.93         2.16 o                         
  -2   8   3          3.22          6.50         1.51 o                         
  -1   8   3        714.60        696.32         7.03 o                         
   0   8   3        272.35        268.93         4.54 o                         
   1   8   3       1720.32       1703.67        11.16 o                         
   2   8   3        385.81        399.15         6.12 o                         
   3   8   3       1472.31       1470.13        15.61 o                         
   4   8   3        160.93        173.21         4.56 o                         
  -5   9   3          1.77          3.68         1.51 o                         
  -4   9   3       2165.59       2200.21        34.53 o                         
  -3   9   3          0.05          5.08         1.50 o                         
  -2   9   3       3316.59       3463.43        85.05 o                         
  -1   9   3          0.00          6.14         2.23 o                         
   0   9   3       2618.26       2581.53        17.85 o                         
   1   9   3         33.44         29.48         2.30 o                         
   2   9   3        993.81        976.87        11.86 o                         
   3   9   3         54.08         50.73         2.70 o                         
   4   9   3         92.05         88.11         4.33 o                         
  -4  10   3          6.20          8.40         1.53 o                         
  -3  10   3          2.09          9.16         2.03 o                         
  -2  10   3         38.83         41.97         2.41 o                         
  -1  10   3        247.52        252.20         6.81 o                         
   0  10   3         47.77         45.12         2.62 o                         
   1  10   3        883.65        891.69        11.08 o                         
   2  10   3         60.44         63.63         4.03 o                         
   3  10   3       1202.89       1204.18        12.91 o                         
  -3  11   3        589.79        585.29        15.51 o                         
  -2  11   3        827.78        887.55        39.11 o                         
  -1  11   3        578.15        561.50         7.57 o                         
   0  11   3        563.82        556.78         9.07 o                         
   1  11   3        320.02        321.05         7.42 o                         
   2  11   3        235.48        231.64         6.34 o                         
  -2  12   3         12.87         11.44         1.65 o                         
  -1  12   3         55.86         58.27         6.15 o                         
   0  12   3        260.76        255.50         6.91 o                         
   1  12   3        120.78        122.07         4.78 o                         
  -6   0   4       2017.52       1995.40        15.92 o                         
  -4   0   4       1900.80       1886.44        12.73 o                         
  -2   0   4        330.04        333.95         7.66 o                         
   0   0   4        749.73        763.68         4.75 o                         
   2   0   4       2745.30       2687.63         9.75 o                         
   4   0   4       2186.69       2219.80        20.60 o                         
   6   0   4       1165.50       1230.91        23.03 o                         
  -7   1   4        488.75        475.24         6.33 o                         
  -6   1   4        134.71        137.19         3.02 o                         
  -5   1   4       2819.05       2758.76        12.49 o                         
  -4   1   4        896.25        889.16         5.20 o                         
  -3   1   4       8769.20       8676.00        39.16 o                         
  -2   1   4       1831.25       1820.24        10.52 o                         
  -1   1   4      14465.57      14057.64        26.30 o                         
   0   1   4       1790.28       1794.54         5.94 o                         
   1   1   4       8985.00       8797.81        23.60 o                         
   2   1   4        847.51        862.79         5.70 o                         
   3   1   4       2372.50       2349.23        13.30 o                         
   4   1   4        151.72        153.13         3.26 o                         
   5   1   4        328.20        338.63         6.95 o                         
  -7   2   4        774.29        763.46         8.10 o                         
  -6   2   4       1409.19       1389.60         9.42 o                         
  -5   2   4        980.73        952.96         9.01 o                         
  -4   2   4       1480.38       1439.86         7.79 o                         
  -3   2   4        258.86        252.72         3.38 o                         
  -2   2   4        261.13        256.97         3.37 o                         
  -1   2   4         23.75         31.97         2.22 o                         
   0   2   4        474.26        469.79         2.97 o                         
   1   2   4        314.33        329.76         2.80 o                         
   2   2   4       1880.58       1850.95         6.86 o                         
   3   2   4        989.94        974.14        10.35 o                         
   4   2   4       1622.83       1651.07        26.20 o                         
   5   2   4        885.64        891.75        11.31 o                         
  -7   3   4         69.87         71.43         2.68 o                         
  -6   3   4       1280.59       1279.06        11.08 o                         
  -5   3   4        814.45        801.61         7.12 o                         
  -4   3   4       4423.50       4460.48        15.99 o                         
  -3   3   4       2246.58       2188.57        17.25 o                         
  -2   3   4       7071.02       7270.74        24.48 o                         
  -1   3   4       2274.84       2212.88        11.41 o                         
   0   3   4       6610.14       6627.68        15.60 o                         
   1   3   4       1824.43       1786.29         6.51 o                         
   2   3   4       4038.87       4033.17        12.09 o                         
   3   3   4        806.14        803.87         7.64 o                         
   4   3   4       1174.75       1157.90        11.36 o                         
   5   3   4         59.96         58.75         2.69 o                         
  -7   4   4       1275.01       1305.98        18.20 o                         
  -6   4   4        113.25        115.69         4.35 o                         
  -5   4   4       1695.95       1707.44        12.61 o                         
  -4   4   4         13.01         12.95         1.04 o                         
  -3   4   4        969.93        983.09         7.96 o                         
  -2   4   4         18.52         22.76         1.48 o                         
  -1   4   4          1.46          4.13         1.19 o                         
   0   4   4          0.37          2.08         0.63 o                         
   1   4   4       1412.96       1385.99         6.32 o                         
   2   4   4          5.30          8.52         1.04 o                         
   3   4   4       2073.84       2068.17        14.78 o                         
   4   4   4        102.95        105.71         2.97 o                         
   5   4   4       1263.59       1272.86        12.42 o                         
  -6   5   4        751.55        746.13        19.62 o                         
  -5   5   4        103.06        104.60         2.98 o                         
  -4   5   4       3334.07       3378.87        17.31 o                         
  -3   5   4        206.40        196.98         3.13 o                         
  -2   5   4       8632.29       8845.58        46.79 o                         
  -1   5   4        254.14        260.62         4.02 o                         
   0   5   4       9020.06       9118.63        41.54 o                         
   1   5   4        207.19        201.97         2.57 o                         
   2   5   4       3265.09       3209.36        17.36 o                         
   3   5   4        111.04        107.38         2.71 o                         
   4   5   4        485.19        479.07         6.33 o                         
   5   5   4         45.50         46.03         2.40 o                         
  -6   6   4        265.68        268.66        10.84 o                         
  -5   6   4        990.65       1001.89        13.54 o                         
  -4   6   4         97.46        104.89         4.84 o                         
  -3   6   4        570.11        566.50         7.34 o                         
  -2   6   4          0.16          0.91         1.36 o                         
  -1   6   4          5.79          9.13         1.18 o                         
   0   6   4         16.47         15.93         0.95 o                         
   1   6   4        857.18        835.93         5.85 o                         
   2   6   4         84.72         80.44         2.07 o                         
   3   6   4       1223.24       1217.02         9.96 o                         
   4   6   4        253.71        253.97         4.99 o                         
   5   6   4        720.96        759.44         9.61 o                         
  -6   7   4        252.23        242.40         5.88 o                         
  -5   7   4       1028.34       1031.77        15.00 o                         
  -4   7   4       1019.68       1005.29        15.32 o                         
  -3   7   4       2449.89       2440.60        18.71 o                         
  -2   7   4       1752.11       1704.20        18.68 o                         
  -1   7   4       2860.13       2867.98        14.81 o                         
   0   7   4       1622.55       1582.73         9.25 o                         
   1   7   4       2210.83       2164.15        16.00 o                         
   2   7   4        824.08        812.88         7.40 o                         
   3   7   4       1013.14        993.47         8.65 o                         
   4   7   4        200.57        199.25         4.54 o                         
  -5   8   4        185.44        185.90         4.69 o                         
  -4   8   4        597.61        601.25         8.14 o                         
  -3   8   4         54.20         54.34         3.83 o                         
  -2   8   4         74.41         70.83         2.97 o                         
  -1   8   4          5.39          8.72         1.49 o                         
   0   8   4        143.34        146.81         3.82 o                         
   1   8   4         82.22         82.00         2.68 o                         
   2   8   4        707.01        712.24         9.52 o                         
   3   8   4        190.49        188.20         3.97 o                         
   4   8   4        792.80        791.36        11.61 o                         
  -5   9   4        851.02        840.40        13.08 o                         
  -4   9   4          0.08          5.66         3.14 o                         
  -3   9   4       2010.23       2039.74        31.50 o                         
  -2   9   4          1.05          3.78         1.34 o                         
  -1   9   4       2736.77       2758.23        22.19 o                         
   0   9   4          0.02          0.64         1.55 o                         
   1   9   4       1958.30       1952.33        22.68 o                         
   2   9   4          0.70          2.91         1.44 o                         
   3   9   4        710.13        686.87         9.71 o                         
  -4  10   4        263.46        269.64         6.37 o                         
  -3  10   4         23.90         26.79         2.41 o                         
  -2  10   4         43.53         50.44         2.76 o                         
  -1  10   4          0.09          1.19         1.65 o                         
   0  10   4         87.10         86.20         4.38 o                         
   1  10   4         21.07         22.26         2.29 o                         
   2  10   4        376.81        375.74         7.14 o                         
  -3  11   4        583.27        586.17        20.45 o                         
  -2  11   4        621.53        598.27        10.71 o                         
  -1  11   4        970.25        986.14        12.74 o                         
   0  11   4        594.96        580.88        11.91 o                         
   1  11   4        578.89        586.56         9.87 o                         
  -7   0   5       2084.39       2129.34        36.64 o                         
  -5   0   5       4054.78       4085.32        67.22 o                         
  -3   0   5       3160.22       3094.37        17.57 o                         
  -1   0   5        682.59        688.39         8.08 o                         
   1   0   5         30.18         34.92         1.49 o                         
   3   0   5        669.22        663.97         8.10 o                         
   5   0   5        838.85        851.45        17.18 o                         
  -7   1   5         39.61         38.42         3.25 o                         
  -6   1   5        314.22        296.61         7.09 o                         
  -5   1   5        134.70        138.97         5.03 o                         
  -4   1   5       2602.72       2630.25        23.99 o                         
  -3   1   5        385.87        384.27         4.35 o                         
  -2   1   5       6196.92       6273.35        25.88 o                         
  -1   1   5        888.97        876.54         7.01 o                         
   0   1   5       7089.24       7056.00        19.61 o                         
   1   1   5        940.16        910.07         4.39 o                         
   2   1   5       4729.18       4753.60        20.32 o                         
   3   1   5        386.49        390.51         3.75 o                         
   4   1   5       1565.44       1600.96        12.57 o                         
   5   1   5        117.44        117.45         4.50 o                         
  -7   2   5       1041.38       1036.92        14.33 o                         
  -6   2   5        919.25        911.39        11.25 o                         
  -5   2   5       1653.22       1628.10        12.48 o                         
  -4   2   5       1425.76       1434.08        10.35 o                         
  -3   2   5       1566.78       1530.16         9.94 o                         
  -2   2   5       1096.15       1079.98        12.73 o                         
  -1   2   5        550.09        538.10         3.60 o                         
   0   2   5         29.43         31.25         0.98 o                         
   1   2   5          1.91          7.57         1.11 o                         
   2   2   5        210.16        203.80         2.78 o                         
   3   2   5        357.50        350.14         4.03 o                         
   4   2   5        231.77        233.73         4.96 o                         
   5   2   5        469.70        485.94         9.48 o                         
  -6   3   5         47.05         48.76         3.37 o                         
  -5   3   5        709.57        698.90         8.67 o                         
  -4   3   5        414.26        408.31         6.00 o                         
  -3   3   5       3512.51       3516.81        20.83 o                         
  -2   3   5       1687.38       1697.28        26.23 o                         
  -1   3   5       6804.52       6676.90        18.75 o                         
   0   3   5       2342.30       2302.16         9.36 o                         
   1   3   5       5003.18       4935.40        23.87 o                         
   2   3   5        946.14        946.78         6.01 o                         
   3   3   5       1698.66       1682.32        10.82 o                         
   4   3   5        202.62        201.39         4.05 o                         
   5   3   5        394.55        398.93         6.80 o                         
  -6   4   5       2093.29       2093.47        30.47 o                         
  -5   4   5        129.66        135.87         5.00 o                         
  -4   4   5       2590.53       2555.58        15.37 o                         
  -3   4   5        217.66        207.94         3.54 o                         
  -2   4   5       1305.63       1309.38         9.78 o                         
  -1   4   5         16.16         23.78         1.58 o                         
   0   4   5        126.11        127.45         1.81 o                         
   1   4   5        124.51        138.03         7.76 o                         
   2   4   5        174.01        172.33         3.66 o                         
   3   4   5         98.48         99.96         2.51 o                         
   4   4   5        618.39        596.95         6.59 o                         
  -6   5   5         28.74         29.55         3.15 o                         
  -5   5   5        868.37        853.06        13.11 o                         
  -4   5   5         91.91         91.40         2.62 o                         
  -3   5   5       2883.81       2887.63        19.70 o                         
  -2   5   5        151.58        155.74         3.63 o                         
  -1   5   5       4229.27       4171.40        15.28 o                         
   0   5   5        148.47        151.19         2.28 o                         
   1   5   5       4115.49       4064.43        17.14 o                         
   2   5   5        108.29        111.62         2.38 o                         
   3   5   5       2457.62       2467.46        21.16 o                         
   4   5   5         61.81         64.18         2.85 o                         
  -6   6   5       1268.86       1247.35        16.68 o                         
  -5   6   5        459.86        466.51        11.10 o                         
  -4   6   5       1462.90       1472.62        12.89 o                         
  -3   6   5        511.15        505.22         7.88 o                         
  -2   6   5        628.34        611.04         7.48 o                         
  -1   6   5        124.39        119.87         3.11 o                         
   0   6   5         32.21         39.46         2.61 o                         
   1   6   5         20.08         22.48         1.16 o                         
   2   6   5        124.83        130.54         3.23 o                         
   3   6   5         71.57         71.33         2.53 o                         
   4   6   5        412.48        421.67         6.86 o                         
  -5   7   5        139.35        133.96         4.97 o                         
  -4   7   5        582.04        583.28         8.30 o                         
  -3   7   5        881.24        876.39        23.33 o                         
  -2   7   5       1590.10       1559.95        13.75 o                         
  -1   7   5       1616.02       1581.44        11.27 o                         
   0   7   5       2186.19       2150.68        14.19 o                         
   1   7   5       1202.43       1191.13        11.07 o                         
   2   7   5       1243.91       1245.04         8.86 o                         
   3   7   5        384.20        389.93         6.91 o                         
   4   7   5        411.27        405.39         6.73 o                         
  -5   8   5        803.39        792.53        13.06 o                         
  -4   8   5        146.06        140.53         3.96 o                         
  -3   8   5        776.94        771.25        18.38 o                         
  -2   8   5        109.62        110.77         4.39 o                         
  -1   8   5        293.56        286.17         5.93 o                         
   0   8   5          0.04          2.85         1.41 o                         
   1   8   5          0.12          2.87         1.25 o                         
   2   8   5         72.81         72.64         2.96 o                         
   3   8   5        140.15        138.92         5.37 o                         
  -4   9   5        665.72        630.92        10.01 o                         
  -3   9   5         16.06         16.42         2.02 o                         
  -2   9   5       1652.62       1695.51        15.51 o                         
  -1   9   5          0.08          4.43         1.81 o                         
   0   9   5       1858.55       1849.38        16.11 o                         
   1   9   5          0.30          7.87         2.04 o                         
   2   9   5       1171.97       1148.33        12.17 o                         
  -3  10   5        464.55        469.70         8.94 o                         
  -2  10   5         25.41         24.73         2.92 o                         
  -1  10   5         68.90         67.58         3.56 o                         
   0  10   5         21.94         22.18         2.58 o                         
   1  10   5         14.51         17.55         3.10 o                         
  -2  11   5        398.88        397.04         8.69 o                         
  -1  11   5        324.67        299.68         7.25 o                         
   0  11   5        464.57        448.58         9.69 o                         
  -6   0   6       2012.64       1976.88        24.64 o                         
  -4   0   6       3641.31       3598.03        36.34 o                         
  -2   0   6       3956.01       3934.83        21.50 o                         
   0   0   6       1393.64       1356.78        12.73 o                         
   2   0   6          9.06         20.91         2.68 o                         
   4   0   6        130.20        127.05         5.22 o                         
  -6   1   6          0.21          3.40         1.79 o                         
  -5   1   6         89.67         88.40         3.59 o                         
  -4   1   6        170.37        170.23         3.54 o                         
  -3   1   6       1274.60       1271.88         8.61 o                         
  -2   1   6        500.54        500.30         4.54 o                         
  -1   1   6       3787.01       3750.02        18.55 o                         
   0   1   6        406.18        403.79         4.23 o                         
   1   1   6       3912.61       3908.23        16.37 o                         
   2   1   6        288.08        298.09         3.48 o                         
   3   1   6       1844.64       1842.84        18.04 o                         
   4   1   6        168.63        169.54         4.24 o                         
  -6   2   6       1487.07       1495.71        17.21 o                         
  -5   2   6       1378.54       1373.23        12.17 o                         
  -4   2   6       2386.99       2377.67        15.23 o                         
  -3   2   6       1337.28       1322.34        11.10 o                         
  -2   2   6       1663.83       1657.33        11.87 o                         
  -1   2   6        730.38        734.97         6.30 o                         
   0   2   6        389.14        376.62         4.33 o                         
   1   2   6        242.26        242.14         3.10 o                         
   2   2   6          4.07          9.25         1.18 o                         
   3   2   6          0.13          3.82         1.35 o                         
   4   2   6         57.48         56.71         2.79 o                         
  -6   3   6          3.85         10.30         3.08 o                         
  -5   3   6         25.74         29.32         2.35 o                         
  -4   3   6        371.53        369.57         6.10 o                         
  -3   3   6        388.57        373.74         5.82 o                         
  -2   3   6       1442.94       1453.83        24.83 o                         
  -1   3   6        679.53        672.62         5.23 o                         
   0   3   6       2505.14       2475.03        12.61 o                         
   1   3   6        798.74        788.60         5.91 o                         
   2   3   6       2374.78       2389.10        10.86 o                         
   3   3   6        598.75        604.72         5.85 o                         
   4   3   6       1092.52       1106.58        15.14 o                         
  -6   4   6         48.88         62.37         5.10 o                         
  -5   4   6       2323.10       2380.47        19.02 o                         
  -4   4   6         60.72         60.97         2.52 o                         
  -3   4   6       2919.67       2957.54        29.44 o                         
  -2   4   6         40.53         39.04         2.38 o                         
  -1   4   6       1638.72       1618.38         8.45 o                         
   0   4   6         47.84         48.73         1.62 o                         
   1   4   6        204.55        210.70         2.93 o                         
   2   4   6          8.48          8.06         1.08 o                         
   3   4   6         16.36         19.48         1.48 o                         
   4   4   6         30.08         33.48         2.37 o                         
  -6   5   6          0.20          9.54         4.11 o                         
  -5   5   6          9.64         10.85         1.96 o                         
  -4   5   6        348.91        345.14         5.76 o                         
  -3   5   6         28.19         28.25         2.21 o                         
  -2   5   6       1944.20       1908.20        13.23 o                         
  -1   5   6         64.40         68.77         2.22 o                         
   0   5   6       3123.44       3115.29        19.62 o                         
   1   5   6         83.19         80.80         2.06 o                         
   2   5   6       1844.31       1846.78        11.89 o                         
   3   5   6         49.96         49.50         2.17 o                         
  -5   6   6       1214.32       1229.26        17.54 o                         
  -4   6   6        423.96        437.54         7.14 o                         
  -3   6   6       1628.74       1644.78        15.03 o                         
  -2   6   6        394.00        387.46         6.29 o                         
  -1   6   6        928.53        900.08         9.10 o                         
   0   6   6        265.84        255.11         4.22 o                         
   1   6   6         74.05         78.92         2.02 o                         
   2   6   6         67.19         72.83         2.62 o                         
   3   6   6         36.34         35.86         2.02 o                         
  -5   7   6         66.34         61.83         3.67 o                         
  -4   7   6         53.89         53.13         3.26 o                         
  -3   7   6        496.33        496.77        12.45 o                         
  -2   7   6        372.69        363.60         5.95 o                         
  -1   7   6        817.36        809.53        13.05 o                         
   0   7   6        749.95        746.62        10.74 o                         
   1   7   6        844.45        821.10         8.30 o                         
   2   7   6        679.17        701.36        15.87 o                         
   3   7   6        654.24        648.04         7.81 o                         
  -4   8   6       1181.35       1179.25        16.26 o                         
  -3   8   6        134.58        138.82         4.52 o                         
  -2   8   6        766.38        769.09         9.07 o                         
  -1   8   6         31.62         28.91         2.92 o                         
   0   8   6        240.44        231.04         4.88 o                         
   1   8   6          1.96          3.21         1.63 o                         
   2   8   6         16.14         17.55         1.99 o                         
  -3   9   6        312.50        297.17         6.75 o                         
  -2   9   6          5.31         12.11         2.33 o                         
  -1   9   6        862.89        836.21        17.41 o                         
   0   9   6          0.55          3.72         1.63 o                         
   1   9   6       1031.70       1040.96        19.43 o                         
  -2  10   6        566.04        559.41        11.31 o                         
  -1  10   6         50.88         49.46         3.24 o                         
   0  10   6        194.20        197.44         6.47 o                         
  -5   0   7       2621.20       2585.61        22.97 o                         
  -3   0   7       3122.12       3143.82        25.65 o                         
  -1   0   7       1930.72       1926.21        24.41 o                         
   1   0   7        865.13        893.03        12.81 o                         
   3   0   7        150.13        161.65         6.33 o                         
  -6   1   7        166.72        160.57         5.30 o                         
  -5   1   7         15.45         15.32         1.84 o                         
  -4   1   7         10.19         12.79         1.43 o                         
  -3   1   7          0.27          1.21         1.09 o                         
  -2   1   7        526.46        531.13         5.38 o                         
  -1   1   7        132.97        132.24         2.61 o                         
   0   1   7       1236.19       1243.24        10.10 o                         
   1   1   7        347.42        346.36         5.59 o                         
   2   1   7       1368.43       1391.75        13.58 o                         
   3   1   7        158.12        152.60         5.68 o                         
  -6   2   7        536.96        529.83        10.57 o                         
  -5   2   7       1095.08       1102.44        12.72 o                         
  -4   2   7       1094.76       1112.76        11.11 o                         
  -3   2   7       1892.56       1910.55        20.19 o                         
  -2   2   7       1434.31       1423.64         9.71 o                         
  -1   2   7       1680.49       1683.93        10.28 o                         
   0   2   7        696.34        697.95         7.70 o                         
   1   2   7        507.52        520.74         5.67 o                         
   2   2   7         89.49         89.69         3.46 o                         
   3   2   7         16.70         21.30         2.00 o                         
  -5   3   7         16.59         21.88         2.46 o                         
  -4   3   7          1.78          3.40         1.61 o                         
  -3   3   7        158.39        155.12         4.05 o                         
  -2   3   7        118.67        121.43         4.72 o                         
  -1   3   7        801.67        786.69         6.88 o                         
   0   3   7        478.23        478.58         5.63 o                         
   1   3   7       1024.81       1007.38         8.20 o                         
   2   3   7        378.82        384.06         5.27 o                         
   3   3   7        655.06        647.62         8.87 o                         
  -5   4   7         51.39         52.07         2.95 o                         
  -4   4   7       2217.84       2257.28        15.39 o                         
  -3   4   7         81.14         85.31         3.47 o                         
  -2   4   7       2217.59       2233.17        17.90 o                         
  -1   4   7         39.77         40.15         1.87 o                         
   0   4   7       1211.80       1210.90         8.74 o                         
   1   4   7          0.09          1.93         0.96 o                         
   2   4   7        291.47        297.39         4.78 o                         
   3   4   7          2.85          2.10         1.68 o                         
  -5   5   7         41.83         47.73         2.94 o                         
  -4   5   7          3.87          7.13         1.49 o                         
  -3   5   7         97.22         96.31         3.96 o                         
  -2   5   7         10.37         13.73         1.71 o                         
  -1   5   7        621.59        600.72         6.45 o                         
   0   5   7         12.34         11.49         1.47 o                         
   1   5   7       1082.50       1088.54        10.47 o                         
   2   5   7         17.60         25.99         2.29 o                         
  -4   6   7       1210.25       1240.41        11.81 o                         
  -3   6   7        420.88        410.72         8.54 o                         
  -2   6   7       1083.96       1078.61        10.28 o                         
  -1   6   7        318.87        310.47         5.77 o                         
   0   6   7        571.85        568.43         6.40 o                         
   1   6   7        108.50        112.09         3.23 o                         
   2   6   7        145.78        148.93         4.00 o                         
  -4   7   7          0.04          0.71         2.00 o                         
  -3   7   7         48.37         46.06         3.16 o                         
  -2   7   7        110.48        107.95         4.18 o                         
  -1   7   7        222.68        214.23         5.61 o                         
   0   7   7        437.83        436.41         6.07 o                         
   1   7   7        296.22        296.30         5.57 o                         
  -3   8   7       1013.92       1035.51        20.77 o                         
  -2   8   7        151.58        152.99         5.16 o                         
  -1   8   7        880.75        886.76        12.21 o                         
   0   8   7         56.11         62.73         3.08 o                         
  -4   0   8       1628.90       1682.05        18.65 o                         
  -2   0   8       2619.96       2689.26        33.18 o                         
   0   0   8       1732.40       1757.96        31.46 o                         
   2   0   8        380.92        388.60         9.95 o                         
  -5   1   8        283.97        287.57         6.80 o                         
  -4   1   8          1.21          6.50         1.99 o                         
  -3   1   8         36.84         40.96         2.28 o                         
  -2   1   8          7.96          9.30         1.46 o                         
  -1   1   8        125.24        121.05         2.80 o                         
   0   1   8          4.90          5.76         1.37 o                         
   1   1   8        491.37        485.21         8.72 o                         
   2   1   8         24.24         31.18         2.41 o                         
  -5   2   8        521.90        511.45         9.17 o                         
  -4   2   8        915.78        907.54        10.75 o                         
  -3   2   8        779.70        775.06         8.87 o                         
  -2   2   8       1007.79       1037.46         8.96 o                         
  -1   2   8        642.28        654.36         7.50 o                         
   0   2   8        693.92        698.37         7.90 o                         
   1   2   8        406.14        417.06         6.61 o                         
   2   2   8        306.95        314.27         6.24 o                         
  -4   3   8        126.20        128.01         3.93 o                         
  -3   3   8          0.64          5.51         1.39 o                         
  -2   3   8          4.22         17.94         3.49 o                         
  -1   3   8         30.71         31.35         2.11 o                         
   0   3   8        212.98        206.63         3.90 o                         
   1   3   8         85.49         84.68         2.73 o                         
   2   3   8        382.98        391.99         7.64 o                         
  -4   4   8         51.86         51.51         2.72 o                         
  -3   4   8       1493.23       1536.04        33.16 o                         
  -2   4   8         56.26         56.91         3.87 o                         
  -1   4   8       1478.26       1502.76        12.33 o                         
   0   4   8         31.03         35.60         1.88 o                         
   1   4   8        703.54        719.35         7.34 o                         
  -4   5   8         91.26         97.26         3.94 o                         
  -3   5   8          1.45          3.04         1.51 o                         
  -2   5   8          3.85          5.09         2.69 o                         
  -1   5   8          0.79          0.00         1.40 o                         
   0   5   8        216.03        214.28         4.77 o                         
   1   5   8          4.86          5.87         1.44 o                         
  -3   6   8        862.69        886.70        16.90 o                         
  -2   6   8        328.47        331.98         7.99 o                         
  -1   6   8        865.50        882.69        11.37 o                         
   0   6   8        229.56        225.34         4.51 o                         
  -3   0   9        874.76        904.57        14.39 o                         
  -1   0   9        911.61        934.72        12.83 o                         
  -3   1   9         47.27         48.06         2.82 o                         
  -2   1   9         60.79         66.15         3.24 o                         
  -1   1   9          0.01          2.47         1.31 o                         
   0   1   9          4.75          6.86         1.39 o                         
  -3   2   9        593.49        592.44         8.17 o                         
  -2   2   9        470.27        478.99        13.36 o                         
  -1   2   9        693.99        700.14        10.40 o                         
   0   2   9        420.59        430.19         7.14 o                         
  -3   3   9        150.82        157.57         4.38 o                         
  -2   3   9         25.93         27.52         2.78 o                         
  -1   3   9         13.75         15.48         1.89 o                         
                                                                                
