# Supplementary material for: Evolution of intermolecular contacts with temperature and pressure in bromoethane and iodo­ethane – a comparative study
Source: Acta Crystallogr B Struct Sci Cryst Eng Mater. 2022 Nov 9;78(Pt 6):868–75. doi: 10.1107/S2052520622010149 (PMC9728020; doi:10.1107/S2052520622010149)
Supplement: Supplementary file 10 [file b-78-00868-MIE_120Ksup10.hkl]

data_MIE_120K                                                                 
_shelx_title ' MIE_120K in P2(1)/n'                                             
_shelx_refln_list_code          4                                               
_shelx_F_calc_maximum      163.88                                               
_exptl_crystal_F_000       280.00                                               
_reflns_d_resolution_high  0.7701                                               
                                                                                
loop_                                                                           
 _space_group_symop_operation_xyz                                               
 'x, y, z'                                                                      
 '-x+1/2, y+1/2, -z+1/2'                                                        
 '-x, -y, -z'                                                                   
 'x-1/2, -y-1/2, z-1/2'                                                         
                                                                                
_cell_length_a     5.8396                                                       
_cell_length_b    10.1442                                                       
_cell_length_c     7.2368                                                       
_cell_angle_alpha  90.000                                                       
_cell_angle_beta  102.705                                                       
_cell_angle_gamma  90.000                                                       
                                                                                
_shelx_F_squared_multiplier     1.000                                           
                                                                                
loop_                                                                           
 _refln_index_h                                                                 
 _refln_index_k                                                                 
 _refln_index_l                                                                 
 _refln_F_squared_calc                                                          
 _refln_F_squared_meas                                                          
 _refln_F_squared_sigma                                                         
 _refln_observed_status                                                         
   2   0   0      26857.76      25637.11        61.32 o                         
   4   0   0       5170.51       5050.62        34.21 o                         
   6   0   0        837.05        858.67        16.35 o                         
   1   1   0       1731.25       1834.86        13.81 o                         
   2   1   0         80.44        108.63         1.88 o                         
   3   1   0       5146.07       5178.71        17.06 o                         
   4   1   0        405.76        400.90         4.69 o                         
   5   1   0       4043.12       4081.82        22.42 o                         
   6   1   0        619.91        621.99        10.54 o                         
   7   1   0       2221.39       2218.09        18.10 o                         
   0   2   0      12895.94      13280.90        77.92 o                         
   1   2   0      10074.99      10366.97       100.55 o                         
   2   2   0      11316.04      11674.74        42.55 o                         
   3   2   0       6201.83       6232.83        16.58 o                         
   4   2   0       4545.82       4562.31        23.38 o                         
   5   2   0       1482.66       1500.42        13.80 o                         
   6   2   0        710.81        706.51        13.59 o                         
   7   2   0         70.55         73.46         3.41 o                         
   1   3   0         44.09         55.03         1.75 o                         
   2   3   0       2527.56       2503.92        22.72 o                         
   3   3   0        786.51        796.85         5.71 o                         
   4   3   0       3931.20       3838.70        13.90 o                         
   5   3   0       1466.65       1449.02        10.21 o                         
   6   3   0       2523.50       2512.92        19.83 o                         
   7   3   0        691.79        684.44        13.28 o                         
   0   4   0        866.03        852.73        11.61 o                         
   1   4   0      20989.83      20851.42       145.11 o                         
   2   4   0        679.59        687.17         4.88 o                         
   3   4   0       8841.59       8961.32        19.79 o                         
   4   4   0        123.75        127.36         2.40 o                         
   5   4   0       2191.59       2187.84        22.76 o                         
   6   4   0          6.89          7.45         1.74 o                         
   7   4   0        258.38        247.61         7.33 o                         
   1   5   0         16.79         19.16         0.98 o                         
   2   5   0       1942.32       1927.20         8.16 o                         
   3   5   0         45.25         47.07         1.82 o                         
   4   5   0       2890.34       2917.45        19.93 o                         
   5   5   0         43.97         51.27         2.20 o                         
   6   5   0       2316.59       2295.72        17.78 o                         
   0   6   0       4009.68       3982.24        29.14 o                         
   1   6   0      11208.19      11179.69        35.96 o                         
   2   6   0       3187.82       3182.96        17.19 o                         
   3   6   0       4366.05       4358.12        24.70 o                         
   4   6   0       1125.26       1105.26         8.11 o                         
   5   6   0        920.65        878.97        10.60 o                         
   6   6   0        155.60        149.66         5.17 o                         
   1   7   0         64.10         69.46         2.03 o                         
   2   7   0        850.06        837.64         7.01 o                         
   3   7   0        724.81        731.81         7.21 o                         
   4   7   0       1460.47       1486.53        13.16 o                         
   5   7   0       1350.69       1354.05        12.84 o                         
   6   7   0        844.86        838.05        12.22 o                         
   0   8   0       6169.10       6162.46        39.52 o                         
   1   8   0        659.64        635.69         5.95 o                         
   2   8   0       5108.84       5107.02        23.25 o                         
   3   8   0        513.53        515.10         7.37 o                         
   4   8   0       2579.76       2607.36        19.85 o                         
   5   8   0         93.17         93.08         3.78 o                         
   1   9   0        243.67        248.88         4.00 o                         
   2   9   0         21.73         26.10         1.49 o                         
   3   9   0       1255.90       1269.97        16.13 o                         
   4   9   0          2.04         12.76         3.51 o                         
   5   9   0       1325.84       1359.94        16.22 o                         
   0  10   0       4971.01       5002.03        37.01 o                         
   1  10   0        466.24        466.44         8.65 o                         
   2  10   0       3030.65       3083.14        37.16 o                         
   3  10   0        312.36        312.68         6.34 o                         
   4  10   0        806.21        794.33        11.85 o                         
   1  11   0         96.68        103.97         3.09 o                         
   2  11   0         26.07         29.34         1.89 o                         
   3  11   0        454.79        484.15         8.23 o                         
   4  11   0        171.97        181.36         5.58 o                         
   0  12   0        435.16        445.83        10.19 o                         
   1  12   0       1514.79       1527.73        13.20 o                         
   2  12   0        342.87        345.32         8.49 o                         
   3  12   0       1022.98       1021.78        15.54 o                         
   1  13   0          4.73          6.18         1.72 o                         
  -7   0   1          7.02         10.25         2.21 o                         
  -5   0   1       1172.07       1201.46        17.92 o                         
  -3   0   1       8738.90       8982.60        53.89 o                         
  -1   0   1      15995.84      16149.76       121.52 o                         
   1   0   1      22012.54      22144.24       328.89 o                         
   3   0   1      18323.45      18129.54        53.48 o                         
   5   0   1       6255.72       6268.39        31.67 o                         
   7   0   1        809.60        815.56        18.22 o                         
  -7   1   1        317.64        322.53         6.24 o                         
  -6   1   1       4953.27       4943.20        28.70 o                         
  -5   1   1        869.57        863.75         7.25 o                         
  -4   1   1       9138.79       9096.22        23.45 o                         
  -3   1   1       2302.05       2324.85        13.30 o                         
  -2   1   1       8388.46       8591.16        51.91 o                         
  -1   1   1       2282.63       2348.58        10.07 o                         
   0   1   1       3061.46       3140.37        10.01 o                         
   1   1   1        243.43        270.79         2.17 o                         
   2   1   1         20.97         38.07         0.81 o                         
   3   1   1        390.69        393.94         3.59 o                         
   4   1   1       1266.98       1220.96         7.64 o                         
   5   1   1        114.18        115.99         3.10 o                         
   6   1   1       1914.46       1894.76        13.97 o                         
   7   1   1         64.02         78.77         4.37 o                         
  -7   2   1         32.27         35.20         2.18 o                         
  -6   2   1         97.51         95.89         3.12 o                         
  -5   2   1        263.07        278.39         5.27 o                         
  -4   2   1        893.10        909.95         6.57 o                         
  -3   2   1       4116.40       4185.60        11.28 o                         
  -2   2   1       5424.04       5542.67        34.09 o                         
  -1   2   1      19429.78      19785.65       191.06 o                         
   0   2   1      16077.43      16044.07       192.60 o                         
   1   2   1      19705.54      19880.21        99.88 o                         
   2   2   1       9981.62      10177.84        41.05 o                         
   3   2   1       7224.66       7182.04        24.22 o                         
   4   2   1       2998.96       2953.80        13.56 o                         
   5   2   1       2052.23       2078.26        28.81 o                         
   6   2   1        928.17        923.56        12.31 o                         
   7   2   1        429.74        422.55         8.30 o                         
  -7   3   1       2151.71       2136.03        16.32 o                         
  -6   3   1        954.20        962.48        17.33 o                         
  -5   3   1       4216.12       4251.87        26.83 o                         
  -4   3   1       2072.43       2074.43        10.33 o                         
  -3   3   1       6216.17       6320.54        23.09 o                         
  -2   3   1       3408.91       3471.49        16.71 o                         
  -1   3   1       5959.12       6117.87        34.69 o                         
   0   3   1       1230.22       1228.18         8.92 o                         
   1   3   1       1153.18       1196.00         7.03 o                         
   2   3   1        171.50        203.81         2.35 o                         
   3   3   1        243.76        249.67         3.82 o                         
   4   3   1        495.01        496.86         5.79 o                         
   5   3   1       1169.64       1160.47         8.94 o                         
   6   3   1        368.05        363.89         7.48 o                         
  -7   4   1          2.33          5.71         2.38 o                         
  -6   4   1         59.97         61.44         2.63 o                         
  -5   4   1          5.17          3.89         1.13 o                         
  -4   4   1       2483.78       2456.52        11.82 o                         
  -3   4   1          0.59         40.01        18.96 o                         
  -2   4   1      11091.02      11263.11        70.70 o                         
  -1   4   1        191.65        180.63         5.42 o                         
   0   4   1      19475.40      19589.59       200.74 o                         
   1   4   1        816.95        802.90         3.66 o                         
   2   4   1      15498.38      15498.79        62.90 o                         
   3   4   1        361.23        381.32         3.43 o                         
   4   4   1       7273.62       7466.49        40.73 o                         
   5   4   1         92.45         89.97         2.66 o                         
   6   4   1       1723.03       1703.92        13.75 o                         
  -6   5   1        106.89        116.96         4.41 o                         
  -5   5   1       6129.18       6162.86        24.01 o                         
  -4   5   1        126.21        133.58         3.80 o                         
  -3   5   1       7499.33       7626.21        20.37 o                         
  -2   5   1         87.49        113.15        12.04 o                         
  -1   5   1       3092.38       3037.26        10.10 o                         
   0   5   1         89.76         92.53         1.94 o                         
   1   5   1        269.75        276.45         2.98 o                         
   2   5   1         26.34         23.76         1.17 o                         
   3   5   1        411.70        426.99         3.67 o                         
   4   5   1          0.59          2.87         1.09 o                         
   5   5   1       1446.84       1458.45        11.01 o                         
   6   5   1         16.95         19.09         2.21 o                         
  -6   6   1         16.77         18.31         2.34 o                         
  -5   6   1        282.90        280.20         5.12 o                         
  -4   6   1       1311.16       1288.65         9.93 o                         
  -3   6   1        660.34        648.70         7.03 o                         
  -2   6   1       5042.40       5030.95        18.70 o                         
  -1   6   1       1953.25       1974.14         9.86 o                         
   0   6   1       7833.77       7827.70        30.97 o                         
   1   6   1       3131.33       3113.88         9.22 o                         
   2   6   1       7786.86       7730.25        28.18 o                         
   3   6   1       2096.18       2091.35        18.75 o                         
   4   6   1       4137.68       4126.39        39.75 o                         
   5   6   1        916.39        908.26        10.39 o                         
   6   6   1        940.29        900.56        13.43 o                         
  -6   7   1       1232.30       1223.49        15.55 o                         
  -5   7   1       1282.84       1284.50        12.46 o                         
  -4   7   1       2260.96       2257.54        20.23 o                         
  -3   7   1       1579.33       1564.84        13.97 o                         
  -2   7   1       2723.61       2728.99        12.37 o                         
  -1   7   1       1226.67       1220.77         8.96 o                         
   0   7   1        804.59        812.05         7.92 o                         
   1   7   1        189.64        184.72         1.91 o                         
   2   7   1         29.84         31.88         1.59 o                         
   3   7   1        101.41        109.52         2.99 o                         
   4   7   1        294.12        291.70         5.68 o                         
   5   7   1        536.80        544.19         9.31 o                         
   6   7   1        297.04        302.09         8.54 o                         
  -6   8   1          7.70         13.90         2.44 o                         
  -5   8   1        215.38        211.21         5.43 o                         
  -4   8   1         10.75         16.23         2.68 o                         
  -3   8   1       2097.24       2053.08        13.48 o                         
  -2   8   1        380.51        406.71        14.86 o                         
  -1   8   1       6237.45       6260.28        20.14 o                         
   0   8   1       1224.86       1219.57         8.18 o                         
   1   8   1       7192.08       7211.36        22.13 o                         
   2   8   1        814.36        814.74        11.09 o                         
   3   8   1       3777.37       3820.23        25.16 o                         
   4   8   1        168.33        172.89         4.70 o                         
   5   8   1       1285.84       1269.78        16.65 o                         
  -5   9   1          2.80          3.86         1.86 o                         
  -4   9   1       2492.18       2568.65        21.29 o                         
  -3   9   1         64.61         68.22         2.50 o                         
  -2   9   1       2037.49       2074.57        27.54 o                         
  -1   9   1         22.10         26.15         1.55 o                         
   0   9   1        673.36        669.67         6.49 o                         
   1   9   1         75.51         72.11         2.26 o                         
   2   9   1          1.58          7.63         1.65 o                         
   3   9   1        125.37        121.63         3.93 o                         
   4   9   1        377.86        398.15         8.30 o                         
   5   9   1          8.61         12.50         2.47 o                         
  -4  10   1        163.14        163.53         5.15 o                         
  -3  10   1       1127.46       1133.75        19.27 o                         
  -2  10   1        360.62        353.79         6.49 o                         
  -1  10   1       2237.27       2239.20        17.09 o                         
   0  10   1        447.83        441.85         7.59 o                         
   1  10   1       2975.77       3020.19        28.47 o                         
   2  10   1        408.67        385.33         7.26 o                         
   3  10   1       2717.61       2712.80        28.08 o                         
   4  10   1        261.81        258.39         6.27 o                         
  -4  11   1       1008.92       1073.88        22.72 o                         
  -3  11   1        636.50        637.34         8.86 o                         
  -2  11   1        663.71        668.32         8.31 o                         
  -1  11   1        353.43        349.37         5.45 o                         
   0  11   1        163.38        158.79         3.92 o                         
   1  11   1         11.57         19.35         2.33 o                         
   2  11   1          3.95          8.39         2.19 o                         
   3  11   1         35.56         41.30         2.88 o                         
  -3  12   1        137.05        134.10         5.23 o                         
  -2  12   1        765.57        777.24        17.63 o                         
  -1  12   1        494.44        497.17         7.28 o                         
   0  12   1       1511.04       1518.97        27.70 o                         
   1  12   1        565.63        579.29        13.26 o                         
   2  12   1       1376.55       1410.37        26.56 o                         
  -1  13   1        394.27        423.73         8.91 o                         
   0  13   1          8.71         11.91         1.85 o                         
  -6   0   2        235.39        245.46         7.62 o                         
  -4   0   2        232.07        245.58         3.37 o                         
  -2   0   2       7159.18       7208.48        37.32 o                         
   0   0   2      25971.54      24367.99       381.90 o                         
   2   0   2      17333.26      17241.57        85.57 o                         
   4   0   2       7016.31       6875.78        24.84 o                         
   6   0   2       2538.72       2568.03        30.37 o                         
  -7   1   2       2495.75       2440.41        16.85 o                         
  -6   1   2        577.70        579.44         6.85 o                         
  -5   1   2       7023.58       7105.40        34.79 o                         
  -4   1   2       1313.09       1288.47         7.07 o                         
  -3   1   2      14438.72      14597.36       109.08 o                         
  -2   1   2       1485.68       1525.75         7.59 o                         
  -1   1   2      17884.41      17751.80       144.06 o                         
   0   1   2       2163.60       2202.69         6.37 o                         
   1   1   2       5272.32       5235.03        17.57 o                         
   2   1   2        828.00        880.33         4.41 o                         
   3   1   2        103.93        128.64         6.86 o                         
   4   1   2          0.48         12.81         2.10 o                         
   5   1   2        213.77        236.44        13.72 o                         
   6   1   2        167.91        164.39         4.89 o                         
  -7   2   2        252.01        238.73         5.52 o                         
  -6   2   2        116.21        120.85         3.39 o                         
  -5   2   2          0.00          3.68         1.23 o                         
  -4   2   2        110.72        125.58         2.56 o                         
  -3   2   2       1285.46       1342.09         8.26 o                         
  -2   2   2       2199.23       2210.27        11.94 o                         
  -1   2   2       4677.87       4847.01        20.33 o                         
   0   2   2       7666.87       7659.83        26.00 o                         
   1   2   2       5071.82       5066.37        13.09 o                         
   2   2   2      10120.40      10074.02        32.44 o                         
   3   2   2       5040.02       4928.96        21.24 o                         
   4   2   2       5692.95       5729.75        30.22 o                         
   5   2   2       2437.05       2430.57        18.20 o                         
   6   2   2       1641.03       1646.28        21.14 o                         
  -7   3   2        594.31        599.27         8.09 o                         
  -6   3   2       3970.48       3996.63        30.19 o                         
  -5   3   2       2264.32       2226.14        13.57 o                         
  -4   3   2       9071.44       9244.76        20.91 o                         
  -3   3   2       3500.85       3531.58        11.63 o                         
  -2   3   2       9812.29       9801.03        27.33 o                         
  -1   3   2       2155.70       2079.28        10.74 o                         
   0   3   2       4620.31       4583.55        17.22 o                         
   1   3   2        985.00       1000.10         5.04 o                         
   2   3   2       1034.29       1015.72         5.62 o                         
   3   3   2        127.20        131.12         1.63 o                         
   4   3   2          0.50          4.95         1.20 o                         
   5   3   2        128.65        131.02         3.51 o                         
   6   3   2        232.01        231.37         5.52 o                         
  -7   4   2        290.58        298.24         5.27 o                         
  -6   4   2        108.96        103.61         3.05 o                         
  -5   4   2          1.01          7.47         1.54 o                         
  -4   4   2         30.30         35.53         1.77 o                         
  -3   4   2       1146.96       1170.76         9.29 o                         
  -2   4   2        535.87        555.76         4.90 o                         
  -1   4   2       6662.51       6669.78        38.58 o                         
   0   4   2        257.85        255.28         2.11 o                         
   1   4   2      12967.62      12941.90        62.95 o                         
   2   4   2        151.85        163.90         3.37 o                         
   3   4   2       9105.88       9142.11        40.77 o                         
   4   4   2        173.60        172.94         3.39 o                         
   5   4   2       3770.09       3698.63        17.86 o                         
   6   4   2         48.57         54.48         2.71 o                         
  -7   5   2         79.41         86.26         4.13 o                         
  -6   5   2       2878.31       2895.26        42.27 o                         
  -5   5   2        171.00        177.42         5.77 o                         
  -4   5   2       6326.75       6287.13        23.78 o                         
  -3   5   2        327.82        349.84        11.49 o                         
  -2   5   2      11259.23      11394.12        28.90 o                         
  -1   5   2        300.72        325.04        11.74 o                         
   0   5   2       8057.11       8069.85        38.16 o                         
   1   5   2         83.96         96.94         1.35 o                         
   2   5   2       1040.09       1030.64         5.58 o                         
   3   5   2         31.66         47.72         3.78 o                         
   4   5   2         41.78         61.08         4.50 o                         
   5   5   2          8.84         12.63         1.87 o                         
   6   5   2        363.07        369.08         6.12 o                         
  -6   6   2         31.57         48.24         9.38 o                         
  -5   6   2         27.07         31.46         2.24 o                         
  -4   6   2        200.87        199.48         4.03 o                         
  -3   6   2        484.05        493.87         8.95 o                         
  -2   6   2       1418.65       1388.63         9.08 o                         
  -1   6   2       4315.69       4242.88        15.58 o                         
   0   6   2       1782.46       1756.82         8.14 o                         
   1   6   2       7407.26       7268.29        26.70 o                         
   2   6   2       1530.43       1511.83         8.16 o                         
   3   6   2       4710.54       4775.54        16.96 o                         
   4   6   2       1076.62       1090.48        11.65 o                         
   5   6   2       1872.87       1860.01        15.50 o                         
   6   6   2        469.10        474.12        11.92 o                         
  -6   7   2       1108.07       1103.33        13.54 o                         
  -5   7   2       2511.82       2506.95        19.50 o                         
  -4   7   2       2720.84       2708.85        32.47 o                         
  -3   7   2       3435.38       3483.30        35.56 o                         
  -2   7   2       2799.78       2723.52        13.87 o                         
  -1   7   2       2721.01       2754.35        17.39 o                         
   0   7   2       1125.37       1097.98         7.06 o                         
   1   7   2       1565.96       1485.30         6.16 o                         
   2   7   2         93.27        103.11         2.41 o                         
   3   7   2        262.76        260.81         4.86 o                         
   4   7   2         29.61         31.28         2.68 o                         
   5   7   2         49.39         51.28         3.07 o                         
  -6   8   2         35.70         42.81         3.28 o                         
  -5   8   2         21.73         26.66         2.07 o                         
  -4   8   2        130.04        121.19         3.58 o                         
  -3   8   2         59.47         57.17         2.45 o                         
  -2   8   2       1198.62       1206.79        10.03 o                         
  -1   8   2        271.57        266.81         5.27 o                         
   0   8   2       3184.04       3223.15        21.84 o                         
   1   8   2        462.51        461.87         6.67 o                         
   2   8   2       4464.34       4491.75        28.78 o                         
   3   8   2        627.63        624.02         8.97 o                         
   4   8   2       3270.25       3257.29        43.75 o                         
   5   8   2        290.16        298.95         7.52 o                         
  -5   9   2       2381.33       2433.31        18.05 o                         
  -4   9   2          0.62          3.66         1.82 o                         
  -3   9   2       3737.28       3858.20        45.78 o                         
  -2   9   2          5.40         10.93         2.49 o                         
  -1   9   2       3191.08       3184.97        23.92 o                         
   0   9   2          0.90          3.28         1.31 o                         
   1   9   2       1051.41       1023.84        10.84 o                         
   2   9   2          8.71         13.08         1.95 o                         
   3   9   2         43.65         71.30         9.33 o                         
   4   9   2         19.24         19.48         2.61 o                         
  -4  10   2         24.08         28.32         2.72 o                         
  -3  10   2         48.21         45.87         2.64 o                         
  -2  10   2        844.14        847.82         8.69 o                         
  -1  10   2        170.65        166.34         4.60 o                         
   0  10   2       2523.33       2502.81        20.03 o                         
   1  10   2        300.42        287.92         6.17 o                         
   2  10   2       2398.61       2417.70        16.90 o                         
   3  10   2        276.23        273.86         5.65 o                         
   4  10   2       1177.41       1214.96        15.03 o                         
  -4  11   2        607.95        617.58        11.63 o                         
  -3  11   2       1176.12       1212.00        23.93 o                         
  -2  11   2        678.69        677.52         8.20 o                         
  -1  11   2       1162.62       1207.39        26.94 o                         
   0  11   2        576.60        565.24         7.73 o                         
   1  11   2        324.64        327.01         6.97 o                         
   2  11   2        261.67        246.24         6.35 o                         
   3  11   2          0.02          1.20         1.76 o                         
  -2  12   2         44.21         48.68         2.50 o                         
  -1  12   2        650.05        667.71        20.87 o                         
   0  12   2        273.56        277.99         6.70 o                         
   1  12   2        850.86        861.23        18.60 o                         
   2  12   2        452.95        469.54        10.84 o                         
  -7   0   3       1541.13       1483.29        16.54 o                         
  -5   0   3       1236.74       1161.25        11.61 o                         
  -3   0   3          0.94          3.33         1.31 o                         
  -1   0   3       2040.10       2079.04         9.94 o                         
   1   0   3       7128.64       7023.95        31.46 o                         
   3   0   3       8583.60       8373.73        44.03 o                         
   5   0   3       4832.39       4917.91        39.88 o                         
  -7   1   3        319.33        309.76         5.41 o                         
  -6   1   3       3441.38       3418.37        14.85 o                         
  -5   1   3        861.24        847.45         6.55 o                         
  -4   1   3      10189.84      10208.71        25.41 o                         
  -3   1   3       1728.47       1766.08         7.39 o                         
  -2   1   3      15544.81      15482.88        62.00 o                         
  -1   1   3       2009.87       2043.58        12.62 o                         
   0   1   3      12065.84      11857.60        62.28 o                         
   1   1   3        787.44        788.91         3.46 o                         
   2   1   3       5048.62       5064.83        16.21 o                         
   3   1   3        177.18        170.41         1.92 o                         
   4   1   3        601.28        615.46         5.85 o                         
   5   1   3         57.48         55.34         2.70 o                         
   6   1   3         22.18         22.93         2.69 o                         
  -7   2   3        967.14        941.78        10.93 o                         
  -6   2   3        380.45        383.08         5.39 o                         
  -5   2   3        544.08        532.57         5.76 o                         
  -4   2   3        192.83        203.29         2.90 o                         
  -3   2   3         11.80         25.98         2.38 o                         
  -2   2   3         57.83         61.62         3.17 o                         
  -1   2   3       1835.56       1850.09        10.28 o                         
   0   2   3       2656.30       2670.92         7.11 o                         
   1   2   3       3968.24       3978.66        10.48 o                         
   2   2   3       3947.46       3965.39        22.91 o                         
   3   2   3       3646.26       3571.14        13.78 o                         
   4   2   3       1948.98       1908.76        13.41 o                         
   5   2   3       2035.77       2034.55        15.82 o                         
   6   2   3        846.96        868.99        13.05 o                         
  -7   3   3       1118.46       1103.70        10.70 o                         
  -6   3   3        655.84        641.51         7.62 o                         
  -5   3   3       3818.84       3810.61        15.68 o                         
  -4   3   3       1938.78       1941.61        14.29 o                         
  -3   3   3       9972.60      10142.03        31.66 o                         
  -2   3   3       4391.90       4333.23        26.33 o                         
  -1   3   3      15011.70      15125.76        91.93 o                         
   0   3   3       4355.96       4268.24        13.72 o                         
   1   3   3       7735.69       7592.59        22.59 o                         
   2   3   3        757.41        780.24         9.76 o                         
   3   3   3       1260.51       1278.77        12.05 o                         
   4   3   3         29.21         33.39         2.40 o                         
   5   3   3         21.26         25.52         1.90 o                         
   6   3   3          2.56          5.61         1.89 o                         
  -7   4   3         16.47         25.18         1.97 o                         
  -6   4   3       1176.53       1168.21         9.91 o                         
  -5   4   3         76.52         84.92         2.72 o                         
  -4   4   3        253.02        256.04         5.14 o                         
  -3   4   3        184.26        189.87         2.93 o                         
  -2   4   3        660.03        651.69         5.08 o                         
  -1   4   3         12.58         30.78         5.18 o                         
   0   4   3       3837.93       3747.83        12.43 o                         
   1   4   3        627.04        618.12         3.29 o                         
   2   4   3       5651.43       5596.22        17.39 o                         
   3   4   3        395.35        396.67         4.77 o                         
   4   4   3       4581.41       4582.60        19.35 o                         
   5   4   3         66.82         74.37         2.93 o                         
   6   4   3       1999.16       2011.94        15.77 o                         
  -6   5   3        117.03        115.69         3.90 o                         
  -5   5   3       5453.03       5525.63        24.52 o                         
  -4   5   3        217.00        229.95         3.73 o                         
  -3   5   3       9598.93       9753.70        55.85 o                         
  -2   5   3        270.21        293.66         4.73 o                         
  -1   5   3       8397.34       8388.13        47.41 o                         
   0   5   3        356.78        361.29         3.10 o                         
   1   5   3       5103.01       4965.58        23.57 o                         
   2   5   3        204.14        195.62         2.69 o                         
   3   5   3       1691.35       1649.53        10.46 o                         
   4   5   3         57.11         58.19         2.34 o                         
   5   5   3         71.04         74.97         3.00 o                         
  -6   6   3        782.52        810.27        10.15 o                         
  -5   6   3         83.43         88.80         3.07 o                         
  -4   6   3        161.70        170.73         3.75 o                         
  -3   6   3         40.30         47.99         3.61 o                         
  -2   6   3        226.80        239.31         6.34 o                         
  -1   6   3        179.71        191.21         3.15 o                         
   0   6   3       1651.81       1663.12         7.97 o                         
   1   6   3       1163.12       1144.73         6.38 o                         
   2   6   3       3216.21       3196.74        18.57 o                         
   3   6   3       1163.89       1147.31        10.84 o                         
   4   6   3       2867.89       2915.10        19.66 o                         
   5   6   3        515.09        508.79         7.53 o                         
  -6   7   3       1101.28       1084.95        13.03 o                         
  -5   7   3        988.50        981.86        10.04 o                         
  -4   7   3       2590.75       2593.09        28.40 o                         
  -3   7   3       2470.99       2460.86        18.49 o                         
  -2   7   3       4431.21       4339.61        35.80 o                         
  -1   7   3       3330.26       3320.83        17.45 o                         
   0   7   3       3591.07       3578.58        16.57 o                         
   1   7   3       1849.96       1787.88        11.38 o                         
   2   7   3       1125.10       1117.43         7.25 o                         
   3   7   3        260.59        248.26         4.56 o                         
   4   7   3        199.07        195.29         5.14 o                         
   5   7   3          7.90          9.49         1.92 o                         
  -5   8   3        257.50        258.52         5.39 o                         
  -4   8   3         65.69         61.77         2.72 o                         
  -3   8   3          4.70          6.46         1.47 o                         
  -2   8   3          3.78          8.67         1.74 o                         
  -1   8   3        777.14        765.54        11.09 o                         
   0   8   3        309.54        307.40         4.39 o                         
   1   8   3       2003.28       1966.39        11.95 o                         
   2   8   3        456.72        465.21         6.68 o                         
   3   8   3       1851.95       1870.74        17.10 o                         
   4   8   3        210.02        230.47         6.27 o                         
  -5   9   3          1.73          4.62         1.73 o                         
  -4   9   3       2832.12       2889.32        42.81 o                         
  -3   9   3          0.13          5.11         1.52 o                         
  -2   9   3       4188.92       4388.23       109.36 o                         
  -1   9   3          0.14          5.99         1.37 o                         
   0   9   3       3353.84       3273.42        19.91 o                         
   1   9   3         31.95         28.04         2.26 o                         
   2   9   3       1365.78       1323.94        12.11 o                         
   3   9   3         57.09         55.35         2.86 o                         
   4   9   3        154.54        145.64         5.39 o                         
  -4  10   3          4.79          4.49         1.56 o                         
  -3  10   3          3.40         11.75         1.94 o                         
  -2  10   3         43.88         42.32         2.49 o                         
  -1  10   3        298.72        307.94         7.20 o                         
   0  10   3         59.10         58.38         2.92 o                         
   1  10   3       1099.92       1115.30        17.21 o                         
   2  10   3         79.02         81.87         3.59 o                         
   3  10   3       1614.82       1620.80        15.08 o                         
  -3  11   3        815.10        824.52        23.37 o                         
  -2  11   3       1146.39       1231.79        53.39 o                         
  -1  11   3        802.56        783.77        10.09 o                         
   0  11   3        798.57        795.63        10.84 o                         
   1  11   3        449.05        436.86         8.22 o                         
   2  11   3        371.64        365.53         7.91 o                         
  -2  12   3         12.92         13.86         1.77 o                         
  -1  12   3         74.52         74.77         3.82 o                         
   0  12   3        359.10        350.92         7.68 o                         
   1  12   3        166.93        172.62         5.64 o                         
  -6   0   4       2463.11       2425.33        17.58 o                         
  -4   0   4       2253.20       2237.42        13.54 o                         
  -2   0   4        462.74        474.78         9.11 o                         
   0   0   4        625.06        660.54         4.43 o                         
   2   0   4       2787.14       2746.41         9.86 o                         
   4   0   4       2515.82       2557.78        22.28 o                         
  -7   1   4        603.18        584.14         7.39 o                         
  -6   1   4        155.74        156.98         3.23 o                         
  -5   1   4       3168.29       3114.15        13.46 o                         
  -4   1   4        988.87        984.50         5.52 o                         
  -3   1   4       9405.95       9338.99        17.33 o                         
  -2   1   4       1952.10       1948.59         7.75 o                         
  -1   1   4      15426.55      15132.35        39.93 o                         
   0   1   4       1923.07       1931.62         5.76 o                         
   1   1   4       9996.96       9877.28        25.59 o                         
   2   1   4        956.21        971.23         4.73 o                         
   3   1   4       2924.63       2899.54        12.75 o                         
   4   1   4        195.18        196.96         3.87 o                         
   5   1   4        484.19        494.46         8.42 o                         
  -7   2   4       1021.75       1002.52         9.31 o                         
  -6   2   4       1754.58       1731.39        10.56 o                         
  -5   2   4       1191.31       1163.68         8.88 o                         
  -4   2   4       1736.06       1713.99        10.29 o                         
  -3   2   4        327.06        324.49         6.26 o                         
  -2   2   4        339.15        345.59         3.92 o                         
  -1   2   4         11.10         20.04         2.20 o                         
   0   2   4        415.94        415.96         2.82 o                         
   1   2   4        288.78        300.63         2.47 o                         
   2   2   4       1935.31       1914.02         6.99 o                         
   3   2   4       1070.39       1032.98         7.01 o                         
   4   2   4       1876.08       1894.87        37.59 o                         
   5   2   4       1099.47       1110.86        12.56 o                         
  -7   3   4         93.85         98.14         3.14 o                         
  -6   3   4       1515.39       1505.04        11.84 o                         
  -5   3   4        961.64        952.51         8.34 o                         
  -4   3   4       4893.26       4907.73        18.25 o                         
  -3   3   4       2467.19       2407.71        21.49 o                         
  -2   3   4       7630.39       7751.93        29.84 o                         
  -1   3   4       2470.84       2397.90        10.74 o                         
   0   3   4       7270.10       7198.58        15.83 o                         
   1   3   4       2081.60       2041.39         5.98 o                         
   2   3   4       4705.25       4697.90        12.68 o                         
   3   3   4       1023.01       1008.24         9.41 o                         
   4   3   4       1533.83       1533.39        12.10 o                         
   5   3   4        104.51        102.29         3.42 o                         
  -7   4   4       1704.84       1721.69        25.78 o                         
  -6   4   4        135.69        141.86         4.43 o                         
  -5   4   4       2113.90       2128.03        19.74 o                         
  -4   4   4         13.68         16.49         1.17 o                         
  -3   4   4       1216.93       1218.87         7.65 o                         
  -2   4   4         17.48         24.14         1.53 o                         
  -1   4   4          1.07          3.68         1.03 o                         
   0   4   4          0.08          2.27         0.62 o                         
   1   4   4       1417.82       1379.16         8.00 o                         
   2   4   4          3.18         70.06        20.58 o                         
   3   4   4       2328.43       2335.05        16.12 o                         
   4   4   4        116.64        118.65         3.16 o                         
   5   4   4       1608.76       1622.86        14.01 o                         
  -6   5   4        928.44        921.07        12.33 o                         
  -5   5   4        113.26        114.73         3.18 o                         
  -4   5   4       3859.46       3893.95        18.25 o                         
  -3   5   4        221.21        216.31         3.29 o                         
  -2   5   4       9725.88       9793.05        58.53 o                         
  -1   5   4        272.91        275.88         3.81 o                         
   0   5   4      10296.59      10306.11        41.80 o                         
   1   5   4        230.07        224.43         2.73 o                         
   2   5   4       4013.35       3966.61        21.02 o                         
   3   5   4        126.93        127.05         2.97 o                         
   4   5   4        697.01        697.77         8.20 o                         
   5   5   4         53.92         53.75         2.64 o                         
  -6   6   4        367.59        379.79        10.24 o                         
  -5   6   4       1255.93       1260.06        15.64 o                         
  -4   6   4        136.34        142.68         5.12 o                         
  -3   6   4        726.95        709.90         8.23 o                         
  -2   6   4          2.09          3.77         1.46 o                         
  -1   6   4          0.40          4.29         1.70 o                         
   0   6   4         12.11         13.30         0.93 o                         
   1   6   4        881.08        855.16         5.92 o                         
   2   6   4         92.62         90.49         2.92 o                         
   3   6   4       1422.91       1414.39         9.22 o                         
   4   6   4        319.57        325.07         5.71 o                         
   5   6   4        958.26        991.12        11.03 o                         
  -6   7   4        347.42        340.52         7.00 o                         
  -5   7   4       1276.08       1264.81        17.79 o                         
  -4   7   4       1259.74       1241.11        16.08 o                         
  -3   7   4       2929.38       2937.30        27.00 o                         
  -2   7   4       2091.56       2017.98        16.39 o                         
  -1   7   4       3393.22       3370.56        16.16 o                         
   0   7   4       1998.28       1950.96        10.46 o                         
   1   7   4       2696.91       2636.66        13.01 o                         
   2   7   4       1107.04       1089.24         7.90 o                         
   3   7   4       1324.31       1303.28         9.25 o                         
   4   7   4        319.40        323.00         5.79 o                         
  -5   8   4        241.53        247.54         5.47 o                         
  -4   8   4        820.72        813.61        10.71 o                         
  -3   8   4         67.90         69.71         3.48 o                         
  -2   8   4        116.02        116.37         3.73 o                         
  -1   8   4          4.14          6.72         1.26 o                         
   0   8   4        142.78        144.09         3.80 o                         
   1   8   4         85.39         84.44         2.72 o                         
   2   8   4        832.67        841.77        11.58 o                         
   3   8   4        229.24        228.66         4.78 o                         
   4   8   4       1048.53       1058.24        12.66 o                         
  -5   9   4       1144.82       1138.65        16.49 o                         
  -4   9   4          0.13          0.85         1.94 o                         
  -3   9   4       2583.20       2609.43        55.07 o                         
  -2   9   4          1.86          5.33         1.71 o                         
  -1   9   4       3506.22       3520.42        25.12 o                         
   0   9   4          0.00          2.70         1.43 o                         
   1   9   4       2607.41       2588.38        24.79 o                         
   2   9   4          0.14          2.49         1.60 o                         
   3   9   4       1038.89       1020.50        14.67 o                         
  -4  10   4        391.78        393.64         8.29 o                         
  -3  10   4         40.18         43.35         3.69 o                         
  -2  10   4         77.38         88.36         3.76 o                         
  -1  10   4          0.47          3.12         1.78 o                         
   0  10   4         92.04        104.52         9.47 o                         
   1  10   4         28.81         29.35         2.56 o                         
   2  10   4        482.60        481.71         8.08 o                         
  -3  11   4        837.56        852.88        28.00 o                         
  -2  11   4        851.82        836.60        12.70 o                         
  -1  11   4       1382.09       1389.84        15.15 o                         
   0  11   4        820.43        803.28        11.18 o                         
   1  11   4        868.32        870.85        12.01 o                         
  -7   0   5       2756.44       2718.73        31.79 o                         
  -5   0   5       4919.86       4767.15        74.10 o                         
  -3   0   5       3736.02       3678.80        19.36 o                         
  -1   0   5        900.63        901.59         9.38 o                         
   1   0   5          8.85         21.60         2.84 o                         
   3   0   5        673.59        675.52        10.11 o                         
   5   0   5       1028.91       1040.87        25.17 o                         
  -7   1   5         46.57         45.57         3.50 o                         
  -6   1   5        350.60        342.22         7.66 o                         
  -5   1   5        140.10        143.42         3.77 o                         
  -4   1   5       2839.58       2846.85        17.94 o                         
  -3   1   5        401.93        392.78         4.66 o                         
  -2   1   5       6650.56       6707.87        30.15 o                         
  -1   1   5        957.35        952.94         6.05 o                         
   0   1   5       7804.12       7827.36        22.91 o                         
   1   1   5       1070.63       1041.23         5.15 o                         
   2   1   5       5573.23       5609.95        16.65 o                         
   3   1   5        482.68        484.14         4.41 o                         
   4   1   5       2086.73       2107.15        14.51 o                         
   5   1   5        163.34        159.97         5.21 o                         
  -7   2   5       1362.92       1352.10        16.45 o                         
  -6   2   5       1159.27       1161.90        16.74 o                         
  -5   2   5       2014.71       1978.15        13.87 o                         
  -4   2   5       1719.68       1742.28        11.49 o                         
  -3   2   5       1896.61       1869.95        14.70 o                         
  -2   2   5       1331.61       1308.28        20.23 o                         
  -1   2   5        732.12        723.18         6.21 o                         
   0   2   5         57.63         60.56         1.31 o                         
   1   2   5          0.98         18.06         3.37 o                         
   2   2   5        200.08        198.05         2.77 o                         
   3   2   5        361.59        356.61         4.16 o                         
   4   2   5        267.91        269.93         5.74 o                         
   5   2   5        584.02        601.87         9.84 o                         
  -6   3   5         55.63         52.46         3.75 o                         
  -5   3   5        790.17        790.02         8.91 o                         
  -4   3   5        460.39        463.11         6.44 o                         
  -3   3   5       3851.07       3853.57        31.73 o                         
  -2   3   5       1864.80       1906.07        31.76 o                         
  -1   3   5       7488.27       7332.31        39.35 o                         
   0   3   5       2647.47       2593.53        11.74 o                         
   1   3   5       5762.67       5651.70        19.94 o                         
   2   3   5       1161.60       1163.03         6.72 o                         
   3   3   5       2151.12       2131.74        10.72 o                         
   4   3   5        290.59        290.38         4.84 o                         
   5   3   5        575.59        588.70         8.23 o                         
  -6   4   5       2718.58       2731.10        38.97 o                         
  -5   4   5        157.19        156.83         5.40 o                         
  -4   4   5       3191.35       3183.32        16.42 o                         
  -3   4   5        255.51        246.02         3.86 o                         
  -2   4   5       1660.77       1652.53         9.30 o                         
  -1   4   5         23.64         32.13         2.64 o                         
   0   4   5        217.55        215.99         2.43 o                         
   1   4   5        123.19        156.21        15.29 o                         
   2   4   5        146.70        156.30         4.70 o                         
   3   4   5        107.78        110.86         2.68 o                         
   4   4   5        723.78        712.84         7.22 o                         
  -6   5   5         28.72         27.45         3.16 o                         
  -5   5   5       1021.08       1013.91        12.28 o                         
  -4   5   5        100.24         98.16         2.74 o                         
  -3   5   5       3278.78       3289.22        21.37 o                         
  -2   5   5        171.72        174.40         3.84 o                         
  -1   5   5       4838.64       4780.56        17.99 o                         
   0   5   5        168.03        174.19         2.46 o                         
   1   5   5       4936.33       4854.32        19.41 o                         
   2   5   5        122.69        127.65         2.55 o                         
   3   5   5       3223.18       3247.45        23.29 o                         
   4   5   5         74.04         79.55         2.80 o                         
  -6   6   5       1727.70       1713.02        19.73 o                         
  -5   6   5        613.45        625.05        10.00 o                         
  -4   6   5       1885.67       1892.95        26.32 o                         
  -3   6   5        659.98        644.52         8.92 o                         
  -2   6   5        833.55        821.37         8.67 o                         
  -1   6   5        168.41        161.76         3.60 o                         
   0   6   5         66.75         73.32         3.05 o                         
   1   6   5         18.49         21.26         1.17 o                         
   2   6   5        110.48        119.63         2.76 o                         
   3   6   5         86.24         86.20         2.76 o                         
   4   6   5        493.06        510.60         8.55 o                         
  -5   7   5        181.78        183.41         5.72 o                         
  -4   7   5        677.45        677.32         8.83 o                         
  -3   7   5       1081.64       1067.76        14.14 o                         
  -2   7   5       1883.20       1841.29        17.35 o                         
  -1   7   5       1966.47       1922.95        16.04 o                         
   0   7   5       2678.61       2646.46        13.12 o                         
   1   7   5       1534.14       1508.59        11.00 o                         
   2   7   5       1625.26       1611.40        11.82 o                         
   3   7   5        557.12        554.30         7.34 o                         
  -5   8   5       1132.13       1132.15        15.74 o                         
  -4   8   5        194.91        187.31         4.82 o                         
  -3   8   5       1082.15       1069.77        11.30 o                         
  -2   8   5        155.91        153.11         4.05 o                         
  -1   8   5        438.31        429.58         7.46 o                         
   0   8   5          1.71          4.30         1.53 o                         
   1   8   5          1.19          4.41         1.35 o                         
   2   8   5         76.19         75.25         3.05 o                         
   3   8   5        167.49        169.27         4.84 o                         
  -4   9   5        878.54        856.01        12.02 o                         
  -3   9   5         19.20         19.69         2.28 o                         
  -2   9   5       2137.52       2173.50        17.64 o                         
  -1   9   5          0.00          3.38         1.86 o                         
   0   9   5       2457.44       2448.02        19.07 o                         
   1   9   5          1.23         13.50         2.86 o                         
   2   9   5       1660.04       1635.01        17.12 o                         
  -3  10   5        680.80        674.45         9.61 o                         
  -2  10   5         40.25         37.59         3.48 o                         
  -1  10   5        120.10        115.79         4.51 o                         
   0  10   5         31.61         30.41         2.96 o                         
   1  10   5          8.69         15.06         2.55 o                         
  -1  11   5        466.12        431.37         8.79 o                         
   0  11   5        679.08        670.51        11.82 o                         
  -6   0   6       2544.03       2457.79        40.37 o                         
  -4   0   6       4428.95       4402.67        27.04 o                         
  -2   0   6       4841.54       4844.08        32.00 o                         
   0   0   6       1859.87       1805.32        18.28 o                         
   2   0   6         36.00         49.12         2.44 o                         
   4   0   6        131.11        129.65         5.90 o                         
  -6   1   6          0.98          4.77         1.79 o                         
  -5   1   6         78.73         78.07         3.50 o                         
  -4   1   6        187.36        190.21         3.79 o                         
  -3   1   6       1331.92       1314.44         8.80 o                         
  -2   1   6        544.27        536.42         4.72 o                         
  -1   1   6       4136.87       4141.88        15.83 o                         
   0   1   6        447.33        448.59         4.50 o                         
   1   1   6       4543.53       4545.28        19.24 o                         
   2   1   6        340.09        351.27         3.80 o                         
   3   1   6       2376.65       2404.54        20.43 o                         
   4   1   6        226.54        231.02         4.92 o                         
  -6   2   6       1923.59       1919.90        17.25 o                         
  -5   2   6       1725.83       1721.49        13.74 o                         
  -4   2   6       2907.39       2885.87        15.92 o                         
  -3   2   6       1631.71       1627.99        14.32 o                         
  -2   2   6       2039.38       2014.98        14.61 o                         
  -1   2   6        926.68        929.81         6.56 o                         
   0   2   6        547.00        544.10         5.50 o                         
   1   2   6        339.97        344.88         3.82 o                         
   2   2   6         19.48         38.45         7.09 o                         
   3   2   6          2.80          9.38         2.03 o                         
   4   2   6         51.07         53.71         2.77 o                         
  -6   3   6          0.66          2.54         2.77 o                         
  -5   3   6         26.64         29.45         2.77 o                         
  -4   3   6        375.57        382.60         7.71 o                         
  -3   3   6        425.85        407.85         6.10 o                         
  -2   3   6       1561.14       1563.02        19.73 o                         
  -1   3   6        752.03        739.82         5.50 o                         
   0   3   6       2860.81       2828.85        14.14 o                         
   1   3   6        943.98        932.21         6.10 o                         
   2   3   6       2921.14       2957.02        12.17 o                         
   3   3   6        785.31        790.84         7.74 o                         
   4   3   6       1508.19       1533.12        23.11 o                         
  -6   4   6         65.90         81.22         4.39 o                         
  -5   4   6       2977.02       3036.23        21.72 o                         
  -4   4   6         78.49         83.30         2.93 o                         
  -3   4   6       3658.33       3685.04        28.36 o                         
  -2   4   6         55.37         54.45         2.79 o                         
  -1   4   6       2127.13       2083.96         9.64 o                         
   0   4   6         68.10         70.50         1.92 o                         
   1   4   6        327.82        331.42         3.83 o                         
   2   4   6         16.46         18.59         1.32 o                         
   3   4   6          7.26         19.74         3.97 o                         
   4   4   6         31.79         39.50         2.92 o                         
  -6   5   6          2.18          8.81         3.36 o                         
  -5   5   6          8.13         12.12         2.98 o                         
  -4   5   6        375.09        374.55         6.02 o                         
  -3   5   6         27.85         28.74         2.26 o                         
  -2   5   6       2203.82       2169.63        20.27 o                         
  -1   5   6         71.61         78.02         2.52 o                         
   0   5   6       3696.55       3667.17        22.67 o                         
   1   5   6        101.32         98.68         2.27 o                         
   2   5   6       2369.38       2360.32        16.40 o                         
   3   5   6         64.78         70.64         4.63 o                         
  -5   6   6       1620.59       1652.62        27.61 o                         
  -4   6   6        564.01        587.14         9.11 o                         
  -3   6   6       2137.70       2132.00        24.25 o                         
  -2   6   6        520.34        511.59         7.24 o                         
  -1   6   6       1285.99       1260.46        10.80 o                         
   0   6   6        357.96        347.82         4.95 o                         
   1   6   6        143.12        144.81         2.66 o                         
   2   6   6         97.26        101.03         3.06 o                         
   3   6   6         27.97         29.55         1.95 o                         
  -5   7   6         71.10         70.90         4.01 o                         
  -4   7   6         61.82         58.11         3.44 o                         
  -3   7   6        591.09        596.72        10.35 o                         
  -2   7   6        446.16        448.38         7.19 o                         
  -1   7   6        991.47        983.96        13.95 o                         
   0   7   6        943.77        937.84        11.36 o                         
   1   7   6       1077.50       1040.49         9.10 o                         
   2   7   6        932.21        939.16         9.19 o                         
   3   7   6        911.42        897.76         9.24 o                         
  -4   8   6       1656.66       1682.63        25.56 o                         
  -3   8   6        185.49        185.77         5.24 o                         
  -2   8   6       1082.11       1082.40        12.65 o                         
  -1   8   6         50.68         58.56         4.49 o                         
   0   8   6        371.39        361.92         6.11 o                         
   1   8   6          7.48         11.30         2.13 o                         
   2   8   6         37.22         37.55         2.65 o                         
  -3   9   6        388.86        375.74         7.62 o                         
  -2   9   6          7.87         18.65         4.11 o                         
  -1   9   6       1136.83       1111.44        19.14 o                         
   0   9   6          0.81          2.15         1.82 o                         
   1   9   6       1440.04       1419.29        16.47 o                         
  -2  10   6        874.66        882.48        14.18 o                         
  -1  10   6         74.64         72.09         3.90 o                         
  -5   0   7       3319.48       3310.45        26.22 o                         
  -3   0   7       3845.62       3877.17        31.65 o                         
  -1   0   7       2467.77       2506.77        16.83 o                         
   1   0   7       1221.19       1239.22        15.35 o                         
   3   0   7        266.85        272.91         8.26 o                         
  -6   1   7        263.31        253.51         6.69 o                         
  -5   1   7         27.92         29.37         2.27 o                         
  -4   1   7          2.56          6.01         1.27 o                         
  -3   1   7          2.06          4.55         1.23 o                         
  -2   1   7        529.07        531.90         5.43 o                         
  -1   1   7        144.03        144.88         2.76 o                         
   0   1   7       1379.82       1392.16        11.67 o                         
   1   1   7        420.51        406.76         6.09 o                         
   2   1   7       1691.20       1716.86        14.21 o                         
   3   1   7        212.03        199.38         6.50 o                         
  -6   2   7        694.79        695.65        10.94 o                         
  -5   2   7       1398.86       1398.75        14.27 o                         
  -4   2   7       1366.05       1388.09        12.52 o                         
  -3   2   7       2383.97       2390.67        23.89 o                         
  -2   2   7       1797.83       1772.37        10.88 o                         
  -1   2   7       2173.26       2173.44        11.74 o                         
   0   2   7        929.10        928.77         8.95 o                         
   1   2   7        728.78        757.09         6.87 o                         
   2   2   7        145.87        146.47         4.31 o                         
   3   2   7         40.41         45.94         2.65 o                         
  -5   3   7         37.03         43.83         3.26 o                         
  -4   3   7          5.93          7.63         1.62 o                         
  -3   3   7        144.76        146.83         3.73 o                         
  -2   3   7        119.24        131.18         3.37 o                         
  -1   3   7        867.11        853.80         7.19 o                         
   0   3   7        549.35        538.86         6.48 o                         
   1   3   7       1219.71       1209.93         9.96 o                         
   2   3   7        482.26        487.92         5.98 o                         
   3   3   7        880.97        870.38        10.31 o                         
  -5   4   7         66.38         64.95         3.59 o                         
  -4   4   7       2862.67       2915.40        17.55 o                         
  -3   4   7        102.40        103.00         3.26 o                         
  -2   4   7       2874.99       2841.07        18.40 o                         
  -1   4   7         56.32         58.31         2.19 o                         
   0   4   7       1671.68       1673.14        10.54 o                         
   1   4   7          0.45          4.54         1.03 o                         
   2   4   7        465.05        476.88         6.03 o                         
   3   4   7          1.45          1.11         1.94 o                         
  -5   5   7         80.93         90.07         3.85 o                         
  -4   5   7          3.06          7.92         1.59 o                         
  -3   5   7         88.02         88.67         3.85 o                         
  -2   5   7         11.11         11.92         1.73 o                         
  -1   5   7        702.21        680.43         6.88 o                         
   0   5   7         14.42         14.45         1.61 o                         
   1   5   7       1345.19       1339.37        11.94 o                         
   2   5   7         21.71         37.98         4.24 o                         
  -4   6   7       1639.73       1692.15        15.29 o                         
  -3   6   7        559.30        556.04        10.21 o                         
  -2   6   7       1474.69       1461.19        17.73 o                         
  -1   6   7        433.73        432.77         6.84 o                         
   0   6   7        834.99        831.24         7.71 o                         
   1   6   7        158.23        168.50         4.06 o                         
   2   6   7        255.02        254.56         5.21 o                         
  -4   7   7          2.62          5.66         2.48 o                         
  -3   7   7         50.93         48.44         3.36 o                         
  -2   7   7        118.34        120.34         4.46 o                         
  -1   7   7        265.39        253.92         6.10 o                         
   0   7   7        555.41        555.44         6.89 o                         
   1   7   7        384.89        386.42         6.39 o                         
  -3   8   7       1453.97       1479.87        22.78 o                         
  -2   8   7        227.79        225.56         6.24 o                         
  -1   8   7       1291.29       1285.80        14.27 o                         
   0   8   7         95.52        104.27         3.89 o                         
  -4   0   8       2079.85       2122.54        19.44 o                         
  -2   0   8       3383.89       3512.42        27.65 o                         
   0   0   8       2361.58       2310.32        40.54 o                         
   2   0   8        599.11        607.83        15.45 o                         
  -5   1   8        440.36        448.34         8.57 o                         
  -4   1   8          3.53          8.10         2.38 o                         
  -3   1   8         81.76         84.08         3.13 o                         
  -2   1   8          5.47          7.14         1.30 o                         
  -1   1   8        107.94        104.57         2.75 o                         
   0   1   8          3.12          3.64         1.41 o                         
   1   1   8        571.31        569.34         9.47 o                         
   2   1   8         27.93         33.64         2.90 o                         
  -5   2   8        682.54        680.63        10.67 o                         
  -4   2   8       1171.51       1169.30        12.31 o                         
  -3   2   8       1003.73       1017.12        10.25 o                         
  -2   2   8       1305.12       1311.46        10.65 o                         
  -1   2   8        850.68        855.53         8.61 o                         
   0   2   8        967.24        980.53         9.35 o                         
   1   2   8        574.94        581.53         7.82 o                         
   2   2   8        484.24        487.27         7.77 o                         
  -4   3   8        213.90        218.38         5.08 o                         
  -3   3   8          3.54          7.37         1.52 o                         
  -2   3   8          0.33         10.38         3.18 o                         
  -1   3   8         27.35         31.04         2.18 o                         
   0   3   8        233.23        228.31         4.13 o                         
   1   3   8         97.51         95.06         3.16 o                         
   2   3   8        488.83        485.55         8.56 o                         
  -4   4   8         73.57         77.72         3.27 o                         
  -3   4   8       1969.42       2031.68        41.20 o                         
  -2   4   8         78.45         74.72         4.36 o                         
  -1   4   8       2014.49       2046.33        22.13 o                         
   0   4   8         45.49         49.09         2.18 o                         
   1   4   8       1046.63       1066.90        10.11 o                         
  -4   5   8        165.83        172.82         5.15 o                         
  -3   5   8          3.12          5.06         1.54 o                         
  -2   5   8          0.03          1.70         2.30 o                         
  -1   5   8          0.66          1.50         1.49 o                         
   0   5   8        235.63        257.30         8.73 o                         
   1   5   8          6.56         11.31         2.98 o                         
  -3   6   8       1200.33       1213.13        16.44 o                         
  -2   6   8        454.12        461.44         9.44 o                         
  -1   6   8       1248.99       1274.21        19.80 o                         
   0   6   8        327.72        320.63         5.40 o                         
  -3   0   9       1137.28       1175.39        16.58 o                         
  -1   0   9       1244.36       1290.49        15.07 o                         
  -3   1   9         74.37         85.60         4.24 o                         
  -2   1   9        120.71        125.83         4.39 o                         
  -1   1   9          0.53          1.32         1.39 o                         
   0   1   9          0.53          2.54         1.51 o                         
  -3   2   9        790.93        796.69        10.57 o                         
  -2   2   9        627.97        642.95        10.93 o                         
  -1   2   9        956.96        956.45         9.98 o                         
   0   2   9        600.54        609.22         8.51 o                         
  -2   3   9         50.52         51.11         3.64 o                         
  -1   3   9         38.50         42.09         2.47 o                         
                                                                                
