# Supplementary material for: Evolution of intermolecular contacts with temperature and pressure in bromoethane and iodo­ethane – a comparative study
Source: Acta Crystallogr B Struct Sci Cryst Eng Mater. 2022 Nov 9;78(Pt 6):868–75. doi: 10.1107/S2052520622010149 (PMC9728020; doi:10.1107/S2052520622010149)
Supplement: Supplementary file 11 [file b-78-00868-MIE_100Ksup11.hkl]

data_MIE_100K                                                                 
_shelx_title ' MIE_100K in P2(1)/n'                                             
_shelx_refln_list_code          4                                               
_shelx_F_calc_maximum      165.49                                               
_exptl_crystal_F_000       280.00                                               
_reflns_d_resolution_high  0.7697                                               
                                                                                
loop_                                                                           
 _space_group_symop_operation_xyz                                               
 'x, y, z'                                                                      
 '-x+1/2, y+1/2, -z+1/2'                                                        
 '-x, -y, -z'                                                                   
 'x-1/2, -y-1/2, z-1/2'                                                         
                                                                                
_cell_length_a     5.8272                                                       
_cell_length_b    10.1348                                                       
_cell_length_c     7.2028                                                       
_cell_angle_alpha  90.000                                                       
_cell_angle_beta  102.711                                                       
_cell_angle_gamma  90.000                                                       
                                                                                
_shelx_F_squared_multiplier     1.000                                           
                                                                                
loop_                                                                           
 _refln_index_h                                                                 
 _refln_index_k                                                                 
 _refln_index_l                                                                 
 _refln_F_squared_calc                                                          
 _refln_F_squared_meas                                                          
 _refln_F_squared_sigma                                                         
 _refln_observed_status                                                         
   2   0   0      27387.83      26552.45       113.05 o                         
   4   0   0       5599.07       5503.74        29.12 o                         
   6   0   0       1004.30       1050.05        30.45 o                         
   1   1   0       1709.81       1807.13        13.17 o                         
   2   1   0         82.32        109.67         1.56 o                         
   3   1   0       5262.36       5266.58        22.27 o                         
   4   1   0        427.38        416.41         4.75 o                         
   5   1   0       4432.96       4438.31        39.21 o                         
   6   1   0        713.65        707.52         7.27 o                         
   7   1   0       2708.60       2707.00        19.90 o                         
   0   2   0      13019.77      13542.76       190.69 o                         
   1   2   0      10188.18      10533.98        95.92 o                         
   2   2   0      11636.13      11938.01        55.48 o                         
   3   2   0       6465.81       6453.57        25.83 o                         
   4   2   0       4977.67       4969.94        19.50 o                         
   5   2   0       1661.24       1666.49        11.66 o                         
   6   2   0        879.07        873.31        15.85 o                         
   7   2   0         89.24         92.57         3.86 o                         
   1   3   0         42.16         52.98         2.51 o                         
   2   3   0       2596.39       2588.56        22.74 o                         
   3   3   0        799.24        824.03        10.21 o                         
   4   3   0       4246.76       4147.21        11.97 o                         
   5   3   0       1621.37       1620.73        11.30 o                         
   6   3   0       2962.77       2970.33        22.16 o                         
   7   3   0        858.92        850.46        11.62 o                         
   0   4   0        914.41        921.87        10.87 o                         
   1   4   0      21754.46      21863.97       168.23 o                         
   2   4   0        740.98        761.10         5.10 o                         
   3   4   0       9510.85       9582.09        27.24 o                         
   4   4   0        153.95        155.11         3.05 o                         
   5   4   0       2541.80       2553.06        20.56 o                         
   6   4   0          4.26          8.47         1.99 o                         
   7   4   0        343.82        324.88         8.38 o                         
   1   5   0         18.95         21.86         1.11 o                         
   2   5   0       2044.91       2028.18         8.34 o                         
   3   5   0         54.29         60.57         2.56 o                         
   4   5   0       3193.13       3233.20        21.29 o                         
   5   5   0         56.07         62.75         2.48 o                         
   6   5   0       2790.32       2747.55        19.48 o                         
   0   6   0       4247.73       4324.14        20.92 o                         
   1   6   0      12185.36      12198.72        55.72 o                         
   2   6   0       3432.28       3456.21        15.33 o                         
   3   6   0       4971.13       4944.53        31.54 o                         
   4   6   0       1260.75       1246.18         8.59 o                         
   5   6   0       1156.49       1129.57        12.06 o                         
   6   6   0        180.86        179.97         5.76 o                         
   1   7   0         72.39         87.80         4.85 o                         
   2   7   0        911.54        900.92         7.26 o                         
   3   7   0        830.89        832.02         7.68 o                         
   4   7   0       1665.60       1690.55        13.36 o                         
   5   7   0       1643.81       1672.23        14.31 o                         
   6   7   0       1067.06       1068.47        13.83 o                         
   0   8   0       7054.06       7057.73        28.32 o                         
   1   8   0        776.81        755.06         6.43 o                         
   2   8   0       5914.42       5915.17        18.27 o                         
   3   8   0        644.13        641.12         8.86 o                         
   4   8   0       3117.49       3140.41        19.17 o                         
   5   8   0        145.43        137.41         4.93 o                         
   1   9   0        285.86        291.92         4.37 o                         
   2   9   0         28.96         36.03         1.97 o                         
   3   9   0       1527.56       1525.84        13.13 o                         
   4   9   0          1.24         16.89         3.40 o                         
   5   9   0       1717.20       1754.73        17.81 o                         
   0  10   0       6108.37       6190.82        48.86 o                         
   1  10   0        548.85        550.30         6.90 o                         
   2  10   0       3817.31       3864.17        33.56 o                         
   3  10   0        371.52        369.13         7.33 o                         
   4  10   0       1098.25       1085.83        18.23 o                         
   1  11   0        118.26        128.31         3.45 o                         
   2  11   0         37.46         42.97         2.28 o                         
   3  11   0        575.37        597.16         9.13 o                         
   4  11   0        242.06        246.88         7.59 o                         
   0  12   0        606.63        627.45        13.40 o                         
   1  12   0       2036.63       2079.84        27.17 o                         
   2  12   0        491.92        483.69         9.97 o                         
   3  12   0       1409.55       1407.56        16.03 o                         
   1  13   0          5.69          6.62         1.94 o                         
  -7   0   1          6.14          7.45         2.23 o                         
  -5   0   1       1306.25       1323.82        12.42 o                         
  -3   0   1       9004.36       9096.29        42.08 o                         
  -1   0   1      15985.67      15963.80        66.06 o                         
   1   0   1      22187.54      22159.54        42.22 o                         
   3   0   1      19241.79      19093.99       204.02 o                         
   5   0   1       7139.40       7181.25        27.74 o                         
   7   0   1       1067.82       1072.79        20.92 o                         
  -7   1   1        385.14        398.25         6.74 o                         
  -6   1   1       5700.15       5645.98        25.91 o                         
  -5   1   1        962.10        955.44         7.58 o                         
  -4   1   1       9708.31       9586.10        23.61 o                         
  -3   1   1       2389.91       2405.36        12.90 o                         
  -2   1   1       8576.60       8649.67        38.27 o                         
  -1   1   1       2299.11       2365.76         8.30 o                         
   0   1   1       3168.30       3279.38         9.34 o                         
   1   1   1        234.63        263.02         2.11 o                         
   2   1   1         32.98         54.34         1.14 o                         
   3   1   1        397.68        402.38         4.73 o                         
   4   1   1       1292.10       1235.22         8.00 o                         
   5   1   1        127.03        130.27         3.29 o                         
   6   1   1       2193.84       2191.23        14.93 o                         
   7   1   1         78.69         88.03         4.74 o                         
  -7   2   1         34.14         36.86         2.45 o                         
  -6   2   1        110.98        109.54         3.36 o                         
  -5   2   1        306.94        323.95         4.83 o                         
  -4   2   1        941.70        953.58         6.69 o                         
  -3   2   1       4326.97       4364.15        13.58 o                         
  -2   2   1       5492.14       5550.80        29.34 o                         
  -1   2   1      19671.14      19851.10        29.10 o                         
   0   2   1      16138.57      16358.84       119.59 o                         
   1   2   1      20047.91      20265.03       138.99 o                         
   2   2   1      10293.38      10481.35        38.25 o                         
   3   2   1       7704.22       7606.27        24.36 o                         
   4   2   1       3290.75       3216.20        10.98 o                         
   5   2   1       2390.20       2395.81        11.73 o                         
   6   2   1       1116.40       1103.51        13.46 o                         
   7   2   1        573.08        560.99         9.57 o                         
  -7   3   1       2640.21       2606.81        17.91 o                         
  -6   3   1       1111.56       1126.63        14.51 o                         
  -5   3   1       4702.50       4730.46        21.70 o                         
  -4   3   1       2231.51       2241.58        11.88 o                         
  -3   3   1       6559.70       6594.33        18.91 o                         
  -2   3   1       3531.79       3599.40        20.71 o                         
  -1   3   1       6182.30       6298.19        30.40 o                         
   0   3   1       1305.18       1319.79         8.51 o                         
   1   3   1       1237.87       1286.79         6.64 o                         
   2   3   1        151.61        182.86         1.75 o                         
   3   3   1        235.04        251.84         7.17 o                         
   4   3   1        505.14        512.93         4.98 o                         
   5   3   1       1298.90       1309.20         9.49 o                         
   6   3   1        419.65        422.53         7.42 o                         
  -7   4   1          6.02          9.00         2.14 o                         
  -6   4   1         74.44         80.06         3.00 o                         
  -5   4   1          9.96         10.47         1.31 o                         
  -4   4   1       2733.47       2711.54        12.37 o                         
  -3   4   1          1.54          7.21         1.82 o                         
  -2   4   1      11599.95      11880.49        71.93 o                         
  -1   4   1        210.28        198.32         3.33 o                         
   0   4   1      20119.71      19923.92       116.30 o                         
   1   4   1        867.92        871.29         5.35 o                         
   2   4   1      16390.55      16412.24        64.41 o                         
   3   4   1        410.98        432.31         3.43 o                         
   4   4   1       8181.34       8323.38        39.97 o                         
   5   4   1        122.89        123.54         3.13 o                         
   6   4   1       2150.58       2125.67        15.37 o                         
  -6   5   1        124.13        127.09         4.56 o                         
  -5   5   1       7090.75       7150.94        30.48 o                         
  -4   5   1        143.38        150.85         6.10 o                         
  -3   5   1       8141.58       8247.22        20.43 o                         
  -2   5   1         98.37        117.83         7.90 o                         
  -1   5   1       3308.82       3242.35        15.34 o                         
   0   5   1         94.26        100.57         2.39 o                         
   1   5   1        320.65        334.22         4.26 o                         
   2   5   1         23.66         24.08         1.35 o                         
   3   5   1        407.34        419.90         3.77 o                         
   4   5   1          1.87          3.41         1.23 o                         
   5   5   1       1635.40       1650.71        11.73 o                         
   6   5   1         23.88         28.03         2.72 o                         
  -6   6   1         28.18         32.48         2.86 o                         
  -5   6   1        302.66        296.68         5.31 o                         
  -4   6   1       1535.37       1546.53        10.86 o                         
  -3   6   1        692.68        681.94         7.20 o                         
  -2   6   1       5525.47       5522.65        16.65 o                         
  -1   6   1       2083.75       2109.58        10.78 o                         
   0   6   1       8467.63       8526.35        26.58 o                         
   1   6   1       3377.92       3345.04        11.92 o                         
   2   6   1       8630.62       8593.05        36.65 o                         
   3   6   1       2329.45       2305.37        14.93 o                         
   4   6   1       4898.99       4838.17        32.05 o                         
   5   6   1       1075.11       1068.71        15.76 o                         
   6   6   1       1260.01       1223.99        15.70 o                         
  -6   7   1       1559.59       1581.37        18.98 o                         
  -5   7   1       1548.14       1555.41        13.77 o                         
  -4   7   1       2672.02       2688.22        14.96 o                         
  -3   7   1       1808.63       1785.97        14.04 o                         
  -2   7   1       3079.25       3066.18        15.69 o                         
  -1   7   1       1389.14       1379.60         9.47 o                         
   0   7   1        903.14        922.65        11.65 o                         
   1   7   1        232.93        231.93         3.60 o                         
   2   7   1         32.18         35.19         1.65 o                         
   3   7   1         96.62        103.89         3.08 o                         
   4   7   1        351.94        351.79         6.30 o                         
   5   7   1        616.97        613.62         9.95 o                         
   6   7   1        387.93        401.84         9.93 o                         
  -5   8   1        267.99        266.01         6.16 o                         
  -4   8   1         20.72         32.66         4.57 o                         
  -3   8   1       2451.96       2430.95        13.80 o                         
  -2   8   1        471.27        488.87        12.41 o                         
  -1   8   1       7073.13       7082.65        25.27 o                         
   0   8   1       1430.64       1428.43        11.26 o                         
   1   8   1       8220.98       8212.60        36.97 o                         
   2   8   1        982.16        976.24         7.32 o                         
   3   8   1       4523.11       4555.02        21.30 o                         
   4   8   1        229.97        229.89         5.45 o                         
   5   8   1       1667.55       1647.29        20.21 o                         
  -5   9   1          3.58          7.70         2.23 o                         
  -4   9   1       3102.94       3170.27        21.79 o                         
  -3   9   1         73.39         73.85         2.67 o                         
  -2   9   1       2448.80       2462.03        22.66 o                         
  -1   9   1         25.63         27.26         1.69 o                         
   0   9   1        824.20        823.79         7.45 o                         
   1   9   1         78.16         75.94         2.39 o                         
   2   9   1          4.53         11.75         3.10 o                         
   3   9   1        132.08        126.60         4.07 o                         
   4   9   1        448.30        465.93         8.64 o                         
   5   9   1          7.51         15.71         2.93 o                         
  -4  10   1        186.90        183.06         5.80 o                         
  -3  10   1       1452.57       1474.05        12.35 o                         
  -2  10   1        428.76        417.95         5.70 o                         
  -1  10   1       2784.05       2784.37        15.07 o                         
   0  10   1        541.51        534.28        10.55 o                         
   1  10   1       3714.22       3747.25        27.55 o                         
   2  10   1        500.20        482.68         7.54 o                         
   3  10   1       3520.50       3463.44        34.91 o                         
   4  10   1        322.08        316.79         6.96 o                         
  -4  11   1       1368.22       1422.31        24.23 o                         
  -3  11   1        850.76        849.91         9.43 o                         
  -2  11   1        867.44        875.54         9.34 o                         
  -1  11   1        460.67        463.97         6.28 o                         
   0  11   1        221.27        215.05         4.36 o                         
   1  11   1         15.14         23.79         1.87 o                         
   2  11   1          2.60          6.56         2.46 o                         
   3  11   1         50.49         55.10         3.30 o                         
  -3  12   1        206.82        211.05         6.49 o                         
  -2  12   1       1024.19       1022.31        10.61 o                         
  -1  12   1        681.12        691.45         8.10 o                         
   0  12   1       2016.89       2034.17        25.42 o                         
   1  12   1        780.97        790.08        18.62 o                         
   2  12   1       1882.04       1887.48        17.89 o                         
  -1  13   1        567.04        596.17         9.61 o                         
   0  13   1         14.23         17.00         2.29 o                         
  -6   0   2        268.91        269.75         8.21 o                         
  -4   0   2        235.47        250.19         6.08 o                         
  -2   0   2       7150.31       7174.37        28.35 o                         
   0   0   2      25878.50      25397.24       153.83 o                         
   2   0   2      17883.04      17537.86        57.60 o                         
   4   0   2       7798.71       7740.52        28.07 o                         
   6   0   2       3128.87       3132.32        33.66 o                         
  -7   1   2       3014.22       3016.29        31.28 o                         
  -6   1   2        654.55        661.58         6.97 o                         
  -5   1   2       7730.99       7780.50        28.80 o                         
  -4   1   2       1402.02       1379.12         7.71 o                         
  -3   1   2      15074.13      15006.46        68.77 o                         
  -2   1   2       1546.62       1585.48         7.63 o                         
  -1   1   2      18423.02      18369.51        94.75 o                         
   0   1   2       2234.82       2293.96         6.53 o                         
   1   1   2       5655.93       5628.51        19.62 o                         
   2   1   2        874.81        930.98         5.91 o                         
   3   1   2        151.39        173.09         5.61 o                         
   4   1   2          1.16         16.88         2.79 o                         
   5   1   2        207.76        218.93         6.05 o                         
   6   1   2        193.18        194.70         5.35 o                         
  -7   2   2        315.79        306.27         5.41 o                         
  -6   2   2        130.76        131.22         3.56 o                         
  -5   2   2          0.19          9.41         2.98 o                         
  -4   2   2        114.87        131.19         4.45 o                         
  -3   2   2       1302.06       1354.16        10.78 o                         
  -2   2   2       2213.11       2232.85        13.54 o                         
  -1   2   2       4683.93       4834.50        21.94 o                         
   0   2   2       7731.06       7807.14        23.15 o                         
   1   2   2       5154.89       5137.37        19.45 o                         
   2   2   2      10530.26      10520.08        19.00 o                         
   3   2   2       5374.19       5274.38        19.16 o                         
   4   2   2       6350.83       6417.94        28.66 o                         
   5   2   2       2822.74       2821.55        17.79 o                         
   6   2   2       2057.14       2086.28        23.06 o                         
  -7   3   2        748.06        747.65        13.06 o                         
  -6   3   2       4630.29       4626.06        39.62 o                         
  -5   3   2       2559.77       2500.49        13.27 o                         
  -4   3   2       9832.30       9883.82        23.58 o                         
  -3   3   2       3719.94       3718.38        24.24 o                         
  -2   3   2      10257.40      10372.48        31.26 o                         
  -1   3   2       2263.38       2196.68        17.38 o                         
   0   3   2       4897.37       4855.74        20.60 o                         
   1   3   2       1087.91       1096.86         6.23 o                         
   2   3   2       1171.98       1154.45         7.47 o                         
   3   3   2        168.92        175.53         1.90 o                         
   4   3   2          2.91          8.44         1.53 o                         
   5   3   2        122.78        131.81         3.59 o                         
   6   3   2        262.58        260.74         5.91 o                         
  -7   4   2        360.04        368.57         6.03 o                         
  -6   4   2        115.11        110.08         3.19 o                         
  -5   4   2          2.15          9.42         1.39 o                         
  -4   4   2         42.09         47.70         1.66 o                         
  -3   4   2       1174.49       1221.35        13.71 o                         
  -2   4   2        577.55        599.85         5.55 o                         
  -1   4   2       6820.70       6768.63        79.43 o                         
   0   4   2        266.47        266.36         2.66 o                         
   1   4   2      13552.01      13581.98        61.37 o                         
   2   4   2        164.77        179.42         3.03 o                         
   3   4   2      10017.54       9927.07        39.04 o                         
   4   4   2        204.55        207.47         3.75 o                         
   5   4   2       4520.56       4440.23        20.19 o                         
   6   4   2         68.86         76.64         3.25 o                         
  -7   5   2         94.44        103.89         4.60 o                         
  -6   5   2       3454.35       3470.46        34.30 o                         
  -5   5   2        193.91        199.16         5.33 o                         
  -4   5   2       7102.54       7105.61        41.22 o                         
  -3   5   2        354.36        372.92         8.98 o                         
  -2   5   2      12254.79      12433.03        49.45 o                         
  -1   5   2        311.66        313.97         3.98 o                         
   0   5   2       8793.48       8831.40        39.15 o                         
   1   5   2         82.80         98.26         1.69 o                         
   2   5   2       1241.16       1217.77         6.03 o                         
   3   5   2         29.57         45.65         4.16 o                         
   4   5   2         30.64         59.93         7.31 o                         
   5   5   2          7.51         10.61         2.10 o                         
   6   5   2        420.85        427.00         6.63 o                         
  -6   6   2         47.50         54.54         3.92 o                         
  -5   6   2         28.23         37.13         2.47 o                         
  -4   6   2        210.98        216.24         4.26 o                         
  -3   6   2        542.87        549.68         8.99 o                         
  -2   6   2       1495.86       1456.00         9.24 o                         
  -1   6   2       4653.90       4565.48        15.98 o                         
   0   6   2       1887.07       1853.90         6.84 o                         
   1   6   2       8069.44       7940.59        44.03 o                         
   2   6   2       1688.92       1655.72         8.52 o                         
   3   6   2       5410.04       5488.74        18.10 o                         
   4   6   2       1260.57       1275.23        13.43 o                         
   5   6   2       2369.20       2367.47        16.30 o                         
   6   6   2        598.98        627.95        19.68 o                         
  -6   7   2       1437.04       1413.13        15.35 o                         
  -5   7   2       3024.29       3012.30        19.83 o                         
  -4   7   2       3210.71       3181.27        22.77 o                         
  -3   7   2       3950.72       3976.52        28.01 o                         
  -2   7   2       3180.06       3103.47        13.64 o                         
  -1   7   2       3097.10       3101.06        25.18 o                         
   0   7   2       1330.74       1304.58         7.70 o                         
   1   7   2       1807.84       1727.90         6.65 o                         
   2   7   2        141.90        153.45         2.90 o                         
   3   7   2        319.86        316.21         4.79 o                         
   4   7   2         20.03         23.59         2.67 o                         
   5   7   2         58.84         63.64         3.46 o                         
  -6   8   2         52.32         65.74         3.98 o                         
  -5   8   2         18.72         26.13         2.17 o                         
  -4   8   2        141.30        137.26         4.11 o                         
  -3   8   2         79.00         77.20         2.83 o                         
  -2   8   2       1355.43       1371.24        10.73 o                         
  -1   8   2        315.37        307.85         4.69 o                         
   0   8   2       3639.15       3690.62        26.02 o                         
   1   8   2        537.14        551.59         9.03 o                         
   2   8   2       5249.40       5271.60        22.52 o                         
   3   8   2        774.53        759.69         8.33 o                         
   4   8   2       4079.39       3984.50        32.81 o                         
   5   8   2        405.86        403.85         8.74 o                         
  -5   9   2       3093.55       3163.57        18.33 o                         
  -4   9   2          0.40          7.52         1.93 o                         
  -3   9   2       4616.20       4729.99        25.45 o                         
  -2   9   2          5.46          9.17         1.71 o                         
  -1   9   2       3879.01       3855.54        24.33 o                         
   0   9   2          1.98          6.01         1.43 o                         
   1   9   2       1322.60       1277.24        12.12 o                         
   2   9   2         15.49         21.32         2.14 o                         
   3   9   2         68.17         99.57        11.89 o                         
   4   9   2         15.89         17.89         2.77 o                         
  -4  10   2         32.52         36.24         3.11 o                         
  -3  10   2         49.20         49.79         2.85 o                         
  -2  10   2       1043.42       1037.71         9.54 o                         
  -1  10   2        196.76        196.40         6.41 o                         
   0  10   2       3097.68       3067.84        23.65 o                         
   1  10   2        366.28        356.97         6.91 o                         
   2  10   2       3052.82       3073.25        19.03 o                         
   3  10   2        353.49        346.62         6.38 o                         
   4  10   2       1622.37       1657.43        17.57 o                         
  -4  11   2        826.44        831.70        11.42 o                         
  -3  11   2       1577.32       1627.53        26.33 o                         
  -2  11   2        891.34        900.29        15.54 o                         
  -1  11   2       1546.99       1603.58        33.04 o                         
   0  11   2        745.92        730.37         8.80 o                         
   1  11   2        466.55        470.71         8.40 o                         
   2  11   2        338.98        319.10         7.27 o                         
   3  11   2          1.72          7.92         2.12 o                         
  -2  12   2         66.82         72.76         3.01 o                         
  -1  12   2        864.25        888.30        26.04 o                         
   0  12   2        374.09        376.58         7.80 o                         
   1  12   2       1155.19       1132.55        16.22 o                         
   2  12   2        630.34        640.64        13.47 o                         
  -7   0   3       1888.77       1859.38        18.22 o                         
  -5   0   3       1429.49       1334.19        15.44 o                         
  -3   0   3          5.18         21.12         4.65 o                         
  -1   0   3       1948.12       1966.04        13.33 o                         
   1   0   3       7179.33       7107.60        31.10 o                         
   3   0   3       9191.98       9073.72        27.53 o                         
   5   0   3       5690.32       5802.42        43.43 o                         
  -7   1   3        385.31        368.68         5.60 o                         
  -6   1   3       3954.13       3928.62        15.79 o                         
  -5   1   3        940.15        921.25         6.84 o                         
  -4   1   3      10947.37      10862.14        32.26 o                         
  -3   1   3       1801.22       1843.26         6.89 o                         
  -2   1   3      16197.70      16254.59        67.84 o                         
  -1   1   3       2081.05       2101.83        17.06 o                         
   0   1   3      12724.60      12518.23        41.09 o                         
   1   1   3        855.14        856.20         3.06 o                         
   2   1   3       5625.97       5643.96        13.35 o                         
   3   1   3        210.90        201.10         2.11 o                         
   4   1   3        774.72        786.75         6.90 o                         
   5   1   3         72.44         73.62         2.93 o                         
   6   1   3         14.80         16.09         2.73 o                         
  -7   2   3       1174.22       1152.41        10.79 o                         
  -6   2   3        456.93        465.18         5.93 o                         
  -5   2   3        616.37        607.44         6.14 o                         
  -4   2   3        234.94        247.26         3.20 o                         
  -3   2   3          7.24         23.84         1.70 o                         
  -2   2   3         42.53         49.52         3.29 o                         
  -1   2   3       1777.48       1798.35        14.56 o                         
   0   2   3       2644.25       2649.94         8.77 o                         
   1   2   3       4009.92       4020.88        10.03 o                         
   2   2   3       4137.59       4136.83        20.84 o                         
   3   2   3       3950.89       3865.97        14.33 o                         
   4   2   3       2215.11       2168.70        15.98 o                         
   5   2   3       2434.30       2432.32        21.74 o                         
   6   2   3       1072.20       1095.76        14.77 o                         
  -7   3   3       1341.73       1331.42        12.41 o                         
  -6   3   3        772.08        744.96         8.59 o                         
  -5   3   3       4257.13       4224.35        17.19 o                         
  -4   3   3       2125.97       2103.26        12.78 o                         
  -3   3   3      10680.15      10809.72        42.62 o                         
  -2   3   3       4699.79       4661.53        17.45 o                         
  -1   3   3      15887.35      16028.32        89.63 o                         
   0   3   3       4710.45       4657.01        13.29 o                         
   1   3   3       8407.65       8234.36        22.77 o                         
   2   3   3        900.72        927.80        11.35 o                         
   3   3   3       1501.71       1514.93        10.29 o                         
   4   3   3         51.05         54.05         2.58 o                         
   5   3   3         37.62         44.22         2.37 o                         
   6   3   3          0.84          2.46         1.98 o                         
  -7   4   3         17.21         26.61         2.12 o                         
  -6   4   3       1429.37       1406.63        10.73 o                         
  -5   4   3         82.63         87.45         2.76 o                         
  -4   4   3        306.93        312.81         4.63 o                         
  -3   4   3        197.31        205.95         3.05 o                         
  -2   4   3        635.53        635.49         7.28 o                         
  -1   4   3         13.02         26.86         4.18 o                         
   0   4   3       3883.97       3814.34        11.60 o                         
   1   4   3        655.13        648.59         4.58 o                         
   2   4   3       6035.11       5943.16        21.06 o                         
   3   4   3        437.72        446.23         5.07 o                         
   4   4   3       5296.75       5303.08        19.55 o                         
   5   4   3         85.87         96.70         3.38 o                         
   6   4   3       2591.73       2646.04        18.69 o                         
  -6   5   3        125.82        124.48         4.10 o                         
  -5   5   3       6354.05       6385.06        33.42 o                         
  -4   5   3        234.34        247.65         3.89 o                         
  -3   5   3      10594.50      10849.58        61.09 o                         
  -2   5   3        294.24        320.94         4.71 o                         
  -1   5   3       9223.21       9226.53        25.71 o                         
   0   5   3        381.51        387.51         3.21 o                         
   1   5   3       5825.61       5698.85        19.35 o                         
   2   5   3        213.26        207.64         2.79 o                         
   3   5   3       2090.48       2045.14        12.06 o                         
   4   5   3         57.61         61.41         2.48 o                         
   5   5   3        119.13        124.64         3.59 o                         
  -6   6   3        970.90       1007.94        11.26 o                         
  -5   6   3        120.04        129.00         3.68 o                         
  -4   6   3        198.99        207.65         4.13 o                         
  -3   6   3         60.30         68.73         2.36 o                         
  -2   6   3        225.34        239.72         7.55 o                         
  -1   6   3        183.80        195.97         4.30 o                         
   0   6   3       1747.28       1755.47         9.85 o                         
   1   6   3       1277.12       1267.85         7.19 o                         
   2   6   3       3586.66       3564.69        18.20 o                         
   3   6   3       1348.83       1332.82         9.65 o                         
   4   6   3       3458.87       3461.93        20.04 o                         
   5   6   3        646.91        626.65         8.39 o                         
  -6   7   3       1364.39       1361.43        15.71 o                         
  -5   7   3       1226.91       1207.43        11.12 o                         
  -4   7   3       3036.52       3031.66        20.75 o                         
  -3   7   3       2920.75       2915.78        19.57 o                         
  -2   7   3       5064.64       4976.13        51.52 o                         
  -1   7   3       3874.88       3877.61        19.69 o                         
   0   7   3       4128.68       4090.31        14.15 o                         
   1   7   3       2233.08       2163.09         9.62 o                         
   2   7   3       1355.02       1347.29         7.97 o                         
   3   7   3        370.75        350.83         5.04 o                         
   4   7   3        261.21        255.27         5.90 o                         
   5   7   3          2.84          6.16         2.11 o                         
  -5   8   3        341.99        346.00         6.24 o                         
  -4   8   3         72.82         70.05         3.02 o                         
  -3   8   3          2.13          5.46         1.66 o                         
  -2   8   3          4.61          9.25         2.10 o                         
  -1   8   3        842.53        829.77         9.37 o                         
   0   8   3        349.23        343.89         4.66 o                         
   1   8   3       2298.95       2246.67        12.80 o                         
   2   8   3        532.38        544.54         7.18 o                         
   3   8   3       2276.12       2277.37        16.05 o                         
   4   8   3        269.79        275.12         5.79 o                         
  -5   9   3          1.08          5.29         1.87 o                         
  -4   9   3       3582.71       3675.30        36.13 o                         
  -3   9   3          0.39          5.86         1.75 o                         
  -2   9   3       5158.30       5387.55       166.96 o                         
  -1   9   3          0.64         21.88         5.22 o                         
   0   9   3       4184.87       4064.61        23.97 o                         
   1   9   3         29.55         28.27         2.50 o                         
   2   9   3       1804.45       1763.60        15.55 o                         
   3   9   3         56.09         54.57         2.98 o                         
   4   9   3        238.73        235.20         6.80 o                         
  -4  10   3          3.15          3.89         1.71 o                         
  -3  10   3          5.64         16.64         2.77 o                         
  -2  10   3         48.56         50.24         3.86 o                         
  -1  10   3        354.50        370.02        10.88 o                         
   0  10   3         72.21         70.03         3.29 o                         
   1  10   3       1356.03       1356.75        15.48 o                         
   2  10   3        102.18        106.23         3.94 o                         
   3  10   3       2113.08       2096.50        17.10 o                         
  -3  11   3       1086.42       1103.96        31.93 o                         
  -2  11   3       1546.04       1639.07        74.56 o                         
  -1  11   3       1066.97       1041.00        15.19 o                         
   0  11   3       1100.99       1082.50        12.67 o                         
   1  11   3        604.00        584.99        10.27 o                         
   2  11   3        553.53        538.72         9.70 o                         
  -2  12   3         13.11         13.67         2.00 o                         
  -1  12   3         98.44        100.64         7.11 o                         
   0  12   3        478.57        468.30         8.88 o                         
   1  12   3        225.68        220.85         6.42 o                         
  -6   0   4       2893.71       2893.69        19.17 o                         
  -4   0   4       2583.40       2592.73        16.45 o                         
  -2   0   4        597.86        605.67         8.97 o                         
   0   0   4        531.70        561.50         4.40 o                         
   2   0   4       2843.19       2814.01        11.05 o                         
   4   0   4       2861.08       2895.31        23.74 o                         
  -7   1   4        716.30        700.50         7.68 o                         
  -6   1   4        172.50        176.17         3.45 o                         
  -5   1   4       3486.95       3434.69        13.76 o                         
  -4   1   4       1074.58       1075.66         5.76 o                         
  -3   1   4       9985.55       9982.76        18.09 o                         
  -2   1   4       2063.69       2063.63         5.14 o                         
  -1   1   4      16347.55      16205.86        42.05 o                         
   0   1   4       2045.08       2059.70         6.42 o                         
   1   1   4      10972.94      10837.32        34.87 o                         
   2   1   4       1063.20       1077.17         4.69 o                         
   3   1   4       3502.40       3475.27        14.20 o                         
   4   1   4        240.60        244.67         4.37 o                         
   5   1   4        672.09        704.89        10.08 o                         
  -7   2   4       1280.70       1258.74        10.40 o                         
  -6   2   4       2105.22       2072.06        13.15 o                         
  -5   2   4       1398.52       1364.51        10.12 o                         
  -4   2   4       1987.20       1950.99         9.23 o                         
  -3   2   4        391.34        391.15         6.48 o                         
  -2   2   4        416.83        430.47         4.35 o                         
  -1   2   4          3.98         17.00         2.86 o                         
   0   2   4        370.74        370.22         2.66 o                         
   1   2   4        269.19        284.10         2.12 o                         
   2   2   4       1991.48       1978.44         7.63 o                         
   3   2   4       1160.36       1135.09         8.04 o                         
   4   2   4       2133.74       2130.45        14.39 o                         
   5   2   4       1325.22       1351.71        15.16 o                         
  -7   3   4        120.20        126.73         3.56 o                         
  -6   3   4       1744.45       1733.34        12.59 o                         
  -5   3   4       1108.43       1104.91        11.46 o                         
  -4   3   4       5329.23       5319.17        20.76 o                         
  -3   3   4       2680.36       2638.92        23.69 o                         
  -2   3   4       8148.77       8278.33        53.28 o                         
  -1   3   4       2660.31       2622.58        13.77 o                         
   0   3   4       7919.19       7880.79        13.33 o                         
   1   3   4       2349.34       2307.97         8.08 o                         
   2   3   4       5388.14       5345.07        19.70 o                         
   3   3   4       1253.06       1230.07         8.39 o                         
   4   3   4       1918.81       1916.14        17.69 o                         
   5   3   4        160.62        162.89         4.33 o                         
  -7   4   4       2167.47       2171.22        31.22 o                         
  -6   4   4        158.23        162.57         4.82 o                         
  -5   4   4       2541.04       2549.60        22.56 o                         
  -4   4   4         14.00         17.95         1.42 o                         
  -3   4   4       1468.40       1483.26         8.43 o                         
  -2   4   4         16.71         21.92         1.58 o                         
  -1   4   4          8.85         10.63         1.42 o                         
   0   4   4          0.51          4.65         0.99 o                         
   1   4   4       1432.14       1407.98         7.12 o                         
   2   4   4          2.00         42.95        13.35 o                         
   3   4   4       2590.52       2593.73        17.54 o                         
   4   4   4        131.63        133.22         3.91 o                         
   5   4   4       2000.36       1995.75        14.92 o                         
  -6   5   4       1104.27       1100.63        11.58 o                         
  -5   5   4        121.20        125.09         3.35 o                         
  -4   5   4       4378.06       4434.43        23.12 o                         
  -3   5   4        231.51        229.10         3.72 o                         
  -2   5   4      10830.60      11090.09        36.15 o                         
  -1   5   4        287.81        287.68         3.93 o                         
   0   5   4      11593.33      11664.00        44.31 o                         
   1   5   4        250.85        245.34         2.99 o                         
   2   5   4       4807.70       4730.85        21.65 o                         
   3   5   4        142.23        139.28         3.14 o                         
   4   5   4        957.41        950.66         8.96 o                         
   5   5   4         62.32         64.28         2.97 o                         
  -6   6   4        479.32        472.37         7.92 o                         
  -5   6   4       1535.96       1566.62        20.81 o                         
  -4   6   4        176.01        178.42         4.24 o                         
  -3   6   4        893.06        881.12         9.23 o                         
  -2   6   4          6.04          9.99         1.75 o                         
  -1   6   4          1.03          7.56         2.12 o                         
   0   6   4          8.67         12.78         1.18 o                         
   1   6   4        906.77        885.97         6.05 o                         
   2   6   4        102.93        100.57         2.44 o                         
   3   6   4       1632.44       1623.13         9.86 o                         
   4   6   4        395.52        399.37         7.49 o                         
   5   6   4       1241.22       1285.89        14.87 o                         
  -6   7   4        463.66        456.69         8.09 o                         
  -5   7   4       1531.45       1503.06        17.53 o                         
  -4   7   4       1521.54       1509.17        20.97 o                         
  -3   7   4       3424.89       3417.08        35.08 o                         
  -2   7   4       2451.33       2388.24        17.70 o                         
  -1   7   4       3951.61       3939.23        17.38 o                         
   0   7   4       2411.48       2359.08        13.20 o                         
   1   7   4       3223.92       3144.85        12.66 o                         
   2   7   4       1437.83       1409.33         9.05 o                         
   3   7   4       1670.55       1635.21        10.69 o                         
   4   7   4        474.44        464.68         6.94 o                         
  -5   8   4        305.40        306.31         6.10 o                         
  -4   8   4       1084.27       1095.76        17.58 o                         
  -3   8   4         83.69         83.66         3.74 o                         
  -2   8   4        167.26        163.26         4.42 o                         
  -1   8   4          2.91          7.48         2.02 o                         
   0   8   4        143.72        148.02         3.95 o                         
   1   8   4         88.77         89.37         2.86 o                         
   2   8   4        975.99        969.94        11.78 o                         
   3   8   4        272.03        272.04         4.84 o                         
   4   8   4       1350.06       1313.44        15.39 o                         
  -5   9   4       1482.78       1490.99        20.26 o                         
  -4   9   4          1.10         13.98         3.94 o                         
  -3   9   4       3232.47       3270.78        67.27 o                         
  -2   9   4          3.57         11.07         2.98 o                         
  -1   9   4       4386.11       4387.06        28.09 o                         
   0   9   4          0.11          2.38         1.60 o                         
   1   9   4       3372.89       3322.19        32.85 o                         
   2   9   4          0.06          4.14         1.80 o                         
   3   9   4       1454.48       1422.99        13.17 o                         
  -4  10   4        550.35        561.37         9.92 o                         
  -3  10   4         60.55         61.33         3.08 o                         
  -2  10   4        121.80        136.98         5.71 o                         
  -1  10   4          1.12          3.42         2.05 o                         
   0  10   4         95.95         98.59         4.55 o                         
   1  10   4         37.85         38.13         2.96 o                         
   2  10   4        602.33        607.51         9.12 o                         
  -3  11   4       1162.51       1179.98        38.55 o                         
  -2  11   4       1128.89       1144.47        51.15 o                         
  -1  11   4       1898.18       1898.28        17.77 o                         
   0  11   4       1098.07       1078.51        13.12 o                         
   1  11   4       1247.04       1246.66        14.88 o                         
  -7   0   5       3471.77       3490.74        40.22 o                         
  -5   0   5       5795.83       5652.94        66.71 o                         
  -3   0   5       4293.46       4221.01        20.66 o                         
  -1   0   5       1120.21       1112.69        10.40 o                         
   1   0   5          0.39         17.14         3.83 o                         
   3   0   5        681.98        692.33         8.34 o                         
   5   0   5       1235.02       1231.27        20.58 o                         
  -7   1   5         54.65         52.85         4.11 o                         
  -6   1   5        382.17        378.72         8.08 o                         
  -5   1   5        143.19        146.40         3.85 o                         
  -4   1   5       3063.72       3070.95        17.32 o                         
  -3   1   5        412.20        403.72         4.75 o                         
  -2   1   5       7087.70       7129.90        24.78 o                         
  -1   1   5       1027.33       1013.74         6.23 o                         
   0   1   5       8522.63       8571.84        20.45 o                         
   1   1   5       1203.54       1179.91         4.90 o                         
   2   1   5       6463.24       6479.68        23.44 o                         
   3   1   5        584.69        588.07         4.88 o                         
   4   1   5       2673.72       2682.43        36.53 o                         
   5   1   5        218.05        217.28         6.10 o                         
  -7   2   5       1698.70       1687.12        18.32 o                         
  -6   2   5       1400.24       1403.21        16.56 o                         
  -5   2   5       2368.04       2320.96        14.99 o                         
  -4   2   5       2009.84       2000.62        12.28 o                         
  -3   2   5       2225.47       2191.46        11.94 o                         
  -2   2   5       1569.76       1530.03        17.08 o                         
  -1   2   5        924.10        904.08         4.82 o                         
   0   2   5         89.94         91.92         2.07 o                         
   1   2   5          9.41         30.34         4.07 o                         
   2   2   5        191.03        194.03         2.77 o                         
   3   2   5        368.14        367.19         4.25 o                         
   4   2   5        305.64        311.52         6.96 o                         
   5   2   5        710.30        735.12        13.56 o                         
  -6   3   5         64.29         58.46         4.05 o                         
  -5   3   5        862.74        857.01         9.53 o                         
  -4   3   5        503.78        505.54         6.93 o                         
  -3   3   5       4181.17       4159.58        24.28 o                         
  -2   3   5       2047.07       2080.65        31.65 o                         
  -1   3   5       8173.94       8109.35        27.16 o                         
   0   3   5       2962.75       2910.84         8.20 o                         
   1   3   5       6537.82       6491.04        26.75 o                         
   2   3   5       1391.83       1399.32         7.36 o                         
   3   3   5       2655.08       2630.87        15.94 o                         
   4   3   5        400.83        407.86         5.76 o                         
   5   3   5        805.11        817.94        10.41 o                         
  -6   4   5       3381.68       3428.64        39.05 o                         
  -5   4   5        188.22        190.97         5.98 o                         
  -4   4   5       3804.58       3792.08        17.82 o                         
  -3   4   5        297.56        289.65         4.22 o                         
  -2   4   5       2028.37       2027.09        17.64 o                         
  -1   4   5         32.06         43.63         2.48 o                         
   0   4   5        325.83        326.00         2.99 o                         
   1   4   5        121.27        127.63         2.22 o                         
   2   4   5        124.51        137.18         6.79 o                         
   3   4   5        113.63        115.55         2.79 o                         
   4   4   5        838.24        831.86         7.83 o                         
  -6   5   5         27.32         34.07         3.62 o                         
  -5   5   5       1175.89       1217.93        47.08 o                         
  -4   5   5        107.21        107.67         2.94 o                         
  -3   5   5       3671.86       3709.49        16.80 o                         
  -2   5   5        191.00        195.27         4.14 o                         
  -1   5   5       5465.69       5439.59        19.64 o                         
   0   5   5        187.04        191.13         2.61 o                         
   1   5   5       5832.15       5786.36        25.40 o                         
   2   5   5        137.54        146.62         2.79 o                         
   3   5   5       4093.02       4046.35        33.64 o                         
   4   5   5         86.46         91.31         3.24 o                         
  -6   6   5       2249.00       2269.90        22.66 o                         
  -5   6   5        785.17        793.75        11.29 o                         
  -4   6   5       2349.83       2375.73        35.82 o                         
  -3   6   5        821.78        809.45        11.41 o                         
  -2   6   5       1060.91       1056.15        14.16 o                         
  -1   6   5        214.95        211.63         4.15 o                         
   0   6   5        113.28        117.29         3.66 o                         
   1   6   5         17.40         21.21         1.25 o                         
   2   6   5         97.48        105.30         2.71 o                         
   3   6   5        101.92        101.09         3.05 o                         
   4   6   5        581.86        598.09         7.99 o                         
  -5   7   5        228.80        231.15         6.50 o                         
  -4   7   5        771.13        775.85        12.49 o                         
  -3   7   5       1306.79       1315.45        18.57 o                         
  -2   7   5       2193.09       2152.43        15.16 o                         
  -1   7   5       2358.71       2313.00        14.86 o                         
   0   7   5       3216.91       3154.77        17.09 o                         
   1   7   5       1914.86       1889.60        13.24 o                         
   2   7   5       2063.16       2061.59        13.62 o                         
   3   7   5        775.16        774.15        10.59 o                         
  -5   8   5       1511.83       1549.75        39.60 o                         
  -4   8   5        253.66        246.77         5.92 o                         
  -3   8   5       1434.20       1432.20        13.09 o                         
  -2   8   5        213.17        210.67         5.38 o                         
  -1   8   5        613.71        616.51        13.24 o                         
   0   8   5          6.18          9.40         1.92 o                         
   1   8   5          6.58         13.16         2.28 o                         
   2   8   5         77.60         77.37         3.21 o                         
   3   8   5        197.63        206.83         6.06 o                         
  -4   9   5       1125.51       1104.55        15.59 o                         
  -3   9   5         22.14         23.76         2.60 o                         
  -2   9   5       2695.05       2712.52        29.32 o                         
  -1   9   5          0.09          6.46         2.45 o                         
   0   9   5       3166.39       3156.43        33.61 o                         
   1   9   5          2.99         18.42         4.14 o                         
   2   9   5       2272.38       2231.70        16.59 o                         
  -3  10   5        957.87        962.28        32.16 o                         
  -2  10   5         59.43         56.30         4.15 o                         
  -1  10   5        191.88        187.17         5.68 o                         
   0  10   5         42.82         46.05         3.55 o                         
   1  10   5          3.91          5.36         2.44 o                         
  -1  11   5        642.67        613.25        10.55 o                         
   0  11   5        966.08        942.17        14.05 o                         
  -6   0   6       3073.87       3012.28        30.45 o                         
  -4   0   6       5221.58       5189.58        29.28 o                         
  -2   0   6       5774.85       5699.85        30.29 o                         
   0   0   6       2361.09       2280.22        15.16 o                         
   2   0   6         78.66         93.64         3.28 o                         
   4   0   6        128.98        131.93         5.51 o                         
  -6   1   6          2.44          7.03         2.11 o                         
  -5   1   6         67.57         67.91         3.43 o                         
  -4   1   6        207.57        210.33         4.01 o                         
  -3   1   6       1384.14       1371.83         8.99 o                         
  -2   1   6        589.32        584.93         4.94 o                         
  -1   1   6       4501.65       4438.68        17.37 o                         
   0   1   6        486.76        490.95         4.71 o                         
   1   1   6       5212.67       5263.06        17.22 o                         
   2   1   6        400.01        414.12         4.41 o                         
   3   1   6       2982.79       3003.21        26.59 o                         
   4   1   6        295.59        294.06         5.56 o                         
  -6   2   6       2398.72       2410.01        19.32 o                         
  -5   2   6       2088.81       2099.91        15.15 o                         
  -4   2   6       3447.49       3427.18        19.91 o                         
  -3   2   6       1928.20       1888.56        13.16 o                         
  -2   2   6       2425.47       2388.75        14.32 o                         
  -1   2   6       1132.56       1126.05         8.11 o                         
   0   2   6        725.29        720.04         5.71 o                         
   1   2   6        451.47        457.06         4.43 o                         
   2   2   6         46.92         53.04         2.82 o                         
   3   2   6          8.58         17.82         2.69 o                         
   4   2   6         44.39         47.87         2.75 o                         
  -6   3   6          0.16         10.77         3.70 o                         
  -5   3   6         27.63         48.18         9.36 o                         
  -4   3   6        375.10        381.91         6.89 o                         
  -3   3   6        465.21        454.56         6.44 o                         
  -2   3   6       1677.65       1701.43        24.27 o                         
  -1   3   6        825.39        811.83         5.77 o                         
   0   3   6       3240.16       3233.03        13.01 o                         
   1   3   6       1103.78       1093.91         6.66 o                         
   2   3   6       3528.68       3566.22        13.39 o                         
   3   3   6       1001.58       1004.95         7.78 o                         
   4   3   6       2000.97       2031.13        32.81 o                         
  -6   4   6         84.65         97.01         5.71 o                         
  -5   4   6       3672.69       3707.39        23.89 o                         
  -4   4   6         98.27        100.40         3.24 o                         
  -3   4   6       4447.09       4493.54        30.86 o                         
  -2   4   6         72.69         74.84         3.30 o                         
  -1   4   6       2662.42       2627.76        12.30 o                         
   0   4   6         92.92         93.44         2.24 o                         
   1   4   6        478.11        485.39         4.65 o                         
   2   4   6         26.87         29.43         1.64 o                         
   3   4   6          1.58         11.03         2.86 o                         
   4   4   6         33.23         38.45         2.68 o                         
  -5   5   6          6.49         14.30         4.12 o                         
  -4   5   6        400.09        403.39         6.30 o                         
  -3   5   6         27.00         29.02         2.44 o                         
  -2   5   6       2479.49       2442.07        16.82 o                         
  -1   5   6         78.86         84.91         2.47 o                         
   0   5   6       4320.54       4310.44        17.50 o                         
   1   5   6        120.74        123.73         2.56 o                         
   2   5   6       2973.03       2970.54        16.85 o                         
   3   5   6         81.57         83.89         3.15 o                         
  -5   6   6       2078.28       2094.39        27.65 o                         
  -4   6   6        714.93        740.49         9.69 o                         
  -3   6   6       2715.29       2700.47        21.77 o                         
  -2   6   6        659.81        658.39         8.25 o                         
  -1   6   6       1704.57       1688.17        12.58 o                         
   0   6   6        463.15        449.87         5.65 o                         
   1   6   6        237.47        242.46         3.45 o                         
   2   6   6        131.57        136.76         3.56 o                         
   3   6   6         18.87         20.95         1.88 o                         
  -5   7   6         74.79         76.14         4.26 o                         
  -4   7   6         69.37         72.01         5.32 o                         
  -3   7   6        692.29        687.26        14.06 o                         
  -2   7   6        525.58        525.52         7.47 o                         
  -1   7   6       1181.54       1172.25        12.29 o                         
   0   7   6       1167.32       1164.92        11.73 o                         
   1   7   6       1351.90       1332.53        10.17 o                         
   2   7   6       1240.81       1250.74        11.30 o                         
   3   7   6       1231.58       1229.40        13.51 o                         
  -4   8   6       2229.32       2250.02        26.94 o                         
  -3   8   6        247.55        257.57        10.22 o                         
  -2   8   6       1461.80       1466.24        12.65 o                         
  -1   8   6         76.96         78.81         4.39 o                         
   0   8   6        538.90        535.60         8.32 o                         
   1   8   6         18.22         22.27         2.36 o                         
   2   8   6         69.51         71.46         3.49 o                         
  -3   9   6        474.06        480.31        14.98 o                         
  -2   9   6         11.51         13.10         3.45 o                         
  -1   9   6       1466.51       1430.72        16.81 o                         
   0   9   6          1.05          2.16         2.12 o                         
   1   9   6       1952.39       1978.91        23.31 o                         
  -1  10   6        103.45        101.65         4.58 o                         
  -5   0   7       4077.05       4094.88        29.10 o                         
  -3   0   7       4601.37       4556.04        25.27 o                         
  -1   0   7       3052.78       3068.05        18.52 o                         
   1   0   7       1652.24       1712.48        19.61 o                         
   3   0   7        423.27        417.34        10.29 o                         
  -6   1   7        382.27        374.58         8.10 o                         
  -5   1   7         45.29         46.21         2.79 o                         
  -4   1   7          0.02          2.57         1.38 o                         
  -3   1   7          6.24         12.01         1.52 o                         
  -2   1   7        532.57        540.97         5.49 o                         
  -1   1   7        157.76        154.60         2.87 o                         
   0   1   7       1531.69       1538.32        12.97 o                         
   1   1   7        501.26        489.14         7.77 o                         
   2   1   7       2061.74       2103.40        15.89 o                         
   3   1   7        273.26        270.90         6.84 o                         
  -6   2   7        859.20        856.03        12.15 o                         
  -5   2   7       1720.38       1707.70        15.75 o                         
  -4   2   7       1650.36       1654.31        13.67 o                         
  -3   2   7       2923.84       2921.07        19.24 o                         
  -2   2   7       2198.46       2163.26        19.02 o                         
  -1   2   7       2728.18       2699.04        13.35 o                         
   0   2   7       1192.69       1187.29         9.32 o                         
   1   2   7        991.04       1027.56         8.07 o                         
   2   2   7        218.06        224.45         5.37 o                         
   3   2   7         77.77         83.93         3.49 o                         
  -5   3   7         64.70         80.51         4.36 o                         
  -4   3   7         13.04         14.29         2.06 o                         
  -3   3   7        131.87        130.83         3.90 o                         
  -2   3   7        119.60        137.85         4.60 o                         
  -1   3   7        935.39        929.45         7.51 o                         
   0   3   7        628.56        620.67         6.49 o                         
   1   3   7       1437.34       1443.28         9.90 o                         
   2   3   7        600.21        606.21         7.65 o                         
   3   3   7       1158.64       1145.01        14.22 o                         
  -5   4   7         83.74         84.64         4.09 o                         
  -4   4   7       3574.57       3639.90        20.14 o                         
  -3   4   7        126.71        131.47         3.70 o                         
  -2   4   7       3608.79       3548.42        23.76 o                         
  -1   4   7         76.90         92.11         6.02 o                         
   0   4   7       2214.16       2221.80        15.69 o                         
   1   4   7          2.49          9.58         1.51 o                         
   2   4   7        690.79        704.55         7.38 o                         
   3   4   7          0.31          2.72         2.11 o                         
  -5   5   7        136.06        147.87         4.91 o                         
  -4   5   7          2.32          9.16         1.82 o                         
  -3   5   7         78.38         85.20         5.30 o                         
  -2   5   7         11.87         13.28         1.99 o                         
  -1   5   7        787.19        766.95         7.34 o                         
   0   5   7         16.82         16.78         1.81 o                         
   1   5   7       1648.12       1653.11        14.63 o                         
   2   5   7         27.01         39.62         2.92 o                         
  -4   6   7       2142.68       2187.49        19.25 o                         
  -3   6   7        715.65        709.24        10.48 o                         
  -2   6   7       1936.41       1934.12        15.44 o                         
  -1   6   7        568.00        578.94        10.69 o                         
   0   6   7       1167.72       1164.77        13.72 o                         
   1   6   7        219.85        233.10         5.19 o                         
   2   6   7        408.42        410.94         8.50 o                         
  -4   7   7         10.63         15.99         2.41 o                         
  -3   7   7         53.40         56.91         3.39 o                         
  -2   7   7        126.11        127.93         4.71 o                         
  -1   7   7        312.46        305.77         6.77 o                         
   0   7   7        694.07        692.44         7.72 o                         
   1   7   7        491.31        497.39         8.22 o                         
  -3   8   7       2000.71       2062.73        21.70 o                         
  -2   8   7        329.58        329.55         7.72 o                         
  -1   8   7       1814.13       1827.06        19.97 o                         
   0   8   7        150.88        162.33         4.90 o                         
  -4   0   8       2576.01       2561.05        21.34 o                         
  -2   0   8       4267.45       4304.91        28.56 o                         
   0   0   8       3108.37       3124.18        43.50 o                         
   2   0   8        885.72        898.36        15.42 o                         
  -5   1   8        633.83        631.43        10.19 o                         
  -4   1   8          6.51         13.44         2.59 o                         
  -3   1   8        147.06        152.50         4.12 o                         
  -2   1   8          3.41          5.70         1.45 o                         
  -1   1   8         91.66         90.07         2.55 o                         
   0   1   8          1.58          3.27         2.14 o                         
   1   1   8        660.31        659.22        10.88 o                         
   2   1   8         33.19         37.85         2.64 o                         
  -5   2   8        865.13        860.87        12.00 o                         
  -4   2   8       1453.28       1447.37        13.71 o                         
  -3   2   8       1253.23       1241.02        11.33 o                         
  -2   2   8       1640.78       1640.19        14.08 o                         
  -1   2   8       1089.47       1110.59         9.84 o                         
   0   2   8       1302.32       1305.02        10.87 o                         
   1   2   8        786.65        800.52         9.24 o                         
   2   2   8        721.46        728.17         9.57 o                         
  -4   3   8        329.00        330.34         6.23 o                         
  -3   3   8          8.70         14.47         1.91 o                         
  -2   3   8          0.88         10.21         2.37 o                         
  -1   3   8         23.43         28.28         2.23 o                         
   0   3   8        254.27        254.72         4.70 o                         
   1   3   8        109.72        110.78         3.49 o                         
   2   3   8        613.25        618.99         9.70 o                         
  -4   4   8        102.01        105.12         3.84 o                         
  -3   4   8       2519.82       2542.33        40.34 o                         
  -2   4   8        105.45        104.89         5.95 o                         
  -1   4   8       2662.10       2711.66        27.65 o                         
   0   4   8         63.92         72.19         2.64 o                         
   1   4   8       1487.95       1523.01        16.50 o                         
  -4   5   8        268.68        272.79         6.48 o                         
  -3   5   8          5.46          9.65         1.97 o                         
  -2   5   8          3.42          8.04         3.24 o                         
  -1   5   8          0.57          1.25         1.62 o                         
   0   5   8        256.39        274.09         7.94 o                         
   1   5   8          8.69         18.41         2.92 o                         
  -3   6   8       1614.60       1657.88        26.88 o                         
  -2   6   8        604.99        617.14        10.94 o                         
  -1   6   8       1736.66       1753.86        38.01 o                         
   0   6   8        450.28        448.34         6.38 o                         
  -3   0   9       1436.31       1454.02        18.42 o                         
  -1   0   9       1646.02       1682.64        17.22 o                         
  -3   1   9        110.48        110.77         4.65 o                         
  -2   1   9        206.31        206.64         5.69 o                         
  -1   1   9          1.87          4.49         1.62 o                         
   0   1   9          0.92          6.24         1.93 o                         
  -3   2   9       1027.20       1020.79        10.85 o                         
  -2   2   9        819.44        830.01        16.62 o                         
  -1   2   9       1281.38       1291.66        11.64 o                         
   0   2   9        830.13        833.10        10.01 o                         
  -2   3   9         87.49         92.71         4.74 o                         
  -1   3   9         80.04         86.01         3.44 o                         
                                                                                
