# Supplementary material for: Evolution of intermolecular contacts with temperature and pressure in bromoethane and iodo­ethane – a comparative study
Source: Acta Crystallogr B Struct Sci Cryst Eng Mater. 2022 Nov 9;78(Pt 6):868–75. doi: 10.1107/S2052520622010149 (PMC9728020; doi:10.1107/S2052520622010149)
Supplement: Supplementary file 12 [file b-78-00868-MIE_1.88GPasup12.hkl]

data_MIE_1.88GPa                                                              
_shelx_title ' MIE_188GPa in P2(1)/n'                                           
_shelx_refln_list_code          4                                               
_shelx_F_calc_maximum      115.78                                               
_exptl_crystal_F_000       280.00                                               
_reflns_d_resolution_high  0.7889                                               
                                                                                
loop_                                                                           
 _space_group_symop_operation_xyz                                               
 'x, y, z'                                                                      
 '-x+1/2, y+1/2, -z+1/2'                                                        
 '-x, -y, -z'                                                                   
 'x-1/2, -y-1/2, z-1/2'                                                         
                                                                                
_cell_length_a     5.5767                                                       
_cell_length_b     9.7073                                                       
_cell_length_c     6.8424                                                       
_cell_angle_alpha  90.000                                                       
_cell_angle_beta  102.262                                                       
_cell_angle_gamma  90.000                                                       
                                                                                
_shelx_F_squared_multiplier     1.000                                           
                                                                                
loop_                                                                           
 _refln_index_h                                                                 
 _refln_index_k                                                                 
 _refln_index_l                                                                 
 _refln_F_squared_calc                                                          
 _refln_F_squared_meas                                                          
 _refln_F_squared_sigma                                                         
 _refln_observed_status                                                         
   1   3   0         46.01         52.18         1.60 o                         
   2   3   0       1660.48       1592.77        17.93 o                         
   2   4   0       1250.99       1304.71        19.69 o                         
   1   5   0          0.02          3.94         0.97 o                         
   2   5   0       1359.32       1334.94        10.37 o                         
   2   6   0       1630.89       1598.16        11.21 o                         
   3   6   0       4306.16       4144.84        20.85 o                         
   1   7   0         15.40         29.69        10.05 o                         
   2   7   0        587.93        591.00         9.01 o                         
   3   7   0        190.64        183.81         4.90 o                         
   1   8   0       1100.50       1004.40        41.07 o                         
   2   8   0       3174.08       2926.35        71.65 o                         
   3   8   0        755.35        764.51        11.45 o                         
   2   9   0          2.09          2.82         1.01 o                         
   3   9   0        643.35        666.56         7.69 o                         
   2  10   0       2162.27       2214.31        45.72 o                         
   3  10   0         36.12         33.73         2.14 o                         
   2  11   0          0.08         23.89        18.21 o                         
  -1   1   1       1732.42       1693.50        17.87 o                         
  -2   3   1       3359.52       3486.77        12.42 o                         
  -1   3   1       4739.10       3375.67        18.69 o                         
   0   3   1       1476.42       1534.39         9.52 o                         
   1   3   1       1171.54       1249.97         7.63 o                         
  -1   4   1        609.38        584.67        10.38 o                         
   1   4   1       1405.50       1426.53        12.26 o                         
   2   4   1      12693.00      12210.85        60.12 o                         
  -2   5   1          0.63          7.97         2.52 o                         
  -1   5   1       2461.81       2417.97        17.60 o                         
   0   5   1         23.29         22.86         2.12 o                         
   1   5   1        343.46        362.58         4.63 o                         
   2   5   1         27.47         27.93         0.94 o                         
  -3   6   1        298.63        295.90         6.44 o                         
  -2   6   1       4739.96       4751.73        34.06 o                         
  -1   6   1        991.26        951.97         6.38 o                         
   1   6   1       1533.25       1483.17        29.06 o                         
   2   6   1       6939.44       7103.86        42.55 o                         
  -3   7   1       1530.29       1367.66        68.35 o                         
  -2   7   1       1350.11       1315.15        12.40 o                         
  -1   7   1       1261.44       1264.99        13.52 o                         
   1   7   1        201.81        202.46         2.72 o                         
   2   7   1          5.94          7.12         0.91 o                         
   3   7   1         48.87         49.79         2.21 o                         
  -3   8   1       1522.81       1394.01        10.98 o                         
  -2   8   1        731.97        708.89         8.18 o                         
  -1   8   1       3868.74       3087.33       146.15 o                         
   1   8   1       4311.35       4489.23        25.71 o                         
   2   8   1       1258.42       1243.79         9.88 o                         
   3   8   1       2291.10       2292.58        39.91 o                         
  -3   9   1        185.58        194.48         3.99 o                         
  -2   9   1       1063.63       1080.05        10.87 o                         
   1   9   1         13.71         13.87         3.54 o                         
   2   9   1         29.59         38.24         8.34 o                         
   3   9   1        102.58        107.06         5.08 o                         
  -3  10   1        872.30        823.09        12.60 o                         
  -2  10   1         68.54         70.62         2.70 o                         
   2  10   1         38.02         51.34         3.81 o                         
   3  10   1       1695.84       1669.89        47.27 o                         
  -3  11   1        126.07        169.34        10.96 o                         
   2  11   1          0.59          2.19         4.40 o                         
   0   1   2       1699.20       1809.37        10.24 o                         
  -2   2   2       2674.40       2536.78        12.49 o                         
  -1   2   2       4348.81       4903.29        22.28 o                         
   0   2   2       7766.16       7988.57       195.59 o                         
   1   2   2       4038.56       4275.93        18.26 o                         
  -2   3   2       7195.63       7256.02        28.11 o                         
  -1   3   2       2306.43       2324.00        22.89 o                         
   0   3   2       3840.88       4079.81        45.39 o                         
   1   3   2       1084.70       1099.60        11.43 o                         
  -2   4   2        665.70        678.51         5.07 o                         
  -1   4   2       5884.02       6002.78        36.88 o                         
   0   4   2        564.38        551.85         4.71 o                         
   2   4   2        391.79        430.37        10.03 o                         
  -3   5   2         29.69         32.68         1.79 o                         
  -2   5   2       9093.61       8807.02        47.59 o                         
  -1   5   2         16.19         20.03         1.04 o                         
   0   5   2       6826.65       7256.87        15.98 o                         
   1   5   2          5.27          8.02         0.57 o                         
   2   5   2       1165.77       1174.71        11.01 o                         
  -3   6   2        736.04        697.69         7.05 o                         
  -2   6   2        851.21        834.95         7.01 o                         
  -1   6   2       4138.37       4136.61        35.07 o                         
   0   6   2        803.06        769.55        18.54 o                         
   1   6   2       6417.39       6506.29        26.82 o                         
   2   6   2        586.21        558.52         9.74 o                         
  -3   7   2       1602.24       1518.30        13.67 o                         
  -2   7   2       2552.17       2491.57        24.23 o                         
  -1   7   2       1459.14       1357.85        13.33 o                         
   1   7   2        983.30        908.01        10.47 o                         
   2   7   2        196.61        193.44         3.64 o                         
  -3   8   2        103.11         94.52         2.42 o                         
  -2   8   2        892.01        853.45         7.59 o                         
   1   8   2        706.74        668.86         8.07 o                         
   2   8   2       2425.83       2412.92        37.37 o                         
   3   8   2        793.33        843.23        16.77 o                         
  -3   9   2       2108.29       2109.48        21.60 o                         
  -2   9   2         74.01         82.79         2.78 o                         
   1   9   2        682.46        669.27         8.93 o                         
   2   9   2         28.11         28.30         2.79 o                         
   3   9   2         50.22         54.80         3.36 o                         
  -3  10   2         10.11         11.29         1.46 o                         
  -2  10   2        630.84        608.39         8.42 o                         
   2  10   2       1578.47       1642.45        25.62 o                         
  -3  11   2        799.05        933.50        30.93 o                         
  -1   0   3       2352.34       2479.91        21.73 o                         
  -2   1   3      13403.86      12425.26        61.68 o                         
  -1   1   3       1509.38       1550.64        10.84 o                         
   1   1   3        676.29        572.73        11.20 o                         
  -2   2   3         97.17         99.99         1.74 o                         
  -1   2   3       1845.95       1942.90        10.91 o                         
   0   2   3       2054.82       2209.58         9.68 o                         
   1   2   3       3662.08       3840.42        36.17 o                         
  -2   3   3       4569.13       4693.62        35.64 o                         
   0   3   3       4699.47       5077.63        34.33 o                         
   1   3   3       6401.57       6343.38        51.47 o                         
  -3   4   3        112.95        112.05         5.34 o                         
  -2   4   3        823.61        836.90         8.19 o                         
  -1   4   3         48.61         51.98         1.21 o                         
   0   4   3       3091.25       3175.78        16.11 o                         
   1   4   3        722.37        719.10         6.13 o                         
   2   4   3       3838.07       3869.74        23.51 o                         
  -3   5   3       7156.54       7403.40        29.12 o                         
  -2   5   3         33.11         37.85         1.71 o                         
  -1   5   3       6915.72       6853.58        50.06 o                         
   0   5   3         66.13         69.27         1.54 o                         
   1   5   3       4238.39       4357.68        28.52 o                         
   2   5   3         46.94         45.54         1.52 o                         
  -3   6   3          4.76          5.87         0.97 o                         
  -2   6   3        285.42        280.35         3.91 o                         
  -1   6   3        110.54        112.91         4.05 o                         
   0   6   3       1540.87       1560.61        33.78 o                         
   1   6   3        543.78        520.00         8.33 o                         
   2   6   3       2502.57       2461.06        21.08 o                         
  -3   7   3       2413.39       2328.05        16.49 o                         
  -2   7   3       2174.55       2133.02        12.66 o                         
  -1   7   3       3225.83       2600.05       213.63 o                         
   0   7   3       1884.83       1793.17        30.88 o                         
   1   7   3       1840.09       1869.63        12.07 o                         
   2   7   3        625.96        636.75         8.44 o                         
  -3   8   3         37.25         36.72         2.47 o                         
  -2   8   3         18.24         18.41         1.34 o                         
   1   8   3       1068.97       1001.36         9.03 o                         
   2   8   3        530.50        551.17         7.07 o                         
  -4   9   3       1594.60       1592.11        17.48 o                         
  -3   9   3         81.93         83.48         3.67 o                         
  -2   9   3       2447.48       2750.34        30.97 o                         
   1   9   3         18.48         26.29         2.09 o                         
   2   9   3        959.15        813.78        54.39 o                         
   3   9   3          3.24          2.38         4.12 o                         
  -3  10   3          5.74         12.34         2.77 o                         
   2  10   3          0.03          4.07         1.72 o                         
  -2   0   4        230.45        219.20         8.64 o                         
   0   0   4        487.05        501.35        13.98 o                         
  -2   1   4       1492.76       1575.06        21.30 o                         
   0   1   4       1377.99       1393.45        12.51 o                         
   1   1   4       8660.71       7107.62        28.88 o                         
  -2   2   4        145.95        166.55         8.07 o                         
  -1   2   4         36.24         35.82         0.57 o                         
   0   2   4        365.53        374.00         6.09 o                         
   1   2   4        194.16        188.46         2.41 o                         
  -2   3   4       5693.39       5817.98        98.29 o                         
  -1   3   4       2487.30       2559.23        17.54 o                         
   0   3   4       5423.73       5876.57        31.97 o                         
   1   3   4       1997.65       2042.62        11.42 o                         
  -3   4   4        585.27        600.54         8.34 o                         
  -2   4   4          3.95          6.60         0.76 o                         
  -1   4   4          5.56         10.24         0.88 o                         
   0   4   4          5.19          8.06         1.30 o                         
   1   4   4       1035.81        988.23        17.25 o                         
  -3   5   4         17.39         18.18         1.63 o                         
  -2   5   4       7408.73       7667.90        56.12 o                         
  -1   5   4         13.71         16.63         1.21 o                         
   0   5   4       8001.86       8445.79        84.90 o                         
   1   5   4         25.19         22.08         0.96 o                         
   2   5   4       3296.14       3539.07        22.17 o                         
  -3   6   4        351.61        352.12         4.79 o                         
  -2   6   4          5.61          4.98         0.94 o                         
  -1   6   4          1.60         30.49        28.06 o                         
   0   6   4          4.84          4.72         0.75 o                         
   1   6   4        565.74        556.82         8.93 o                         
   2   6   4          8.08         25.80         6.84 o                         
  -3   7   4       1567.33       1543.25        13.60 o                         
  -2   7   4       1952.19       1964.59        11.58 o                         
   0   7   4       1925.71       1873.54        14.42 o                         
   1   7   4       1334.74       1305.26        22.59 o                         
   2   7   4       1069.89       1152.84        12.40 o                         
  -3   8   4         66.58         68.43         2.34 o                         
  -2   8   4         21.21         24.06         2.09 o                         
   1   8   4         93.92         98.00         3.86 o                         
   2   8   4        364.30        355.70         6.30 o                         
  -3   9   4       1437.65       1372.19        26.30 o                         
  -2   9   4         96.71        105.58         5.94 o                         
   1   9   4       1490.75       1532.68        33.10 o                         
   2   9   4         36.39         40.26         3.60 o                         
  -1   0   5        485.26        517.07        21.80 o                         
  -2   1   5       5475.81       5767.04        47.09 o                         
  -1   1   5        664.30        657.66         4.74 o                         
   0   1   5       6155.39       6778.23        47.47 o                         
  -2   2   5        753.86        744.23        10.11 o                         
  -1   2   5        543.24        538.59         5.65 o                         
   0   2   5         44.61         40.84         1.00 o                         
   1   2   5          3.13          6.30         1.39 o                         
  -3   3   5       2842.99       2742.68        27.55 o                         
  -2   3   5       1745.98       1713.48        22.40 o                         
  -1   3   5       5160.30       5156.00        64.44 o                         
   0   3   5       2443.84       2461.46        16.37 o                         
   1   3   5       3981.96       4176.20        20.07 o                         
  -3   4   5        244.11        236.85         4.40 o                         
  -2   4   5        903.61        909.54        10.76 o                         
  -1   4   5         47.81         46.02         1.22 o                         
   0   4   5        147.49        169.51        15.63 o                         
   1   4   5         62.58         66.86         2.31 o                         
  -3   5   5       2518.74       2624.59        31.23 o                         
  -2   5   5         36.62         36.67         1.33 o                         
  -1   5   5       3655.98       3991.38        31.31 o                         
   0   5   5         19.54         24.36         2.66 o                         
   1   5   5       3350.42       3359.52        71.98 o                         
  -3   6   5        185.67        174.99         3.37 o                         
  -2   6   5        516.39        495.55         5.66 o                         
   0   6   5         34.77         34.28         1.86 o                         
   1   6   5         11.98         14.77         1.36 o                         
   2   6   5         59.17         59.01         3.10 o                         
  -3   7   5        950.48        949.36         8.86 o                         
  -2   7   5        873.76        828.60        30.67 o                         
   0   7   5       1266.82       1237.08        27.06 o                         
   1   7   5       1334.91       1291.47        13.64 o                         
   2   7   5        783.99        852.28        39.72 o                         
  -3   8   5        395.61        428.10         5.88 o                         
  -2   8   5        178.64        175.07         6.15 o                         
   1   8   5          3.96          6.55         1.72 o                         
  -3   9   5          4.06          6.37         2.40 o                         
  -2   0   6       3176.70       3328.34        12.66 o                         
   0   0   6       1388.17       1443.32        16.18 o                         
  -2   1   6        399.08        400.91         5.86 o                         
  -1   1   6       3029.25       2993.08        24.89 o                         
   0   1   6        270.48        258.26         2.86 o                         
  -2   2   6       1297.99       1251.41        15.99 o                         
  -1   2   6        489.35        468.40         6.83 o                         
   0   2   6        395.09        383.73         4.28 o                         
  -3   3   6        407.49        396.94         8.83 o                         
  -2   3   6       1163.11       1165.55        12.97 o                         
  -1   3   6        691.29        683.35         7.25 o                         
   0   3   6       1864.09       1818.26         9.09 o                         
   1   3   6        734.14        731.06        11.12 o                         
  -3   4   6       1976.82       2117.35        16.56 o                         
  -2   4   6        108.91        104.75         4.51 o                         
  -1   4   6       1239.87       1275.10        14.92 o                         
   0   4   6         71.26         68.12         2.02 o                         
   1   4   6        211.95        229.15         7.29 o                         
  -3   5   6          3.89         14.96         2.54 o                         
  -2   5   6       1500.95       1448.94        11.32 o                         
  -1   5   6          4.29         10.89         3.45 o                         
   0   5   6       2417.12       2388.10        26.07 o                         
   1   5   6         10.34          8.46         1.39 o                         
  -3   6   6       1268.19       1295.18        21.70 o                         
  -2   6   6        144.99        154.88         5.89 o                         
   0   6   6        120.91        108.32         3.08 o                         
   1   6   6        150.49        147.71         3.37 o                         
  -3   7   6        354.22        348.57         6.68 o                         
  -2   7   6        399.09        432.74        10.05 o                         
   0   7   6        710.53        745.23         8.14 o                         
   1   7   6        409.37        412.58        22.74 o                         
  -3   8   6        195.77        212.94        11.45 o                         
   1   8   6         13.45         16.25         4.15 o                         
  -1   0   7       1440.19       1327.92        43.99 o                         
  -2   1   7        455.06        462.03        12.93 o                         
  -1   1   7         86.90         90.84         4.37 o                         
   0   1   7        931.34        981.50        22.91 o                         
  -2   2   7        920.36        859.52        18.78 o                         
  -1   2   7       1420.25       1434.51        18.37 o                         
   0   2   7        544.58        546.65         5.96 o                         
  -3   3   7        139.10        131.21         5.52 o                         
  -2   3   7         96.35         86.71         3.02 o                         
  -1   3   7        510.76        500.14         8.63 o                         
   0   3   7        380.80        361.48         5.83 o                         
  -3   4   7        105.00        103.53         3.77 o                         
  -2   4   7       1552.08       1529.25        14.48 o                         
  -1   4   7         88.59         89.23         2.89 o                         
   0   4   7        926.37        991.88        52.43 o                         
   1   4   7         13.59         17.02         3.17 o                         
  -3   5   7        112.78        118.35         6.76 o                         
  -2   5   7          3.81          6.39         1.74 o                         
  -1   5   7        494.78        441.85        12.69 o                         
   0   5   7          0.52          6.37         1.43 o                         
   1   5   7        730.36        707.78        15.20 o                         
  -2   6   7        880.14        932.62        17.67 o                         
   0   6   7        489.35        505.39        20.58 o                         
  -2   0   8       1834.55       1842.61        78.25 o                         
  -2   1   8          7.03          6.12         1.44 o                         
  -1   1   8         70.28         71.69         2.35 o                         
   0   1   8          2.39          3.33         2.68 o                         
  -2   2   8        758.35        763.18         9.64 o                         
  -1   2   8        409.36        390.22         6.33 o                         
   0   2   8        561.84        573.74        20.14 o                         
  -3   3   8          0.14          3.71         3.87 o                         
  -2   3   8          8.88         11.61         1.98 o                         
  -1   3   8         28.76         29.55         2.15 o                         
   0   3   8        138.89        119.16         6.18 o                         
  -2   4   8         92.82        103.91         9.14 o                         
  -1   4   8       1002.57        930.00        28.01 o                         
                                                                                
