# Supplementary material for: Evolution of intermolecular contacts with temperature and pressure in bromoethane and iodo­ethane – a comparative study
Source: Acta Crystallogr B Struct Sci Cryst Eng Mater. 2022 Nov 9;78(Pt 6):868–75. doi: 10.1107/S2052520622010149 (PMC9728020; doi:10.1107/S2052520622010149)
Supplement: Supplementary file 13 [file b-78-00868-MIE_2.40GPasup13.hkl]

data_MIE_2.40GPa                                                              
_shelx_title ' MIE_240GPa in P2(1)/n'                                           
_shelx_refln_list_code          4                                               
_shelx_F_calc_maximum      102.91                                               
_exptl_crystal_F_000       280.00                                               
_reflns_d_resolution_high  0.7851                                               
                                                                                
loop_                                                                           
 _space_group_symop_operation_xyz                                               
 'x, y, z'                                                                      
 '-x+1/2, y+1/2, -z+1/2'                                                        
 '-x, -y, -z'                                                                   
 'x-1/2, -y-1/2, z-1/2'                                                         
                                                                                
_cell_length_a     5.5292                                                       
_cell_length_b     9.6336                                                       
_cell_length_c     6.7597                                                       
_cell_angle_alpha  90.000                                                       
_cell_angle_beta  102.209                                                       
_cell_angle_gamma  90.000                                                       
                                                                                
_shelx_F_squared_multiplier     1.000                                           
                                                                                
loop_                                                                           
 _refln_index_h                                                                 
 _refln_index_k                                                                 
 _refln_index_l                                                                 
 _refln_F_squared_calc                                                          
 _refln_F_squared_meas                                                          
 _refln_F_squared_sigma                                                         
 _refln_observed_status                                                         
   1   1   0       1240.95       1041.50         8.44 o                         
   1   3   0         44.12         57.08         1.14 o                         
   2   3   0       1519.35       1412.81        15.96 o                         
   2   4   0       1411.21       1481.86         9.07 o                         
   1   5   0          0.07          8.04         1.69 o                         
   2   5   0       1292.87       1365.90         6.71 o                         
   3   5   0          0.14          0.82         0.89 o                         
   1   6   0      10590.15      11822.21        61.70 o                         
   2   6   0       1493.48       1550.63         8.38 o                         
   3   6   0       4355.26       4276.25        66.30 o                         
   1   7   0          3.88          7.39         1.70 o                         
   2   7   0        541.80        602.11         7.11 o                         
   3   7   0        141.48        161.76         4.28 o                         
   2   8   0       2833.26       2994.96        63.88 o                         
   3   8   0        865.45        900.37        11.75 o                         
   4   8   0       1433.82       1360.73        14.59 o                         
   2   9   0          1.32          3.25         1.29 o                         
   3   9   0        602.48        616.49         9.16 o                         
   4   9   0         48.73         45.27         3.13 o                         
   3  10   0         22.47         29.92         4.03 o                         
  -1   1   1       1695.29       1580.34        17.34 o                         
   1   1   1        128.35        135.56         3.53 o                         
  -2   2   1       4620.42       3507.69        20.75 o                         
  -2   3   1       3336.10       3434.87        35.79 o                         
   0   3   1       1577.69       1016.60        66.52 o                         
   1   3   1       1232.27       1376.17        10.30 o                         
   2   3   1         48.28         60.67         3.21 o                         
  -3   4   1         66.01         62.96         2.44 o                         
  -1   4   1        681.10        745.95        12.23 o                         
   1   4   1       1513.28       1672.87         8.30 o                         
  -3   5   1       5090.90       4825.25        46.08 o                         
  -2   5   1          1.19          4.15         0.77 o                         
  -1   5   1       2327.79       2379.92        46.49 o                         
   1   5   1        389.69        404.23         3.66 o                         
   2   5   1         29.90         27.16         1.22 o                         
   3   5   1        108.85        121.24         3.64 o                         
  -3   6   1        243.29        261.58         4.20 o                         
  -2   6   1       4676.32       4940.24        29.34 o                         
  -1   6   1        825.32        751.17        30.44 o                         
   1   6   1       1316.95       1331.13         8.77 o                         
   2   6   1       6934.80       7045.61        18.82 o                         
   3   6   1        754.14        781.04        20.25 o                         
  -4   7   1        939.76        814.72        17.16 o                         
  -3   7   1       1552.18       1628.20         9.67 o                         
  -2   7   1       1300.66       1299.34        31.19 o                         
   1   7   1        220.77        186.48        35.97 o                         
   2   7   1          7.87          7.78         1.30 o                         
   3   7   1         35.50         38.08         2.06 o                         
  -4   8   1         84.95        103.72         4.61 o                         
  -3   8   1       1462.52       1547.76        13.45 o                         
  -2   8   1        788.32        831.42        26.09 o                         
   2   8   1       1278.58       1410.78        11.27 o                         
   3   8   1       2182.97       2352.84        33.24 o                         
  -4   9   1       1061.15       1088.30         9.66 o                         
  -3   9   1        200.86        228.16         4.34 o                         
  -2   9   1        880.66        267.02         7.56 o                         
   2   9   1         56.89         44.10         3.47 o                         
   3   9   1        103.48        102.11         5.00 o                         
  -4  10   1         29.44         31.38         5.13 o                         
  -3  10   1        835.11        863.30        10.84 o                         
   3  10   1       1583.27       1677.29        19.55 o                         
   0   1   2       1707.53       1894.75        31.47 o                         
  -2   2   2       2767.55       2539.04        12.66 o                         
   1   2   2       3888.31       3801.28        58.33 o                         
  -2   3   2       7112.32       6706.47        31.30 o                         
  -1   3   2       2365.94       2383.09        27.46 o                         
   0   3   2       3844.84       3745.36        18.80 o                         
   1   3   2       1199.92       1256.50        26.38 o                         
   2   3   2       1069.28       1073.15        20.30 o                         
  -3   4   2       1245.73       1202.07        16.77 o                         
  -2   4   2        723.74        781.66        12.67 o                         
  -1   4   2       5553.28       5208.01        87.07 o                         
   0   4   2        605.44        554.42         8.76 o                         
   2   4   2        469.70        459.25         8.65 o                         
  -3   5   2         19.54         19.76         1.27 o                         
  -1   5   2          4.86          6.28         0.96 o                         
   1   5   2          1.13         10.32         2.51 o                         
   2   5   2       1280.84       1399.78        14.45 o                         
   3   5   2         15.63         10.40         1.85 o                         
  -3   6   2        767.56        816.15        13.05 o                         
  -2   6   2        794.25        816.07         9.57 o                         
   1   6   2       6184.71       6073.33       136.62 o                         
   2   6   2        503.03        541.65        23.95 o                         
   3   6   2       3806.24       3845.93       125.89 o                         
  -4   7   2       2300.36       2133.36        31.93 o                         
  -3   7   2       1434.83       1576.37        10.83 o                         
  -2   7   2       2505.80       2740.41        15.98 o                         
   1   7   2        992.71        978.35        22.97 o                         
   2   7   2        238.12        277.12         5.21 o                         
   3   7   2        288.60        289.60         8.92 o                         
  -4   8   2        148.28        156.07         3.82 o                         
  -3   8   2        117.51        123.24         2.86 o                         
  -2   8   2        798.39        782.26        13.68 o                         
   2   8   2       2139.60       2347.97        80.87 o                         
   3   8   2        885.90        871.11        12.56 o                         
  -4   9   2        113.10        109.45         3.16 o                         
  -3   9   2       2010.19       2207.35        76.00 o                         
   2   9   2         44.15         36.95         3.21 o                         
   3   9   2         61.15         68.10         3.83 o                         
  -4  10   2         64.58         59.08         6.47 o                         
  -3  10   2          2.97          6.03         1.68 o                         
  -1   0   3       2252.95       2471.37        36.70 o                         
  -1   1   3       1496.52       1518.45        13.55 o                         
   1   1   3        716.50        740.06        18.36 o                         
  -2   2   3         71.41         88.73         1.81 o                         
  -1   2   3       1767.93       1726.22        38.59 o                         
   0   2   3       1910.67       1875.44        43.20 o                         
   1   2   3       3541.38       3548.98        42.79 o                         
  -3   3   3       7577.73       7445.53       469.00 o                         
  -2   3   3       4780.99       4906.06        33.94 o                         
   0   3   3       4952.62       4960.23        42.09 o                         
   1   3   3       6522.94       6665.47        22.40 o                         
   2   3   3       1114.13       1010.79        22.95 o                         
  -3   4   3        107.56        119.10         4.06 o                         
  -2   4   3        813.63        813.45         7.83 o                         
  -1   4   3         48.87         58.84         1.35 o                         
   0   4   3       2813.19       3021.46        34.43 o                         
   1   4   3        741.40        786.95         4.83 o                         
   2   4   3       3655.74       3545.11        34.94 o                         
  -3   5   3       7265.26       6825.55        51.60 o                         
  -2   5   3         18.88         45.31         2.45 o                         
  -1   5   3       6751.25       5849.38        37.78 o                         
   0   5   3         48.59         48.90         2.09 o                         
   1   5   3       4350.57       4511.82        40.32 o                         
   2   5   3         31.03         40.48         3.36 o                         
  -4   6   3         50.12         44.84         3.24 o                         
  -3   6   3          7.29         11.68         1.59 o                         
  -2   6   3        257.04        291.76         5.25 o                         
   1   6   3        473.94        497.32         4.76 o                         
   2   6   3       2444.99       2440.73        24.53 o                         
   3   6   3        380.18        347.02         7.60 o                         
  -4   7   3       1159.73       1189.94        17.50 o                         
  -3   7   3       2526.60       2628.07        15.86 o                         
  -2   7   3       1987.42       2049.47        25.38 o                         
   1   7   3       1919.09       1937.36        15.86 o                         
   2   7   3        598.92        646.37         8.17 o                         
   3   7   3        408.26        446.17        10.04 o                         
  -4   8   3         29.06         33.56         3.46 o                         
  -3   8   3         33.54         50.12         9.64 o                         
  -2   8   3         20.95         15.09         3.77 o                         
   1   8   3        918.19        885.14        11.66 o                         
   2   8   3        506.91        578.69        10.52 o                         
   3   8   3        822.99        818.20        10.42 o                         
  -4   9   3       1516.63       1608.42        22.82 o                         
  -3   9   3         89.53        112.22         5.85 o                         
   2   9   3        980.17        977.55        12.13 o                         
   3   9   3          1.49         15.63         3.16 o                         
  -3  10   3          7.58          5.12         2.35 o                         
   2  10   3          3.74          5.00         3.47 o                         
  -2   0   4        298.76        313.11         7.18 o                         
   0   0   4        372.22        401.35        10.75 o                         
  -2   1   4       1528.55       1553.91        11.76 o                         
   0   1   4       1375.70       1441.63        10.39 o                         
   1   1   4       9001.51       9103.27        44.32 o                         
  -2   2   4        177.87        173.82         2.41 o                         
  -1   2   4         25.26         27.57         0.81 o                         
   0   2   4        302.61        303.35        13.60 o                         
   1   2   4        159.79        189.42        11.59 o                         
  -3   3   4       2547.12       2514.59        69.67 o                         
  -2   3   4       5702.52       5687.99        46.73 o                         
  -1   3   4       2564.29       2426.88        82.68 o                         
   0   3   4       5439.10       5464.81        33.14 o                         
   1   3   4       2183.90       2144.91        27.70 o                         
   2   3   4       3453.06       2123.51        23.95 o                         
  -3   4   4        662.20        631.86         9.93 o                         
  -2   4   4          3.36          7.07         1.03 o                         
  -1   4   4          0.31         42.73        10.74 o                         
   0   4   4          3.85          6.24         0.73 o                         
   1   4   4        916.98        936.60        10.20 o                         
   2   4   4         18.68         14.68         1.33 o                         
  -3   5   4          7.55         27.69         6.25 o                         
  -2   5   4       7454.45       7658.43        76.63 o                         
  -1   5   4          2.09          2.76         1.07 o                         
   0   5   4       8096.47       8003.66        45.01 o                         
   1   5   4         14.43         11.80         1.13 o                         
   2   5   4       3461.78       3525.38        35.85 o                         
  -4   6   4          7.26         10.59         2.03 o                         
  -3   6   4        358.65        414.16         9.10 o                         
  -2   6   4          5.77          2.49         1.33 o                         
   0   6   4          0.49          0.95         1.36 o                         
   1   6   4        465.79        497.89         6.45 o                         
   2   6   4          3.55         24.19         5.90 o                         
  -4   7   4       1171.33       1175.29        14.82 o                         
  -3   7   4       1503.57       1530.36        17.66 o                         
  -2   7   4       1929.21       1941.03        73.40 o                         
   1   7   4       1245.42       1277.32        28.71 o                         
   2   7   4       1157.35       1269.29        10.56 o                         
   3   7   4        643.10        533.51        16.82 o                         
  -4   8   4        255.58        265.63         8.48 o                         
  -3   8   4         76.62         90.45         4.00 o                         
   1   8   4         90.00         90.14         4.44 o                         
   2   8   4        296.74        313.52         6.66 o                         
   3   8   4        218.10        194.75         7.04 o                         
  -3   9   4       1327.93       1400.89        28.08 o                         
   2   9   4         54.62         63.16         3.38 o                         
  -1   0   5        582.54        620.07         4.28 o                         
  -2   1   5       5625.03       5356.57        35.73 o                         
  -1   1   5        654.63        697.32         6.47 o                         
   0   1   5       6337.48       6120.40        56.84 o                         
   1   1   5        768.60        699.56        22.08 o                         
  -3   2   5       1444.69       1317.16        19.29 o                         
  -2   2   5        842.22        847.07         7.14 o                         
  -1   2   5        660.10        690.46        10.47 o                         
   0   2   5         67.87         67.51         4.11 o                         
   1   2   5         12.86         37.19         6.26 o                         
  -3   3   5       2881.84       2732.08        80.54 o                         
  -2   3   5       1835.27       1937.97        10.91 o                         
  -1   3   5       5112.46       5121.83        19.37 o                         
   0   3   5       2546.70       2621.49        34.08 o                         
   1   3   5       4008.36       4090.54        34.78 o                         
  -3   4   5        268.13        281.18         5.82 o                         
  -2   4   5        974.47       1050.03        14.75 o                         
  -1   4   5         59.41         61.38         3.78 o                         
   0   4   5        215.48        229.19         8.54 o                         
   1   4   5         50.60         60.19         3.10 o                         
   2   4   5         20.58         15.28         1.72 o                         
  -3   5   5       2570.28       2582.13        17.78 o                         
  -2   5   5         30.60         31.81         1.88 o                         
   0   5   5         11.36         13.66         1.87 o                         
   1   5   5       3406.66       3616.77        16.67 o                         
   2   5   5          1.59          6.12         1.55 o                         
  -4   6   5       1256.21       1178.96        35.12 o                         
  -3   6   5        179.17        181.32         3.84 o                         
  -2   6   5        571.62        579.68        20.27 o                         
   0   6   5         47.59         49.47         3.31 o                         
   1   6   5          9.16         12.68         2.84 o                         
   2   6   5         41.42         43.01         4.14 o                         
  -4   7   5        313.42        320.67        11.52 o                         
  -3   7   5        998.60       1053.49         9.44 o                         
  -2   7   5        747.76        286.48         7.81 o                         
   1   7   5       1373.20       1502.98        10.92 o                         
   2   7   5        757.53        830.11        11.01 o                         
  -4   8   5        203.29        217.70         9.37 o                         
  -3   8   5        402.17        439.43         7.18 o                         
   1   8   5         12.72          9.03         2.18 o                         
  -2   0   6       3555.73       3538.08        62.86 o                         
   0   0   6       1616.19       1641.96        26.53 o                         
  -2   1   6        407.84        382.81         7.69 o                         
  -1   1   6       3028.13       3042.80        22.17 o                         
   0   1   6        263.28        294.86        22.17 o                         
  -3   2   6        948.05        966.44        89.42 o                         
  -2   2   6       1431.51       1514.57        16.22 o                         
  -1   2   6        549.43        567.57         6.18 o                         
   0   2   6        491.56        531.68         9.31 o                         
   1   2   6        235.14        248.60        10.74 o                         
  -3   3   6        427.72        421.42         9.34 o                         
  -2   3   6       1140.02       1166.13        10.16 o                         
  -1   3   6        706.13        750.47        15.54 o                         
   0   3   6       1855.44       1923.03        23.81 o                         
   1   3   6        802.55        757.94        30.78 o                         
  -3   4   6       2162.09       2013.22        33.32 o                         
  -2   4   6        137.89        141.41         3.72 o                         
  -1   4   6       1364.52        662.81        95.35 o                         
   0   4   6         89.62        101.72         3.49 o                         
   1   4   6        272.85        303.43         4.73 o                         
  -3   5   6          1.02          2.83         2.39 o                         
  -2   5   6       1460.46       1433.47        56.23 o                         
   0   5   6       2382.70       2430.66        57.18 o                         
   1   5   6          6.36         45.36         8.46 o                         
   2   5   6       1574.19       1218.28        27.34 o                         
  -4   6   6        165.33        174.07         9.30 o                         
  -3   6   6       1345.05       1490.08        19.36 o                         
  -2   6   6        140.99        133.82        28.11 o                         
   0   6   6        132.23        122.12         4.01 o                         
   1   6   6        207.46        221.06         5.20 o                         
   2   6   6         65.89         57.83         3.12 o                         
  -4   7   6         88.25         78.93         7.39 o                         
  -3   7   6        360.07        327.49         7.39 o                         
   1   7   6        355.91        369.07         9.87 o                         
  -1   0   7       1628.73       1669.58        28.13 o                         
  -2   1   7        431.43        435.30         9.24 o                         
  -1   1   7         82.81         85.93         2.01 o                         
   0   1   7        921.13        896.97         9.48 o                         
  -3   2   7       1711.74       1508.60        36.98 o                         
  -2   2   7        989.28       1032.61        19.79 o                         
  -1   2   7       1606.64       1681.82        24.54 o                         
   0   2   7        603.03        639.61         6.95 o                         
  -3   3   7        122.66        113.75         3.93 o                         
  -2   3   7         91.20         93.18         3.44 o                         
  -1   3   7        461.40        453.03        24.84 o                         
   0   3   7        375.58        386.91         6.62 o                         
   1   3   7        628.17        657.35        12.57 o                         
  -3   4   7        117.43        125.17         4.11 o                         
  -2   4   7       1686.68       1870.90        26.36 o                         
   0   4   7       1056.64       1107.09        17.44 o                         
   1   4   7         22.32         37.04         4.45 o                         
  -3   5   7        104.15        104.55         5.69 o                         
  -2   5   7          3.71          2.86         1.74 o                         
   0   5   7          0.02          1.35         1.55 o                         
   1   5   7        723.59        669.27        16.90 o                         
   0   6   7        537.11        480.54        19.49 o                         
  -2   0   8       2041.91       1969.61        73.48 o                         
  -2   1   8          4.74          5.75         2.36 o                         
  -1   1   8         50.74         58.36         2.37 o                         
   0   1   8          1.26          4.36         1.79 o                         
  -2   2   8        839.51        875.98        11.28 o                         
  -1   2   8        455.23        464.98         7.45 o                         
   0   2   8        656.37        690.47        11.68 o                         
  -2   3   8          4.61         10.45         3.15 o                         
  -1   3   8         24.36         28.58         2.57 o                         
   0   3   8        124.56        108.05         6.02 o                         
                                                                                
