# Supplementary material for: Evolution of intermolecular contacts with temperature and pressure in bromoethane and iodo­ethane – a comparative study
Source: Acta Crystallogr B Struct Sci Cryst Eng Mater. 2022 Nov 9;78(Pt 6):868–75. doi: 10.1107/S2052520622010149 (PMC9728020; doi:10.1107/S2052520622010149)
Supplement: Supplementary file 14 [file b-78-00868-MIE_3.18GPasup14.hkl]

data_MIE_3.18GPa                                                              
_shelx_title ' MIE_318GPa in P2(1)/n'                                           
_shelx_refln_list_code          4                                               
_shelx_F_calc_maximum       97.57                                               
_exptl_crystal_F_000       280.00                                               
_reflns_d_resolution_high  0.7861                                               
                                                                                
loop_                                                                           
 _space_group_symop_operation_xyz                                               
 'x, y, z'                                                                      
 '-x+1/2, y+1/2, -z+1/2'                                                        
 '-x, -y, -z'                                                                   
 'x-1/2, -y-1/2, z-1/2'                                                         
                                                                                
_cell_length_a     5.4696                                                       
_cell_length_b     9.5403                                                       
_cell_length_c     6.6492                                                       
_cell_angle_alpha  90.000                                                       
_cell_angle_beta  102.280                                                       
_cell_angle_gamma  90.000                                                       
                                                                                
_shelx_F_squared_multiplier     1.000                                           
                                                                                
loop_                                                                           
 _refln_index_h                                                                 
 _refln_index_k                                                                 
 _refln_index_l                                                                 
 _refln_F_squared_calc                                                          
 _refln_F_squared_meas                                                          
 _refln_F_squared_sigma                                                         
 _refln_observed_status                                                         
   1   1   0       1115.31        908.31         7.05 o                         
   1   3   0         43.22         69.50         5.51 o                         
   2   3   0       1345.29       1239.08        16.29 o                         
   2   4   0       1530.13       1596.92        21.68 o                         
   1   5   0          0.01          4.90         1.30 o                         
   2   5   0       1272.25       1254.12        14.25 o                         
   3   5   0          0.25          3.64         1.35 o                         
   2   6   0       1324.32       1387.64        16.40 o                         
   3   6   0       4734.48       4876.46        25.37 o                         
   1   7   0          5.05          7.89         1.76 o                         
   2   7   0        530.08        562.70         7.86 o                         
   3   7   0        115.85        129.95         7.59 o                         
   2   8   0       3068.95       3002.83        19.49 o                         
   3   8   0       1017.18       1182.48        15.75 o                         
   4   8   0       1438.54       1385.43        42.53 o                         
   2   9   0          2.97          5.10         1.45 o                         
   3   9   0        622.38        663.59        10.70 o                         
   4   9   0         54.46         58.61         2.97 o                         
   3  10   0          6.63          6.39         2.28 o                         
  -1   1   1       1569.13       1651.81         7.79 o                         
  -3   3   1       4074.34       3626.08        19.73 o                         
  -2   3   1       3413.04       3593.53        30.05 o                         
   0   3   1       1777.14       1944.78        45.91 o                         
   1   3   1       1281.33       1381.86        10.52 o                         
  -3   4   1        101.69        104.55         3.80 o                         
  -1   4   1        840.83        796.16        17.25 o                         
   1   4   1       1760.00       1795.68         9.31 o                         
  -3   5   1       4755.57       5141.44        18.29 o                         
  -2   5   1          2.05         29.63         4.16 o                         
  -1   5   1       2447.63       1928.06       149.12 o                         
   0   5   1         16.41         20.60         1.89 o                         
   1   5   1        479.90        472.97         7.06 o                         
   2   5   1         27.31         23.19         1.03 o                         
  -4   6   1       1542.35       1454.23        13.68 o                         
  -3   6   1        207.05        207.27         6.07 o                         
  -2   6   1       4980.11       5177.72        45.23 o                         
   1   6   1       1254.94       1319.23         6.90 o                         
   2   6   1       7364.23       7300.42        38.21 o                         
   3   6   1        680.76        611.52         6.55 o                         
  -4   7   1        892.64        891.34        11.42 o                         
  -3   7   1       1679.43       1719.14        14.70 o                         
  -2   7   1       1269.67       1357.80        40.76 o                         
   1   7   1        292.97        314.50         3.94 o                         
   2   7   1          5.79         10.10         2.33 o                         
   3   7   1         25.19         27.61         3.58 o                         
  -4   8   1        139.62        150.97         4.50 o                         
  -3   8   1       1513.16       1495.91        12.84 o                         
  -2   8   1       1058.73        896.64        24.36 o                         
   1   8   1       4282.36       3498.82       225.90 o                         
   2   8   1       1650.02       1786.49        25.79 o                         
   3   8   1       2312.71       2288.19        21.67 o                         
  -4   9   1       1077.30       1145.90        12.03 o                         
  -3   9   1        248.44        260.08         6.85 o                         
   2   9   1         76.55         69.69         3.97 o                         
   3   9   1         86.88         96.80         6.20 o                         
  -3  10   1       1020.31        835.45       109.63 o                         
   2  10   1          5.92         19.00        13.95 o                         
   3  10   1       1836.80       1786.45        26.57 o                         
  -2   1   2       1238.11       1310.48        17.00 o                         
   0   1   2       1687.20       1673.20        17.43 o                         
  -3   2   2       1341.94       1411.22         9.83 o                         
  -2   2   2       2797.88       2929.93        23.89 o                         
  -1   2   2       4141.51       3922.08        14.18 o                         
  -3   3   2       3544.73       3606.69        16.59 o                         
  -1   3   2       2507.25       2646.20       122.57 o                         
   0   3   2       4044.76       4247.78        20.30 o                         
   1   3   2       1287.89       1266.53        10.24 o                         
  -4   4   2        110.03        111.87         3.64 o                         
  -3   4   2       1206.07       1286.75        18.40 o                         
  -2   4   2        780.07        808.13         8.87 o                         
  -1   4   2       5657.77       4147.14       147.92 o                         
   0   4   2        690.33        696.80        28.24 o                         
  -4   5   2       4710.09       4736.31        76.13 o                         
  -3   5   2          5.55         16.00         1.87 o                         
  -2   5   2       9519.31      10731.70        50.17 o                         
   1   5   2          1.15          2.45         0.74 o                         
   2   5   2       1496.16       1396.48         9.04 o                         
  -4   6   2        215.13        216.67         5.83 o                         
  -3   6   2        863.92        900.81         7.55 o                         
  -2   6   2        735.43        611.03        21.50 o                         
   0   6   2        624.94        679.16         8.64 o                         
   1   6   2       6682.14       6306.87       281.98 o                         
   2   6   2        451.62        401.58        11.83 o                         
  -4   7   2       2343.02       2393.19        27.48 o                         
  -3   7   2       1414.48       1459.70        23.92 o                         
  -2   7   2       2869.71       2425.75        17.63 o                         
   0   7   2       1619.30       1452.97       160.85 o                         
   1   7   2       1061.14       1035.94        19.73 o                         
   2   7   2        365.33        371.46         8.63 o                         
  -4   8   2        162.93        157.82        12.66 o                         
  -3   8   2        148.87        147.03         4.05 o                         
   1   8   2        896.54        975.29        18.88 o                         
   2   8   2       2257.63       2351.20        14.89 o                         
   3   8   2        999.62        905.53        31.96 o                         
  -4   9   2        151.89        166.85         6.17 o                         
  -3   9   2       2165.58       1968.46        41.68 o                         
   1   9   2        762.99        751.69        21.96 o                         
   2   9   2         68.49         71.27         2.38 o                         
   3   9   2         92.37         98.33         6.06 o                         
   2  10   2       1830.25       1877.21        19.37 o                         
  -3   0   3         60.50         78.99         3.77 o                         
  -1   0   3       2223.27       2155.10        18.34 o                         
  -3   1   3       1057.57       1078.29        31.92 o                         
  -1   1   3       1475.66       1472.35        13.16 o                         
  -4   2   3         43.70         41.15         2.17 o                         
  -3   2   3         61.26        120.51        20.57 o                         
  -2   2   3         67.06         71.96         2.48 o                         
  -1   2   3       1640.39       1659.69        14.47 o                         
   0   2   3       1820.47       1840.54        25.22 o                         
  -4   3   3       1992.90       2004.88        12.94 o                         
  -3   3   3       7427.39       7441.32        35.11 o                         
  -2   3   3       5115.06       4577.08       158.10 o                         
   0   3   3       5584.70       5442.84       205.35 o                         
  -4   4   3         11.17         75.17        23.30 o                         
  -3   4   3        100.05        100.34         2.81 o                         
  -2   4   3        753.18        718.13        12.20 o                         
  -1   4   3         60.29         81.99         5.15 o                         
   0   4   3       2749.81       2825.92        32.76 o                         
   1   4   3        763.41        736.76        37.83 o                         
  -4   5   3          2.33         42.36        13.92 o                         
  -3   5   3       7239.13       7633.48       176.14 o                         
  -2   5   3          9.81         20.94         2.95 o                         
  -1   5   3       7383.80       8606.73       135.14 o                         
   0   5   3         29.20         44.75         4.10 o                         
   1   5   3       4960.41       4961.13        56.45 o                         
  -5   6   3          7.00         10.13         1.88 o                         
  -4   6   3         42.00         70.59         9.60 o                         
  -3   6   3         10.25         11.96         1.20 o                         
  -1   6   3         68.65         50.51         2.61 o                         
   0   6   3       1563.10       1610.68        21.51 o                         
   1   6   3        438.83        451.84         6.61 o                         
   2   6   3       2533.72       2179.18        29.01 o                         
  -5   7   3       1086.53       1081.83        39.35 o                         
  -4   7   3       1063.27       1015.06        10.61 o                         
  -3   7   3       2826.28       2778.33        18.55 o                         
   0   7   3       1840.62       1900.51        33.82 o                         
   1   7   3       2421.65       2526.62        27.45 o                         
   2   7   3        682.31        637.86        12.75 o                         
  -5   8   3         22.92         23.56         3.38 o                         
  -4   8   3         23.04         26.19         2.20 o                         
   0   8   3        408.71        425.89         8.29 o                         
   1   8   3       1019.41        984.43        10.01 o                         
   2   8   3        617.68        780.05        63.32 o                         
   1   9   3         75.04         93.09         2.70 o                         
   2   9   3       1198.65       1245.22        26.99 o                         
   1  10   3        612.75        674.41        12.16 o                         
   2  10   3          8.20         13.39         1.94 o                         
  -2   0   4        407.18        402.08         8.17 o                         
  -4   1   4        795.13        809.33        30.29 o                         
  -3   1   4       8013.34       7830.69       180.14 o                         
  -2   1   4       1548.05       1547.70        14.98 o                         
  -4   2   4        991.03       1024.40         7.53 o                         
  -3   2   4        114.22        109.49         3.78 o                         
  -2   2   4        193.93        207.73         4.22 o                         
  -1   2   4         13.31         12.36         0.93 o                         
   0   2   4        251.75        244.25        22.09 o                         
  -4   3   4       3255.81       3244.49        65.65 o                         
  -3   3   4       2584.05       2651.48        17.32 o                         
  -2   3   4       5699.59       5818.40       116.68 o                         
  -1   3   4       2865.80       2898.11        26.10 o                         
   0   3   4       5825.08       5869.27        58.22 o                         
  -5   4   4        931.58        738.90        11.06 o                         
  -4   4   4         40.77         54.65         4.73 o                         
  -3   4   4        687.48        708.79         5.05 o                         
  -2   4   4          1.25          9.82         1.44 o                         
  -1   4   4          0.51         33.65         7.48 o                         
   0   4   4          2.58          4.50         1.32 o                         
  -5   5   4          6.42         16.37         2.16 o                         
  -4   5   4       3149.84       3393.47        42.90 o                         
  -3   5   4          0.34          4.96         1.44 o                         
  -1   5   4          0.15          5.48         1.50 o                         
   0   5   4       9187.46       9164.03        33.70 o                         
   1   5   4          4.72          4.13         1.89 o                         
  -5   6   4        569.81        628.65         9.49 o                         
  -4   6   4          5.72         11.89         1.43 o                         
  -3   6   4        421.47        390.99        16.14 o                         
  -1   6   4          7.59          8.79         1.55 o                         
   0   6   4          0.66          5.95         1.78 o                         
   1   6   4        431.22        422.63        12.42 o                         
  -5   7   4        634.08        605.49        11.23 o                         
  -4   7   4       1283.06       1278.86        28.22 o                         
  -1   7   4       1798.22       1521.35       106.19 o                         
   0   7   4       2438.61       2438.66        28.35 o                         
   1   7   4       1329.69       1342.93        33.74 o                         
  -4   8   4        257.63        266.09         6.53 o                         
   0   8   4         60.18         71.08         3.53 o                         
   1   8   4        100.76        106.88         2.84 o                         
   0   9   4        161.11        171.87         6.46 o                         
   1   9   4       1813.28       1944.37        36.39 o                         
   2   9   4        102.55        103.89         4.32 o                         
   1  10   4          3.35          2.74         3.00 o                         
  -3   0   5       2435.19       2548.85        20.99 o                         
  -4   1   5       2472.89       2314.09        94.31 o                         
  -3   1   5        214.43        222.82         4.36 o                         
  -2   1   5       5838.45       5930.40        34.01 o                         
  -1   1   5        682.08        756.48        24.76 o                         
  -4   2   5        888.42        907.49        10.76 o                         
  -3   2   5       1590.44       1617.12        28.12 o                         
  -2   2   5        926.67        913.96        18.06 o                         
  -1   2   5        890.18        883.59        11.05 o                         
  -5   3   5        728.82        715.99        11.77 o                         
  -4   3   5        531.10        548.75        15.12 o                         
  -3   3   5       2916.87       3023.23        25.84 o                         
  -2   3   5       1982.99       2026.14        42.75 o                         
  -1   3   5       5480.94       5509.28        49.15 o                         
  -5   4   5        190.05        213.62         4.89 o                         
  -4   4   5       1724.19       1777.92        28.29 o                         
  -3   4   5        308.19        299.79         3.97 o                         
  -2   4   5       1198.73       1216.04        28.60 o                         
  -1   4   5         86.76         86.99         2.18 o                         
   0   4   5        321.14        317.27        19.65 o                         
  -5   5   5        828.24        825.08        10.68 o                         
  -4   5   5         15.61         19.74         1.67 o                         
  -2   5   5         19.09         19.76         1.78 o                         
  -1   5   5       4035.01       4344.02        17.65 o                         
   0   5   5          3.16          9.14         1.80 o                         
  -5   6   5        115.68        126.70         8.88 o                         
  -4   6   5       1305.02       1309.66        35.91 o                         
  -2   6   5        669.23        407.84         9.15 o                         
  -1   6   5         63.39         66.36         2.47 o                         
   0   6   5         86.58        108.67         3.73 o                         
  -1   7   5       2168.16       2173.95        40.65 o                         
   0   7   5       1354.82       1345.71        35.34 o                         
   1   7   5       1817.21       1679.12        17.95 o                         
  -1   8   5        278.79        225.81        21.28 o                         
   0   8   5         62.26         60.25         3.75 o                         
   1   8   5         21.98         26.05         2.88 o                         
   0   9   5       1524.02       1733.43        20.83 o                         
  -4   0   6       2957.21       3090.47        49.57 o                         
  -2   0   6       4228.37       4228.15        25.56 o                         
  -5   1   6        141.82         82.28         6.60 o                         
  -4   1   6        193.66        187.89         3.86 o                         
  -3   1   6       1115.41       1164.87        12.03 o                         
  -2   1   6        428.14        407.30        15.39 o                         
  -5   2   6        910.78        913.70        41.72 o                         
  -4   2   6       1975.53       1807.41        97.57 o                         
  -3   2   6       1030.93       1032.41        11.19 o                         
  -2   2   6       1640.64       1640.22        12.88 o                         
  -5   3   6         46.49         45.00         2.36 o                         
  -4   3   6        293.31        326.06        13.22 o                         
  -3   3   6        460.55        425.11        19.58 o                         
  -2   3   6       1173.34       1234.46        16.51 o                         
  -1   3   6        833.48        787.54         9.29 o                         
  -5   4   6       1561.84       1580.42        18.52 o                         
  -4   4   6        215.09        235.31         7.64 o                         
  -3   4   6       2329.67       2351.22        72.35 o                         
  -2   4   6        193.76        193.40         4.20 o                         
  -1   4   6       1707.60       1745.57        16.37 o                         
  -4   5   6        368.89        370.62         7.81 o                         
  -3   5   6          0.05          0.00         3.80 o                         
  -2   5   6       1599.39       1696.76        17.81 o                         
  -1   5   6          0.44          5.44         2.18 o                         
  -2   6   6        154.72        171.23         5.97 o                         
  -1   6   6       1408.37       1406.51        14.85 o                         
   0   6   6        138.05        139.01         5.35 o                         
  -2   7   6        471.76        214.18        21.78 o                         
  -1   7   6        478.18        485.44         6.96 o                         
   0   7   6        899.12        947.39        26.55 o                         
  -1   8   6        108.52        117.61         7.07 o                         
  -3   0   7       2700.81       2644.31        24.16 o                         
  -5   1   7         10.99         12.39         5.03 o                         
  -4   1   7         15.48         17.41         2.36 o                         
  -3   1   7          2.27          5.26         1.49 o                         
  -4   2   7        703.19        708.59        26.42 o                         
  -3   2   7       2010.91       2048.60        14.73 o                         
  -2   2   7       1155.92       1042.15        23.64 o                         
  -4   3   7          0.51          4.98         1.58 o                         
  -3   3   7        110.58        117.50         4.76 o                         
  -2   3   7         75.01         79.43         3.35 o                         
  -3   4   7        145.26        157.00         5.75 o                         
  -2   4   7       2115.33       2190.75        31.19 o                         
  -3   5   7         98.66        138.07         9.61 o                         
  -2   5   7          1.16          3.70         3.10 o                         
  -1   5   7        535.26        529.77        33.89 o                         
  -1   6   7        149.02        155.29        11.23 o                         
                                                                                
