# Supplementary material for: Evolution of intermolecular contacts with temperature and pressure in bromoethane and iodo­ethane – a comparative study
Source: Acta Crystallogr B Struct Sci Cryst Eng Mater. 2022 Nov 9;78(Pt 6):868–75. doi: 10.1107/S2052520622010149 (PMC9728020; doi:10.1107/S2052520622010149)
Supplement: Supplementary file 15 [file b-78-00868-MIE_3.62GPasup15.hkl]

data_MIE_3.62GPa                                                              
_shelx_title ' MIE_362GPa in P2(1)/n'                                           
_shelx_refln_list_code          4                                               
_shelx_F_calc_maximum      110.58                                               
_exptl_crystal_F_000       280.00                                               
_reflns_d_resolution_high  0.7948                                               
                                                                                
loop_                                                                           
 _space_group_symop_operation_xyz                                               
 'x, y, z'                                                                      
 '-x+1/2, y+1/2, -z+1/2'                                                        
 '-x, -y, -z'                                                                   
 'x-1/2, -y-1/2, z-1/2'                                                         
                                                                                
_cell_length_a     5.4335                                                       
_cell_length_b     9.4863                                                       
_cell_length_c     6.5840                                                       
_cell_angle_alpha  90.000                                                       
_cell_angle_beta  102.191                                                       
_cell_angle_gamma  90.000                                                       
                                                                                
_shelx_F_squared_multiplier     1.000                                           
                                                                                
loop_                                                                           
 _refln_index_h                                                                 
 _refln_index_k                                                                 
 _refln_index_l                                                                 
 _refln_F_squared_calc                                                          
 _refln_F_squared_meas                                                          
 _refln_F_squared_sigma                                                         
 _refln_observed_status                                                         
   1   3   0         48.68         62.06         3.42 o                         
   2   3   0       1460.81       1382.19        14.82 o                         
   2   4   0       1797.16       1860.34        11.43 o                         
   1   5   0          0.43          6.58         0.95 o                         
   2   5   0       1365.05       1329.04        10.50 o                         
   3   5   0          1.81          4.89         1.54 o                         
   2   6   0       1368.03       1345.72         6.24 o                         
   3   6   0       5909.89       6288.76        21.56 o                         
   1   7   0          4.93         14.20         2.70 o                         
   2   7   0        627.59        628.05         5.37 o                         
   3   7   0        125.48        132.51         3.52 o                         
   2   8   0       3663.10       3551.39        23.54 o                         
   3   8   0       1424.62       1370.74        14.93 o                         
   2   9   0         10.61         12.07         1.82 o                         
   3   9   0        831.61        865.02         9.69 o                         
   2  10   0       3310.88       2713.69        24.01 o                         
   3  10   0          3.20         25.57        10.24 o                         
  -1   1   1       1586.95       1608.16        14.04 o                         
  -2   2   1       4628.60       4524.24        13.73 o                         
  -2   3   1       3727.38       3718.09        19.56 o                         
   0   3   1       1888.58       1869.57         8.34 o                         
   1   3   1       1389.86       1490.64        13.56 o                         
  -3   4   1        145.09        127.05        15.87 o                         
  -1   4   1       1010.73       1000.21         5.25 o                         
   1   4   1       1986.53       1957.37        16.85 o                         
  -3   5   1       5657.06       5823.52        54.54 o                         
  -2   5   1          8.19         13.55         1.14 o                         
  -1   5   1       2716.35       2858.75        23.53 o                         
   0   5   1         12.63         11.97         6.11 o                         
   1   5   1        533.54        555.20        19.77 o                         
   2   5   1         27.07         22.58         1.08 o                         
  -3   6   1        215.92        210.34         4.55 o                         
  -2   6   1       5675.76       6071.56        17.61 o                         
  -1   6   1        762.88        752.36        36.98 o                         
   1   6   1       1265.48       1287.29         7.35 o                         
   3   6   1        747.68        741.56         9.22 o                         
  -3   7   1       2189.03       2152.28        26.39 o                         
  -2   7   1       1421.03       1429.59         9.47 o                         
   1   7   1        350.33        341.07         4.60 o                         
   2   7   1          5.20          7.45         0.91 o                         
   3   7   1         30.41         23.01         2.78 o                         
  -4   8   1        223.54        215.80         5.53 o                         
  -3   8   1       1932.58       1881.97        21.89 o                         
  -2   8   1       1402.83       1447.42        13.58 o                         
   1   8   1       4777.33       4753.62        42.61 o                         
   2   8   1       2197.54       2166.97        15.66 o                         
   3   8   1       2903.74       2922.32        29.73 o                         
  -4   9   1       1567.85       1754.49        19.86 o                         
  -3   9   1        379.98        372.23        11.88 o                         
  -2   9   1       1283.96       1210.35        13.81 o                         
   2   9   1        112.68         99.19         5.06 o                         
   3   9   1        106.16        112.43         4.01 o                         
  -3  10   1       1468.53       1456.00        52.33 o                         
   2  10   1          1.34          3.89         2.83 o                         
   3  10   1       2672.64       2763.08        33.27 o                         
  -2   1   2       1283.39       1178.38         7.54 o                         
   0   1   2       1697.35       1808.91         9.94 o                         
  -2   2   2       2968.94       2992.18         8.00 o                         
  -1   2   2       4167.34       4260.06        19.02 o                         
   1   2   2       3761.52       3816.71        11.81 o                         
  -1   3   2       2744.50       2812.12        15.69 o                         
   0   3   2       4229.64       4399.40        20.81 o                         
   1   3   2       1432.28       1546.14        17.39 o                         
  -3   4   2       1312.44       1405.33         8.19 o                         
  -2   4   2        832.09        872.01         4.37 o                         
  -1   4   2       5668.69       5703.99        25.07 o                         
   0   4   2        763.07        795.33         7.32 o                         
   2   4   2        634.40        625.97         5.78 o                         
  -3   5   2          1.96         14.37         2.53 o                         
  -1   5   2          4.77         16.45         2.92 o                         
   1   5   2          5.79         19.15         4.06 o                         
   2   5   2       1780.89       1833.92         8.86 o                         
  -3   6   2       1074.24       1040.39        10.45 o                         
  -2   6   2        759.38        739.16        11.61 o                         
   0   6   2        569.78        517.53        12.03 o                         
   1   6   2       7424.77       7258.00        63.98 o                         
   2   6   2        421.07        424.80         9.60 o                         
  -4   7   2       3341.07       3260.06        24.94 o                         
  -3   7   2       1644.07       1694.11        19.85 o                         
  -2   7   2       3553.18       3570.45        45.74 o                         
   1   7   2       1200.62       1082.82         7.33 o                         
   2   7   2        493.30        467.97         7.21 o                         
   3   7   2        421.29        424.23        10.80 o                         
  -4   8   2        219.65        235.05         7.66 o                         
  -3   8   2        197.25        195.57         3.44 o                         
  -2   8   2       1002.00       1005.61         8.62 o                         
   1   8   2       1145.37       1184.77         8.96 o                         
   2   8   2       2744.30       2804.74        26.26 o                         
   3   8   2       1411.98       1420.60        32.63 o                         
  -4   9   2        268.82        277.67        10.28 o                         
  -3   9   2       2904.67       2980.53        22.29 o                         
   1   9   2        962.00        864.69        12.83 o                         
   2   9   2         90.39         98.24         4.46 o                         
   3   9   2        125.63        135.93         5.56 o                         
  -3  10   2          0.15          8.54         6.87 o                         
   2  10   2       2397.10       2540.84        23.18 o                         
  -1   0   3       2107.21       2237.08        14.75 o                         
  -1   1   3       1477.52       1499.29         6.36 o                         
  -2   2   3         54.17         57.65         2.77 o                         
  -1   2   3       1575.58       1550.06         8.88 o                         
   0   2   3       1716.50       1768.20        11.62 o                         
   1   2   3       3484.09       3311.86        19.55 o                         
  -3   3   3       8333.67       8601.97        42.47 o                         
  -2   3   3       5647.62       6089.92        29.55 o                         
  -1   3   3      12227.96      11853.95        55.42 o                         
  -3   4   3        110.77        111.00         1.88 o                         
  -2   4   3        798.28        773.09        21.50 o                         
  -1   4   3         75.77         84.01         4.26 o                         
   0   4   3       2789.30       2881.38        17.76 o                         
   1   4   3        850.78        834.34         7.18 o                         
  -3   5   3       8594.26       8346.18        42.22 o                         
  -2   5   3          1.74         29.15         5.86 o                         
   0   5   3         21.26         31.57         3.15 o                         
   1   5   3       5527.25       5782.07        22.15 o                         
   2   5   3         14.02         27.60         5.07 o                         
  -4   6   3         67.82         62.32         2.46 o                         
  -3   6   3         10.84         19.99         2.50 o                         
  -2   6   3        260.24        393.86        49.29 o                         
   0   6   3       1626.31       1730.05        13.90 o                         
   1   6   3        452.19        445.19         5.55 o                         
   2   6   3       2944.91       2755.07        17.60 o                         
  -4   7   3       1389.71       1436.04        12.29 o                         
  -3   7   3       3646.93       3760.84        20.25 o                         
  -2   7   3       2243.83       2276.57        19.49 o                         
   0   7   3       1949.57       1685.56        20.24 o                         
   1   7   3       2929.16       2909.79        25.31 o                         
   2   7   3        760.09        769.70         6.93 o                         
  -4   8   3         36.06         62.73        12.31 o                         
  -3   8   3         33.03         33.97         2.75 o                         
   1   8   3       1077.50       1116.22         9.06 o                         
   2   8   3        794.14       1061.28        67.57 o                         
  -4   9   3       2445.73       2487.74        41.54 o                         
  -3   9   3        267.09        269.21         9.50 o                         
   1   9   3        135.51        135.03         3.77 o                         
   2   9   3       1611.28       1607.94        10.48 o                         
   2  10   3         16.39         23.25         4.62 o                         
  -2   0   4        484.02        461.01         6.94 o                         
   0   0   4        194.00        208.65         2.67 o                         
  -2   1   4       1596.78       1588.42         9.23 o                         
   0   1   4       1403.21       1358.34        25.33 o                         
  -3   2   4        143.18        136.32         4.39 o                         
  -2   2   4        247.42        244.16         5.06 o                         
  -1   2   4          7.56          8.63         0.54 o                         
   0   2   4        225.34        224.40         3.77 o                         
  -3   3   4       3007.59       2997.11        24.94 o                         
  -2   3   4       6064.73       6306.09        23.68 o                         
  -1   3   4       3080.29       3121.30        16.51 o                         
   0   3   4       6064.01       5847.88        60.59 o                         
   1   3   4       2662.84       2440.45        11.20 o                         
  -3   4   4        866.00        837.53        11.53 o                         
  -2   4   4          0.19          5.56         1.44 o                         
  -1   4   4          8.51         43.57         9.93 o                         
   0   4   4          1.05          3.61         0.77 o                         
   1   4   4        811.83        759.77        12.46 o                         
  -4   5   4       4020.43       3918.02        24.59 o                         
  -3   5   4          0.01         13.61         2.79 o                         
  -2   5   4       8930.40       9199.39        45.34 o                         
  -1   5   4          5.02          7.34         4.78 o                         
   0   5   4       9779.59       8485.39        44.15 o                         
   1   5   4          0.00         16.98         4.49 o                         
  -4   6   4          8.62         12.85         1.67 o                         
  -3   6   4        545.58        564.68        10.02 o                         
  -2   6   4          3.85         11.51         2.38 o                         
   0   6   4          0.04          4.17         1.21 o                         
   1   6   4        431.28        444.70         4.18 o                         
   2   6   4          0.38          2.91         1.97 o                         
  -4   7   4       1819.46       1781.47        11.28 o                         
  -3   7   4       1834.29       1879.06        20.21 o                         
  -2   7   4       2964.27       2940.69        26.70 o                         
   0   7   4       2967.99       3060.22        17.84 o                         
   1   7   4       1534.09       1492.83         9.77 o                         
   2   7   4       1915.45       1800.10        18.89 o                         
  -4   8   4        343.04        373.45        10.16 o                         
  -3   8   4        146.95        156.69         4.66 o                         
   1   8   4        120.50        111.45         2.70 o                         
   2   8   4        330.73        334.68         4.49 o                         
  -3   9   4       1958.10       1921.22        21.85 o                         
   1   9   4       2243.26       2251.66        40.85 o                         
   2   9   4        151.27        151.95         3.82 o                         
  -1   0   5        828.08        853.06         7.14 o                         
  -3   1   5        233.33        227.38         3.80 o                         
  -2   1   5       6064.79       6087.85        34.60 o                         
  -1   1   5        673.63        682.32         8.02 o                         
   0   1   5       7016.11       7132.89        25.08 o                         
  -3   2   5       1907.32       1907.54        19.84 o                         
  -2   2   5       1025.10       1004.79         9.09 o                         
  -1   2   5       1024.92       1009.25         8.46 o                         
   0   2   5        135.31        147.99         2.46 o                         
  -3   3   5       3224.82       3111.30        62.97 o                         
  -2   3   5       2178.83       2137.31        10.49 o                         
  -1   3   5       5547.62       5563.59        29.60 o                         
   0   3   5       3115.46       3040.17        10.92 o                         
  -4   4   5       2255.45       2036.91        15.75 o                         
  -3   4   5        383.91        349.24         7.66 o                         
  -2   4   5       1374.56       1400.42         8.83 o                         
  -1   4   5        101.97         95.52         2.35 o                         
   0   4   5        382.40        388.36         3.76 o                         
   1   4   5         28.44         29.61         2.18 o                         
  -4   5   5         11.86         19.76         2.07 o                         
  -3   5   5       3134.01       3019.52        19.34 o                         
  -2   5   5         11.03         13.80         1.38 o                         
  -1   5   5       4479.15       4704.01        18.64 o                         
   0   5   5          1.75          5.93         1.34 o                         
   1   5   5       4377.51       4312.20        47.52 o                         
  -4   6   5       1810.37       1793.67        14.98 o                         
  -3   6   5        187.93        190.92         5.63 o                         
  -2   6   5        916.21        939.24        25.81 o                         
   0   6   5        138.22        133.94         3.31 o                         
   1   6   5          3.88         37.72         4.51 o                         
  -4   7   5        360.21        357.54         5.63 o                         
  -3   7   5       1429.30       1424.91        17.04 o                         
   0   7   5       1387.78       1438.51        15.56 o                         
   1   7   5       2164.41       2219.06        15.70 o                         
  -3   8   5        661.64        696.44        10.46 o                         
   0   8   5         88.03         76.46         3.96 o                         
   1   8   5         34.17         39.84         3.11 o                         
  -2   0   6       4612.44       4504.94        18.29 o                         
  -3   1   6       1195.33       1179.75        30.86 o                         
  -2   1   6        425.74        402.02         4.20 o                         
  -1   1   6       3253.30       3168.39        17.27 o                         
  -3   2   6       1184.75       1136.32        25.10 o                         
  -2   2   6       1891.52       1836.98        15.61 o                         
  -1   2   6        731.05        694.34         5.68 o                         
   0   2   6        763.94        730.99        33.06 o                         
  -3   3   6        494.52        474.33         4.74 o                         
  -2   3   6       1207.93       1165.52        12.82 o                         
  -1   3   6        860.62        842.15         5.73 o                         
   0   3   6       2109.95       2081.89        11.45 o                         
  -4   4   6        306.04        294.94         5.83 o                         
  -3   4   6       2812.43       2720.74        16.78 o                         
  -2   4   6        257.45        264.62         5.82 o                         
  -1   4   6       1939.50       1929.05        16.08 o                         
   0   4   6        165.28        161.58         3.20 o                         
  -4   5   6        435.48        444.75         7.28 o                         
  -3   5   6          0.02          4.81         1.86 o                         
  -1   5   6          0.12          5.40         1.90 o                         
   0   5   6       2884.28       2800.30        34.23 o                         
   1   5   6          0.43          7.29         2.29 o                         
  -3   6   6       2159.63       2203.09        25.72 o                         
  -1   6   6       1636.20       1710.17        27.54 o                         
   0   6   6        142.43        148.49         3.10 o                         
   1   6   6        451.79        445.24         7.83 o                         
   0   7   6       1106.10       1170.04        15.82 o                         
  -3   0   7       3160.01       3186.84        24.30 o                         
  -1   0   7       2232.56       2238.40        17.97 o                         
  -3   1   7          2.05         16.89         6.91 o                         
  -2   1   7        403.75        375.61         5.42 o                         
  -1   1   7         82.17         81.53         3.07 o                         
  -3   2   7       2336.84       2212.16        24.60 o                         
  -2   2   7       1245.73       1266.80         9.15 o                         
  -1   2   7       2261.03       2232.80        18.25 o                         
  -4   3   7          1.57          3.21         4.68 o                         
  -3   3   7         99.87        107.16         8.05 o                         
  -2   3   7         81.06         77.52         2.94 o                         
  -1   3   7        452.07        434.18        17.71 o                         
   0   3   7        419.47        371.20        11.17 o                         
  -4   4   7       2316.65       2263.70        37.27 o                         
  -3   4   7        200.40        205.36         3.86 o                         
  -2   4   7       2425.10       3154.81        94.80 o                         
  -1   4   7        197.88        206.36         5.19 o                         
   0   4   7       1571.79       1578.56        27.47 o                         
  -3   5   7         99.28         99.30         5.57 o                         
  -1   5   7        563.74        603.69        13.60 o                         
   0   5   7          1.19          9.67         2.47 o                         
  -1   6   7        158.58        184.41         7.93 o                         
   0   6   7        980.11       1049.25        21.47 o                         
  -2   0   8       2744.99       2914.88        35.32 o                         
  -2   1   8          1.20          3.24         1.64 o                         
  -1   1   8         21.91         14.37         4.28 o                         
  -2   2   8       1214.30       1307.26        23.08 o                         
                                                                                
